# Supplementary material for: Transcriptomic Insights Into the Immune Repertoire of an Antarctic Sponge
Source: Ecol Evol. 2025 Dec 22;15(12):e72786. doi: 10.1002/ece3.72786 (PMC12723187; doi:10.1002/ece3.72786)
Supplement: Supplementary file 3 — Table S1: Metadata and download links for publicly available sponge RNA‐Seq datasets. This table summarizes key information for transcriptomic datasets used in comparative analyses. Columns include species name, project, and sample identifiers (BioProject, SRA, and SRX accessions), sequencing strategy, instrument platform, library construction details, and condition descriptions. Download links for paired‐end reads (when applicable) are provided via EBI's FTP server. [file ECE3-15-e72786-s001.xlsx]

## Sheet: Sheet1
Sponge	Project	Sample	SRA	Link P1	Link P2	Condition	Description	Sample_Name	Sample_Instrument	Sample_Strategy	Sample_Source	Sample_Selection	Sample_Layout
Amphimedon queenslandica	PRJNA255066	SRR1513978	SRX649317	ftp://ftp.sra.ebi.ac.uk/vol1/fastq/SRR151/008/SRR1513978/SRR1513978_1.fastq.gz	ftp://ftp.sra.ebi.ac.uk/vol1/fastq/SRR151/008/SRR1513978/SRR1513978_2.fastq.gz	Control	Paired-end unstranded sequencing of Adult Sponge Tissue	AQ_PolyA_Adult_Unstranded	Illumina HiSeq 2000	RNA-Seq	TRANSCRIPTOMIC	PolyA	PAIRED
Cymbastela stipitata	PRJNA565855	SRR10127722	SRX6856141	ftp://ftp.sra.ebi.ac.uk/vol1/fastq/SRR101/022/SRR10127722/SRR10127722_1.fastq.gz	ftp://ftp.sra.ebi.ac.uk/vol1/fastq/SRR101/022/SRR10127722/SRR10127722_2.fastq.gz	Control	RNA-Seq of Cymbastela stipitata Control	SM295	Illumina MiSeq	RNA-Seq	TRANSCRIPTOMIC	RT-PCR	PAIRED
Halisarca dujardinii	PRJEB11837	ERR1143554	ERX1222364	ftp://ftp.sra.ebi.ac.uk/vol1/fastq/ERR114/004/ERR1143554/ERR1143554_1.fastq.gz	ftp://ftp.sra.ebi.ac.uk/vol1/fastq/ERR114/004/ERR1143554/ERR1143554_2.fastq.gz	Control	Halisarca RNA from adult tissue	HaduRNA_adult	Illumina HiSeq 2000	RNA-Seq	TRANSCRIPTOMIC	RANDOM	PAIRED
Leucetta chagosensis	PRJNA689294	SRR13528356	SRX9936667	ftp://ftp.sra.ebi.ac.uk/vol1/fastq/SRR135/056/SRR13528356/SRR13528356_1.fastq.gz	ftp://ftp.sra.ebi.ac.uk/vol1/fastq/SRR135/056/SRR13528356/SRR13528356_2.fastq.gz	Control	Transcriptome sequencing of Leucetta_presentday	Lcha_PD_3_Tc	Illumina NovaSeq 6000	RNA-Seq	TRANSCRIPTOMIC	PolyA	PAIRED
Neopetrosia compacta	PRJNA689294	SRR13528353	SRX9936670	ftp://ftp.sra.ebi.ac.uk/vol1/fastq/SRR135/053/SRR13528353/SRR13528353_1.fastq.gz	ftp://ftp.sra.ebi.ac.uk/vol1/fastq/SRR135/053/SRR13528353/SRR13528353_2.fastq.gz	Control	Transcriptome sequencing of Neopetrosia_presentday	Ncom_PD_3_Tc	Illumina NovaSeq 6000	RNA-Seq	TRANSCRIPTOMIC	PolyA	PAIRED
Oscarella lobularis	PRJEB55738	ERR10149558	ERX9685668	ftp://ftp.sra.ebi.ac.uk/vol1/fastq/ERR101/058/ERR10149558/ERR10149558_1.fastq.gz	ftp://ftp.sra.ebi.ac.uk/vol1/fastq/ERR101/058/ERR10149558/ERR10149558_2.fastq.gz	Control	Oscarella lobularis, transcriptomic data		Illumina NovaSeq 6000	RNA-Seq	TRANSCRIPTOMIC	PolyA	PAIRED
