# Supplementary material for: Transcriptomic Insights Into the Immune Repertoire of an Antarctic Sponge
Source: Ecol Evol. 2025 Dec 22;15(12):e72786. doi: 10.1002/ece3.72786 (PMC12723187; doi:10.1002/ece3.72786)
Supplement: Supplementary file 4 — Table S2: Pfam domains associated with immune‐related receptors across sponge species. This table summarizes the Pfam domains identified in Myxilla (Burtonanchora) lissostyla and in publicly available transcriptomes of Amphimedon queenslandica [SRR1513978], Cymbastela stipitata [SRR10127722], Halisarca dujardinii [ERR1143554], Leucetta chagosensis [SRR13528356], Neopetrosia compacta [SRR13528353], and Oscarella lobularis [ERR10149558]. Domains are associated into major receptor categories (TIR, RLR, CLR, SRCR, Fn, NLR, GPCR, Ig). For each domain, the Pfam identifier, domain description, and presence (1) or absence (0) in each species are reported. [file ECE3-15-e72786-s006.xlsx]

## Sheet: Domains
Category	GeneName	PFAM	Description	Myxilla (Burtonanchora) lissostyla	Amphimedon queenslandica	Cymbastela stipitata	Halisarca dujardinii	Leucetta chagosensis	Neopetrosia compacta	Oscarella lobularis
TIR	TIR	PF01582.23	TIR domain	1	1	1	1	1	1	1
TIR	TIR_2	PF13676.9	TIR domain	1	1	1	1	1	1	1
TIR	TIR-like	PF10137.12	Predicted nucleotide-binding protein containing TIR-like domain	1	1	0	0	1	1	1
TIR	Tlr3_TMD	PF17968.4	Toll-like receptor 3 trans-membrane domain	1	1	1	0	1	1	1
RLR	RIG-I_C-RD	PF11648.11	C-terminal domain of RIG-I	1	1	1	1	1	1	1
RLR	RIG-I_C	PF18119.4	RIG-I receptor C-terminal domain	1	1	1	1	1	1	1
CLR	Lectin_C	PF00059.24	Lectin C-type domain	1	1	1	1	1	1	1
SRCR	SRCR	PF00530.21	Scavenger receptor cysteine-rich domain	1	1	1	1	1	1	1
SRCR	SRCR_2	PF15494.9	Scavenger receptor cysteine-rich domain	1	1	1	1	1	1	1
Fn	fn3	PF00041.24	Fibronectin type III domain	1	1	1	1	1	1	1
Fn	fn3_5	PF06280.15	Fn3-like domain	1	1	0	1	1	1	1
Fn	fn3_4	PF16794.8	Fibronectin-III type domain	1	1	1	1	1	1	1
Fn	Fn3-like	PF14310.9	Fibronectin type III-like domain	1	1	1	1	1	1	1
Fn	fn3_6	PF17766.4	Fibronectin type-III domain	1	1	0	1	1	1	1
Fn	Fn3_assoc	PF13287.9	Fn3 associated	1	1	1	1	1	1	1
Fn	FN3_7	PF18447.4	Fibronectin type	1	1	0	0	0	0	1
NLR	NLRC4_HD	PF17889.4	NLRC4 helical domain	1	1	1	0	1	1	1
NLR	NLRC4_HD2	PF17776.4	NLRC4 helical domain HD2	1	1	1	1	1	1	1
NLR	NACHT	PF05729.15	NACHT domain	1	1	1	1	1	1	1
NLR	NACHT_N	PF17100.8	N-terminal domain of NWD NACHT-NTPase	1	1	0	0	1	0	1
NLR	NACHT_sigma	PF17106.8	Sigma domain on NACHT-NTPases	1	0	1	1	0	0	1
NLR	CARD	PF00619.24	Caspase recruitment domain	1	1	1	1	1	1	1
NLR	CARD_2	PF16739.8	Caspase recruitment domain	1	1	1	1	1	1	1
NLR	Atypical_Card	PF18461.4	Atypical caspase recruitment domain	1	1	1	1	1	1	1
NLR	PYRIN	PF02758.19	PAAD/DAPIN/Pyrin domain	1	1	1	0	1	1	1
NLR	LRR_1	PF00560.36	Leucine-rich repeat	1	1	1	1	1	1	1
NLR	LRR_2	PF07723.16	Leucine-rich repeat	1	1	1	1	1	1	1
NLR	LRR_3	PF07725.15	Leucine-rich repeat	1	1	1	1	1	0	1
NLR	LRR_4	PF12799.10	Leucine rich repeats (2 copies)	1	1	1	1	1	1	1
NLR	LRR_6	PF13516.9	Leucine rich repeat	1	1	1	1	1	1	1
NLR	LRR_8	PF13855.9	Leucine-rich repeat	1	1	1	1	1	1	1
NLR	LRR_9	PF14580.9	Leucine-rich repeat	1	1	1	1	1	1	1
NLR	LRR_10	PF18805.4	Leucine-rich repeat	1	1	0	0	0	0	0
NLR	LRR_11	PF18831.4	Leucine-rich repeat	1	1	0	1	0	0	1
NLR	LRR_12	PF18837.4	Leucine-rich repeat	1	0	1	1	1	1	0
NLR	LRRNT	PF01462.21	Leucine rich repeat N-terminal domain	1	1	1	1	1	1	1
NLR	LRRNT_2	PF08263.15	Leucine rich repeat N-terminal domain	1	1	0	0	1	0	1
NLR	LRRCT	PF01463.27	Leucine rich repeat C-terminal domain	1	1	0	0	1	1	1
NLR	LRR19-TM	PF15176.9	Leucine-rich repeat family 19 TM domain	1	1	1	1	1	1	1
NLR	LRR_adjacent	PF08191.14	LRR adjacent	1	1	0	1	0	1	1
NLR	LRRFIP	PF09738.12	LRRFIP family	1	1	1	1	1	1	1
GPCR	7TM_GPCR_Srv	PF10323.12	Serpentine type 7TM GPCR chemoreceptor Srv	1	1	1	1	1	1	1
GPCR	7TM_GPCR_Srx	PF10328.12	Serpentine type 7TM GPCR chemoreceptor Srx	1	1	1	1	1	1	0
GPCR	7TM_GPCR_Srbc	PF10316.12	Serpentine type 7TM GPCR chemoreceptor Srbc	1	1	1	0	0	1	0
GPCR	7TM_GPCR_Srt	PF10321.12	Serpentine type 7TM GPCR chemoreceptor Srt	1	1	1	0	1	1	1
GPCR	7TM_GPCR_Srd	PF10317.12	Serpentine type 7TM GPCR chemoreceptor Srd	1	1	0	0	1	1	0
GPCR	7TM_GPCR_Srh	PF10318.12	Serpentine type 7TM GPCR chemoreceptor Srh	1	1	1	1	1	1	1
GPCR	7TM_GPCR_Sra	PF02117.19	Serpentine type 7TM GPCR chemoreceptor Sra	1	0	0	0	1	0	1
GPCR	7TM_GPCR_Srsx	PF10320.12	Serpentine type 7TM GPCR chemoreceptor Srsx	1	1	1	1	1	1	1
GPCR	7TM_GPCR_Sru	PF10322.12	Serpentine type 7TM GPCR chemoreceptor Sru	1	1	1	0	0	0	0
GPCR	7TM_GPCR_Srw	PF10324.12	Serpentine type 7TM GPCR chemoreceptor Srw	1	1	1	1	1	1	1
GPCR	GpcrRhopsn4	PF10192.12	Rhodopsin-like GPCR transmembrane domain	1	1	1	0	1	1	1
GPCR	GPCR_chapero_1	PF11904.11	GPCR-chaperone	1	1	1	1	1	1	1
Ig	Ig	PF00047.28	Immunoglobulin domain	1	1	1	1	1	1	1
Ig	Ig_2	PF13895.9	Immunoglobulin domain	1	1	1	1	1	1	1
Ig	Ig_3	PF13927.9	Immunoglobulin domain	1	1	1	1	1	1	1
Ig	Ig_4	PF16680.8	T-cell surface glycoprotein CD3 delta chain	1	1	1	0	1	1	1
Ig	Ig_5	PF16681.8	Ig-like domain on T-cell surface glycoprotein CD3 epsilon chain	1	1	1	1	1	1	1
Ig	Ig_6	PF18452.4	Immunoglobulin domain	1	1	1	1	1	1	1
Ig	Ig_7	PF19081.3	Ig-like domain CHU_C associated	1	1	1	1	1	1	1
Ig	Ig_C17orf99	PF17736.4	C17orf99 Ig domain	1	1	1	1	1	1	1
Ig	V-set	PF07686.20	Immunoglobulin V-set domain	1	1	1	1	1	1	1
Ig	V-set_CD47	PF08204.14	CD47 immunoglobulin-like domain	1	1	1	1	1	1	1
Ig	C1-set	PF07654.18	Immunoglobulin C1-set domain	1	1	1	1	1	1	1
Ig	C2-set	PF05790.18	Immunoglobulin C2-set domain	1	1	1	1	1	1	1
Ig	C2-set_2	PF08205.15	CD80-like C2-set immunoglobulin domain	1	1	1	1	1	1	1
Ig	Lep_receptor_Ig	PF06328.14	Ig-like C2-type domain	1	1	1	1	1	1	1
Ig	I-set	PF07679.19	Immunoglobulin I-set domain	1	1	1	1	1	1	1
Ig	IgGFc_binding	PF17517.5	IgGFc binding protein	1	1	1	1	0	1	1
Ig	Ig_C19orf38	PF17737.4	Ig domain in C19orf38 (HIDE1)	1	1	1	0	0	0	1
Ig	T6_Ig_like	PF18002.4	T6 antigen Ig like domain	1	1	1	0	1	0	1
Ig	Ig_J_chain	PF15097.9	Immunoglobulin J chain	1	1	0	0	0	0	0
Ig	Ig_mannosidase	PF17753.4	Ig-fold domain	1	1	0	1	1	1	1
