# Supplementary material for: Transcriptomic Insights Into the Immune Repertoire of an Antarctic Sponge
Source: Ecol Evol. 2025 Dec 22;15(12):e72786. doi: 10.1002/ece3.72786 (PMC12723187; doi:10.1002/ece3.72786)
Supplement: Supplementary file 5 — Table S3: Environmental parameters measured at the sponge sampling sites. Physico‐chemical parameters measured during sampling at the South Shetland Islands, Antarctica. The table includes sampling date, geographic coordinates, depth, and seawater values for nutrients (NO2−, PO43−, SiO44−, NO3−), salinity, temperature, and turbidity. Values are presented as means ± standard deviation where applicable. [file ECE3-15-e72786-s002.xlsx]

## Sheet: Sheet1
Sampling date	Coordinates S	Coordinates W	Depth [m]	NO2 [µmol/L]	PO4 [µmol/L]	Silicate [µmol/L]	NO3 [µmol/L]	Salinity [PSU]	Temperature [C°]	Turbidity [NTU]
2019-12-07	62°29'24.8''	59°40'08,4''	11	0.123 ± 0.018	1.714 ± 0.274	51.351 ± 11.881	18.60 ± 1.937	34.115 ± 0.003	0.014 ± 0.027	-4.053 ± 0.122
2020-02-25	62°29'23.7''	59°40'05,5''	13	0.175 ± 0.023	1.639 ± 0.060	42.274 ± 1.423	16.994 ± 1.717	34.071 ± 0.003	1.474 ± 0.002	ND
2020-02-28	60°29'25.1''	59°40'06,8''	13	0.160 ± 0.045	1.748 ± 0.291	40.199 ± 2.649	16.043 ± 3.299	34.083 ± 0.008	1.336 ± 0.003	-2.129 ± 0.223
2020-12-23	60°29'24.5''	59°40'07,3''	12	0.166 ± 0.010	1.921 ± 0.013	74.716 ± 0.903	26.640 ± 0.317	34.041 ± 0.005	0.675 ± 0.010	-1.573 ± 0.337
2020-12-28	60°29'25.1''	59°40'06,8''	12	0.171 ± 0.004	1.899 ± 0.004	74.807 ± 0.343	26.374 ± 0.083	33.995 ± 0.010	0.872 ± 0.024	-0.866 ± 0.506
2021-12-12	62°29'24.5''	59°40'07,3''	12 - 16	0.150 ± 0.000	2.007 ± 0.006	52.697 ± 1.921	27.940 ± 0.210	34.086 ± 0.004	0.829 ± 0.017	-1.535 ± 0.243
2021-12-16	62°29'24.5''	59°40'07,3''	12 - 19	0.150 ± 0.014	1.925 ± 0.106	47.950 ± 2.984	26.110 ± 2.206	34.093 ± 0.008	0.795 ± 0.006	-1.465 ± 0.086
