# Supplementary material for: Transcriptomic Insights Into the Immune Repertoire of an Antarctic Sponge
Source: Ecol Evol. 2025 Dec 22;15(12):e72786. doi: 10.1002/ece3.72786 (PMC12723187; doi:10.1002/ece3.72786)
Supplement: Supplementary file 6 — Table S4: Annotated transcript isoforms of Myxilla (Burtonanchora) lissostyla across three consecutive years. This table lists annotated transcript isoforms with their corresponding COG category, best ortholog description, EC number, PFAM domains, and normalized abundance values for the years 2019, 2020, and 2021. The file is divided into three sheets based on expression levels: (i) Most_expressed_cluster: top‐expressed transcripts across all years; (ii) 50–1000 cluster: transcripts with intermediate abundance; 0–50 cluster: transcripts with the lowest abundance. [file ECE3-15-e72786-s005.xlsx]

## Sheet: 0-50
Transcript_isoform	best_og_cat	best_og_desc	Preferred_name	EC	PFAMs	Abundance2019	Abundance2020	Abundance2021
TRINITY_DN5132_c0_g2_i9	S	Transmembrane protein 87A	TMEM87A	-	Lung_7-TM_R	38.177	34.189	49.991
TRINITY_DN3224_c0_g1_i8	T	cyclin-dependent protein serine/threonine kinase activity	CDK19	2.7.11.22,2.7.11.23	Pkinase,Pkinase_Tyr	49.976	47.183	27.678
TRINITY_DN6983_c0_g1_i2	A	apoptotic process	TAX1BP1	-	CALCOCO1,TLV_coat	49.97	29.743	38.413
TRINITY_DN25856_c0_g1_i1	S	Chromosome transmission fidelity protein 8 homolog	CHTF8	-	Ctf8	34.588	49.968	32.473
TRINITY_DN8388_c0_g1_i1	A	polynucleotide adenylyltransferase activity	PAPOLG	2.7.7.19	EF-hand_1,EF-hand_5,EF-hand_6,EF-hand_7,EF-hand_8,NTP_transf_2,PAP_RNA-bind,PAP_central	36.76	48.813	49.931
TRINITY_DN1828_c0_g1_i5	S	mitochondrion organization	TMEM11	-	Acetyltransf_CG,Mito_morph_reg	49.895	43.84	36.144
TRINITY_DN34501_c0_g1_i2	J	regulation of cellular senescence	RSL1D1	-	Ribosomal_L1	49.839	27.679	12.652
TRINITY_DN4709_c0_g2_i1	S	Transmembrane protein 33	TMEM33	-	UPF0121	40.323	49.8	49.57
TRINITY_DN5242_c0_g1_i3	O	aminopeptidase activity	METAP1	3.4.11.18	Peptidase_M24,zf-C6H2,zf-MYND	38.715	49.766	43.262
TRINITY_DN11669_c0_g1_i2	TV	complement activation, classical pathway	SVEP1	-	EGF,EGF_2,EGF_3,EGF_CA,Ephrin_rec_like,GCC2_GCC3,HYR,Laminin_G_3,Pentaxin,Rep-A_N,Sushi,VWA,VWA_2,hEGF	29.705	43.181	49.749
TRINITY_DN72_c0_g2_i4	G	phosphoacetylglucosamine mutase activity	PGM3	5.4.2.3	AAA,DUF2353,PGM_PMM_I,PGM_PMM_III,PGM_PMM_IV,Pkinase,Pkinase_Tyr	49.721	47.069	45.748
TRINITY_DN57162_c0_g1_i1	T	Rhomboid family	-	-	Rhomboid	43.429	41.647	49.675
TRINITY_DN16141_c0_g1_i4	O	metalloaminopeptidase activity	NPEPPS	-	ERAP1_C,GLTP,MORN,PH,Peptidase_M1,RCC1,RCC1_2,THAP,VPS9	29.936	42.662	49.642
TRINITY_DN103_c0_g2_i7	J	formation of cytoplasmic translation initiation complex	EIF3A	-	Chitin_bind_3,LPMO_10,PCI	45.613	49.62	46.062
TRINITY_DN89878_c0_g1_i3	W	androgen-dependent TFPI-regulating protein	ADTRP	-	Far-17a_AIG1	49.618	12.781	31.788
TRINITY_DN3529_c0_g1_i1	H	7,8-dihydroneopterin 3'-triphosphate biosynthetic process	GCH1	3.5.4.16	DDE_1,GTP_cyclohydroI,QueF,RVT_1	45.892	49.617	39.128
TRINITY_DN1148_c0_g1_i9	D	trafficking protein particle complex	TRAPPC8	-	APH,HLH,PAS,PAS_11,Pkinase,Pkinase_Tyr,TRAPPC-Trs85,TRAPPC9-Trs120,Tnp_P_element,V-ATPase_G	49.568	44.849	32.431
TRINITY_DN3766_c0_g1_i4	J	structural constituent of ribosome	MRPS18B	-	Ribosomal_L14,Ribosomal_S18	35.886	49.567	29.095
TRINITY_DN2669_c0_g1_i9	S	Myotubularin related protein 14	MTMR14	3.1.3.64,3.1.3.95	Myotub-related,Y_phosphatase3	43.252	44.247	49.533
TRINITY_DN38156_c0_g2_i10	K	Hepatic leukemia factor	HLF	-	FLYWCH,bZIP_1,bZIP_2,bZIP_Maf	41.1	20.262	49.529
TRINITY_DN570_c0_g1_i4	T	Belongs to the MAGUK family	MPP6	-	Guanylate_kin,L27,PDZ,PDZ_2,SH3_1,SH3_2	47.059	49.485	40.555
TRINITY_DN570_c0_g1_i4	S	family, member B	EFHB	-	EF-hand_1,EF-hand_5,EF-hand_6,EF-hand_7,EF-hand_8,SPARC_Ca_bdg	47.059	49.485	40.555
TRINITY_DN16235_c0_g1_i4	U	Golgi ribbon formation	TMED5	-	EMP24_GP25L	17.496	37.269	49.475
TRINITY_DN20138_c0_g1_i4	T	Rap guanyl-nucleotide exchange factor activity	-	-	Nrap,Nrap_D4,Nrap_D5,PDZ,RA,RasGEF,RasGEF_N	49.438	44.734	41.358
TRINITY_DN247_c1_g1_i5	J	translation initiation factor activity	EIF3L	-	DDE_Tnp_IS1595,DUF2373,Paf67	41.554	49.421	46.402
TRINITY_DN247_c1_g1_i5	S	hydroxyacylglutathione hydrolase activity	HAGH	3.1.2.6	HAGH_C,Lactamase_B	41.554	49.421	46.402
TRINITY_DN13967_c0_g1_i2	T	cellular response to aldosterone	AIFM1	-	AIF-MLS,AIF_C,Amino_oxidase,Deltameth_res,Pyr_redox,Pyr_redox_2,Pyr_redox_3	41.474	49.416	43.125
TRINITY_DN3796_c0_g1_i1	U	Charged multivesicular body protein	CHMP6	-	Snf7	49.382	44.842	43.031
TRINITY_DN3796_c0_g1_i1	T	distal tubule morphogenesis	-	-	BACK,BTB,HGTP_anticodon,Kelch_1,Kelch_2,Kelch_3,Kelch_4,Kelch_6,ThiF	49.382	44.842	43.031
TRINITY_DN2279_c0_g1_i8	T	Protein tyrosine kinase	-	2.7.11.25	Pkinase,Pkinase_Tyr,SWIM	49.324	0	30.132
TRINITY_DN11055_c0_g1_i1	D	Belongs to the cullin family	CUL4A	2.1.1.37	BAH,Cullin,Cullin_Nedd8,DNA_methylase,DNMT1-RFD,HTH_Tnp_Tc3_2,zf-CXXC	42.829	45.604	49.291
TRINITY_DN16626_c0_g2_i1	K	gamete generation	TDRD6	-	SMN,TUDOR	43.137	49.271	33.218
TRINITY_DN24941_c0_g1_i3	S	transmembrane protein 147	TMEM147	-	DUF2053	45.209	45.13	49.257
TRINITY_DN2904_c0_g1_i2	T	ATP binding. It is involved in the biological process described with protein phosphorylation	-	2.7.10.1	JAB,Kinase-like,MitMem_reg,Pkinase,Pkinase_Tyr,Tetraspannin	49.247	43.798	44.857
TRINITY_DN2470_c0_g1_i4	E	Belongs to the Orn Lys Arg decarboxylase class-II family	-	4.1.1.17	Orn_Arg_deC_N,Orn_DAP_Arg_deC	40.94	28.301	49.238
TRINITY_DN3347_c0_g1_i19	S	positive regulation of plasminogen activation	PLGRKT	-	DUF2368,Insulin	49.227	46.722	36.816
TRINITY_DN15530_c0_g1_i4	G	Belongs to the glucose-6-phosphate 1-epimerase family	-	5.1.3.15	Aldose_epim	48.379	49.214	44.165
TRINITY_DN10485_c0_g1_i3	O	protein tag	UBB	-	Rad60-SLD,Rad60-SLD_2,Ubiquitin_2,ubiquitin	48.879	49.206	39.609
TRINITY_DN10485_c0_g1_i3	E	6,7-dihydropteridine reductase activity	QDPR	1.5.1.34	Epimerase,adh_short,adh_short_C2	48.879	49.206	39.609
TRINITY_DN3626_c0_g1_i1	O	protein-glycine ligase activity, initiating	TTLL8	-	ARPC4,Abhydrolase_1,Abhydrolase_6,Hydrolase_4,TTL,Tim17	40.857	49.197	39.479
TRINITY_DN7722_c0_g1_i5	T	ephrin receptor activity	-	2.7.10.1	EphA2_TM,Ephrin_lbd,Ephrin_rec_like,GCC2_GCC3,Pkinase,Pkinase_Tyr,SAM_1,SAM_2,fn3	41.282	6.615	49.196
TRINITY_DN3297_c0_g1_i4	O	cysteine-type peptidase activity	-	3.4.14.1	CathepsinC_exc,Peptidase_C1,Peptidase_C1_2	49.144	21.589	19.604
TRINITY_DN1679_c0_g1_i4	O	CD40 signaling pathway	RNF31	2.3.2.31	Forkhead,HOIP-UBA,IBR,PUB,UEV,zf-B_box,zf-C3HC4,zf-CCCH_3,zf-RING_2,zf-RanBP	40.945	47.47	49.137
TRINITY_DN3906_c1_g1_i1	T	subunit of the gamma-secretase complex, an endoprotease complex that catalyzes the intramembrane cleavage of integral membrane proteins such as Notch receptors	PSEN1	-	DDE_Tnp_1_7,Presenilin	46.177	40.438	49.08
TRINITY_DN2137_c5_g1_i2	T	protein-lysine 6-oxidase activity	-	-	Lysyl_oxidase,SRCR	49.068	20.635	24.654
TRINITY_DN1587_c0_g1_i5	EH	holo-[acyl-carrier-protein] synthase activity	AASDHPPT	-	ACPS	49.043	44.604	33.487
TRINITY_DN1587_c0_g1_i5	S	Pleckstrin homology domain.	-	-	PH,PH_3	49.043	44.604	33.487
TRINITY_DN1587_c0_g1_i5	A	RNA binding motif protein	-	-	RRM_1,RRM_5,RRM_6	49.043	44.604	33.487
TRINITY_DN19937_c0_g1_i2	A	RNA splicing	SNRNP40	-	Nup160,WD40,eIF2A,zf-NOSIP	44.426	48.994	45.16
TRINITY_DN1225_c0_g1_i11	O	T follicular helper cell differentiation	RC3H1	-	Phosducin,Serpin,zf-C3HC4,zf-C3HC4_2,zf-CCCH,zf-RING_2,zf-RING_5,zf-RING_UBOX	31.034	28.957	48.972
TRINITY_DN9461_c0_g1_i2	S	transmembrane protein 222	TMEM222	-	DUF778,LRR_9,SH3_2	48.969	46.412	41.036
TRINITY_DN18403_c0_g1_i1	-	-	PDDC1	-	DJ-1_PfpI,Sulfotransfer_2	41.007	43.648	48.965
TRINITY_DN13158_c0_g1_i1	S	MORN repeat-containing protein 4	MORN4	-	MORN	48.953	35.012	39.902
TRINITY_DN5547_c0_g1_i2	E	U2 snRNA binding	TROVE2	-	AA_permease_2,TROVE,UPF0121	47.163	36.037	48.934
TRINITY_DN3413_c0_g2_i3	T	cysteine-rich with EGF-like	CRELD2	-	Bax1-I,DUF3456,EGF,EGF_CA,GLTT,IL17_R_N,Laminin_EGF,hEGF	29.74	38.723	48.874
TRINITY_DN322_c0_g2_i2	S	Domain of unknown function (DUF4139)	-	-	DUF4139,DUF4140	33.915	43.365	48.844
TRINITY_DN5900_c0_g1_i2	E	O-phospho-L-serine:2-oxoglutarate aminotransferase activity	PSAT1	2.6.1.52	Aminotran_5	42.771	38.968	48.84
TRINITY_DN5900_c0_g1_i2	G	mannosyl (alpha-1,3-)-glycoprotein beta-1,2-N-acetylglucosaminyltransferase	MGAT1	2.4.1.101	GNT-I,Glyco_tranf_2_3,zf-C2H2,zf-C2H2_4,zf-C2H2_6,zf-met	42.771	38.968	48.84
TRINITY_DN17_c0_g2_i8	W	androgen-dependent TFPI-regulating protein	ADTRP	-	Far-17a_AIG1	48.833	36.611	40
TRINITY_DN6017_c0_g2_i1	Z	IQ motif containing GTPase activating protein	-	-	CH,IQ,RasGAP,RasGAP_C,TORC_C	33.351	34.979	48.762
TRINITY_DN6017_c0_g2_i1	Z	IQ motif containing GTPase activating protein	-	-	CH,IQ,RasGAP,RasGAP_C	33.351	34.979	48.762
TRINITY_DN6117_c0_g1_i5	Q	17-beta-hydroxysteroid dehydrogenase (NAD+) activity	HSD17B4	1.1.1.35,4.2.1.107,4.2.1.119	Alkyl_sulf_C,KR,MaoC_dehydrat_N,MaoC_dehydratas,SCP2,adh_short,adh_short_C2	48.705	45.986	14.387
TRINITY_DN6117_c0_g1_i5	O	cytoplasm protein quality control by the ubiquitin-proteasome system	RNF115	2.3.2.27	zf-ANAPC11,zf-C3HC4,zf-C3HC4_2,zf-C3HC4_3,zf-RING_11,zf-RING_2,zf-RING_5,zf-RING_UBOX,zf-rbx1,zinc_ribbon_9	48.705	45.986	14.387
TRINITY_DN3860_c0_g1_i5	DZ	osmolarity-sensing cation channel activity	-	-	Ank,Ank_2,Ank_3,Ank_4,Ank_5,Herpes_alk_exo,Ion_trans,Kringle,PKD_channel,ShK,Trefoil,YqaJ,fn2	35.154	25.653	48.696
TRINITY_DN777_c0_g2_i1	KLT	peptidyl-tyrosine autophosphorylation	BLK	2.7.10.2	DCB,DUF1981,Haspin_kinase,Mon2_C,Pkinase,Pkinase_Tyr,SH2,SH3_1,SH3_2,SH3_9,SNF,Sec7_N	48.669	28.393	41.392
TRINITY_DN4269_c0_g2_i1	E	Pyridoxal-phosphate dependent enzyme	-	4.4.1.15	PALP	48.661	46.222	39.607
TRINITY_DN5554_c0_g1_i2	S	Belongs to the DHHC palmitoyltransferase family	ZDHHC9	2.3.1.225	DHHC,zf-DHHC	26.38	48.658	26.671
TRINITY_DN6892_c0_g1_i3	Z	Major vault protein	MVP	-	MVP_shoulder,Vault	43.374	36.459	48.657
TRINITY_DN6892_c0_g1_i3	S	mitotic cell cycle checkpoint	ZWILCH	-	DUF2352,Zwilch	43.374	36.459	48.657
TRINITY_DN16455_c0_g1_i5	S	RNA polymerase II C-terminal domain phosphoserine binding	LEO1	-	Leo1	36.022	2.07	48.618
TRINITY_DN16455_c0_g1_i5	S	Collagen triple helix	-	-	Collagen	36.022	2.07	48.618
TRINITY_DN14427_c0_g1_i17	U	vesicle-mediated transport	-	-	Destabilase,Got1	22.334	48.584	35.023
TRINITY_DN129254_c0_g1_i1	O	26S proteasome non-ATPase regulatory subunit	PSMD10	-	Ank,Ank_2,Ank_3,Ank_4,Ank_5	48.03	48.571	34.289
TRINITY_DN5236_c0_g1_i2	S	DNA demethylation of male pronucleus	C2orf61	-	SHIPPO-rpt	41.915	46.631	48.556
TRINITY_DN3412_c0_g1_i1	G	beta-galactosidase activity	GLB1L2	3.2.1.23	BetaGal_dom4_5,Glyco_hydro_35,Glyco_hydro_42,Helicase_C	48.551	46.105	45.432
TRINITY_DN5408_c0_g1_i1	T	Protein tyrosine phosphatase activity. It is involved in the biological process described with protein dephosphorylation	clr-1	3.1.3.48	DSPc,I-set,Ig_2,Ig_3,Y_phosphatase,Y_phosphatase3,fn3,ig	42.291	33.015	48.539
TRINITY_DN848_c0_g1_i6	S	Anticodon-binding domain	LSM12	-	AD,GST_C,GST_C_2,GST_C_3,GST_N,GST_N_2,GST_N_3,TMEM101	36.777	45.973	48.534
TRINITY_DN9488_c0_g1_i1	K	DNA-binding transcription factor activity, RNA polymerase II-specific	-	-	zf-C2H2,zf-C2H2_4	48.516	41.459	42.119
TRINITY_DN170_c0_g1_i6	T	Belongs to the OSBP family	OSBPL9	-	Oxysterol_BP,PH,PH_11,PH_8	48.5	37.885	39.924
TRINITY_DN3418_c1_g1_i6	S	ubiquitin-dependent ERAD pathway	UBXN4	-	UBX	46.902	48.477	46.312
TRINITY_DN45195_c0_g1_i2	C	ATP-citrate synthase is the primary enzyme responsible for the synthesis of cytosolic acetyl-CoA in many tissues	ACLY	2.3.3.8	ATP-grasp_2,Citrate_bind,Citrate_synt,CoA_binding,Ligase_CoA,Succ_CoA_lig	18.81	16.191	48.465
TRINITY_DN6117_c0_g1_i7	Q	17-beta-hydroxysteroid dehydrogenase (NAD+) activity	HSD17B4	1.1.1.35,4.2.1.107,4.2.1.119	Alkyl_sulf_C,KR,MaoC_dehydrat_N,MaoC_dehydratas,SCP2,adh_short,adh_short_C2	0	20.625	48.451
TRINITY_DN6117_c0_g1_i7	O	cytoplasm protein quality control by the ubiquitin-proteasome system	RNF115	2.3.2.27	zf-ANAPC11,zf-C3HC4,zf-C3HC4_2,zf-C3HC4_3,zf-RING_11,zf-RING_2,zf-RING_5,zf-RING_UBOX,zf-rbx1,zinc_ribbon_9	0	20.625	48.451
TRINITY_DN7743_c1_g1_i1	T	MAP kinase kinase kinase kinase activity	MAP4K3	2.7.11.1	CNH,DDE_3,Kinase-like,Pkinase,Pkinase_Tyr	36.742	36.117	48.402
TRINITY_DN9591_c0_g1_i2	O	positive regulation of integrin-mediated signaling pathway	-	-	Tetraspannin	48.4	6.783	38.194
TRINITY_DN2692_c0_g1_i6	T	protein serine/threonine phosphatase activity	PPM1D	3.1.3.16	Gal-bind_lectin,Myb_DNA-bind_5,PP2C,PP2C_2	48.356	38.678	46.94
TRINITY_DN13967_c0_g3_i1	T	cellular response to aldosterone	AIFM1	-	AIF-MLS,AIF_C,Amino_oxidase,Deltameth_res,Pyr_redox,Pyr_redox_2,Pyr_redox_3	45.808	48.344	46.691
TRINITY_DN49543_c0_g1_i1	T	Protein tyrosine kinase	-	-	Kelch_1,Kelch_3,Pkinase,Pkinase_Tyr	45.974	48.299	44.166
TRINITY_DN1570_c0_g1_i4	P	chloride channel activity	TTYH2	-	Ribosomal_L38e,Tweety	41.557	27.8	48.298
TRINITY_DN356_c0_g2_i2	H	enzyme 5	UBA5	-	ThiF,UDPG_MGDP_dh_N	48.271	40.273	2.541
TRINITY_DN17272_c0_g1_i3	U	Sugar transporter	swt-4	-	MtN3_slv	45.795	48.263	42.351
TRINITY_DN6135_c0_g1_i1	K	DNA-directed 5'-3' RNA polymerase activity	POLR2E	-	HTH_Tnp_Tc3_2,RNA_pol_Rpb5_C,RNA_pol_Rpb5_N	46.445	48.173	42.034
TRINITY_DN35756_c0_g1_i9	O	aspartic-type endopeptidase activity	cathD	3.4.23.5	A1_Propeptide,Asp,TAXi_C,TAXi_N	22.539	48.16	43.532
TRINITY_DN5071_c0_g1_i4	O	cysteine-type peptidase activity	CTSC	3.4.14.1	CathepsinC_exc,Peptidase_C1,Peptidase_C1_2	44.198	48.151	8.103
TRINITY_DN3604_c0_g1_i1	T	phosphoric diester hydrolase activity	PLCXD2	-	DDRGK,PI-PLC-X,Varsurf_PPLC	35.083	25.829	48.135
TRINITY_DN1827_c0_g1_i3	D	Belongs to the peptidase C14A family	-	3.4.22.56,3.4.22.61	DED,LRR_1,LRR_4,LRR_8,Peptidase_C14	48.128	0	34.269
TRINITY_DN6430_c0_g1_i3	T	fibroblast growth factor-activated receptor activity	-	2.7.10.1	C1-set,I-set,Ig_2,Ig_3,Pkinase,Pkinase_Tyr,TSP_1,ig	42.077	24.651	48.038
TRINITY_DN1642_c0_g1_i3	S	Von Willebrand factor A	VWA5A	-	VIT,VIT_2,VWA,VWA_2,VWA_3	0	22.699	48.012
TRINITY_DN12069_c0_g1_i1	G	fructose-bisphosphate aldolase	-	4.1.2.13	Glycolytic,Hydrolase_like,PGK,PK,PK_C	46.93	40.854	48.011
TRINITY_DN10744_c0_g1_i2	K	TATA box binding protein	TBPL2	-	TBP	43.595	47.905	36.816
TRINITY_DN76899_c0_g1_i2	T	histone serine kinase activity	AURKA	2.7.11.1	Haspin_kinase,Kdo,Kinase-like,Pkinase,Pkinase_Tyr,RIO1,Synaptobrevin	47.893	0	37.417
TRINITY_DN9633_c0_g1_i3	S	alanyl-tRNA aminoacylation	AARSD1	6.1.1.7	CS,tRNA-synt_2c,tRNA_SAD	43.567	47.844	36.662
TRINITY_DN40354_c0_g1_i1	S	Armadillo repeat containing 1	ARMC1	-	Arm,BIR,HMA	9.362	47.791	45.122
TRINITY_DN19463_c0_g1_i1	J	asparagine-tRNA ligase activity	NARS	6.1.1.22	C2,DUF1725,F-box,F-box-like,Tnp_22_trimer,Transposase_22,WD40,tRNA-synt_2,tRNA_anti-codon	35.352	40.164	47.779
TRINITY_DN1555_c1_g1_i4	K	regulation of DNA-templated transcription, elongation	SUPT5H	-	Bromodomain,CTD,KOW,NIF,Spt5-NGN,Spt5_N	44.991	47.753	42.034
TRINITY_DN1555_c1_g1_i4	U	positive regulation of nuclear receptor transcription coactivator activity	RQCD1	-	Neur_chan_LBD,Neur_chan_memb,Rcd1	44.991	47.753	42.034
TRINITY_DN428_c0_g1_i1	E	monophenol monooxygenase activity	PPO1	1.14.18.1	Hemocyanin_C,Hemocyanin_M,Hemocyanin_N,Tyrosinase	47.651	26.191	45.781
TRINITY_DN5593_c0_g2_i2	O	ubiquitin conjugating enzyme binding	ARIH2	2.3.2.31	IBR,RVT_2,zf-C3HC4,zf-C3HC4_2	47.65	45.462	43.887
TRINITY_DN459_c0_g2_i1	O	ubiquitin-dependent ERAD pathway	UBE2J2	2.3.2.23	DUF1681,GVQW,GWT1,Galactosyl_T,UQ_con	32.499	47.623	33.844
TRINITY_DN1233_c0_g1_i3	U	vesicle fusion with Golgi apparatus	SEC22B	-	Longin,Synaptobrevin	47.613	43.302	33.891
TRINITY_DN4731_c0_g2_i1	O	e3 ubiquitin-protein ligase	-	2.3.2.26	ANAPC10,HECT,HTH_23,PCMT	42.553	35.829	47.598
TRINITY_DN6319_c0_g1_i1	T	peroxisome localization	PEX13	-	Peroxin-13_N,SH3_1,SH3_2,SH3_9	47.584	44.69	37.521
TRINITY_DN2850_c0_g1_i5	G	glycogenin glucosyltransferase activity	GYG1	2.4.1.186	Glyco_transf_8,Mannosyl_trans3	37.835	42.268	47.568
TRINITY_DN3234_c0_g1_i6	S	Von Willebrand factor A	VWA5A	-	VIT,VIT_2,VWA,VWA_2,VWA_3	34.272	26.937	47.554
TRINITY_DN19922_c0_g1_i1	J	translation initiation factor binding	EIF3C	-	PCI,eIF-3c_N	0	0	47.553
TRINITY_DN43314_c0_g1_i3	K	high mobility group	Dsp1	-	Ccdc124,DUF1014,HMG_box,HMG_box_2	47.55	37.56	44.453
TRINITY_DN4586_c0_g1_i19	T	serine threonine-protein kinase	STK4	-	Ldh_1_C,Mst1_SARAH,Pkinase,Pkinase_Tyr	47.545	30.868	41.581
TRINITY_DN4586_c0_g1_i19	F	adenosine deaminase	ADA	3.5.4.4	A_deaminase,zf-Tim10_DDP	47.545	30.868	41.581
TRINITY_DN4586_c0_g1_i19	S	tRNA wobble uridine modification	ELP6	-	ELP6	47.545	30.868	41.581
TRINITY_DN4586_c0_g1_i19	S	U11-48K-like CHHC zinc finger	-	-	zf-U11-48K	47.545	30.868	41.581
TRINITY_DN41777_c0_g2_i1	S	von Willebrand factor (vWF) type A domain	-	-	VWA,VWA_2	47.522	25.706	29.004
TRINITY_DN3283_c0_g1_i3	H	pyridoxal 5'-phosphate salvage	PDXK	2.7.1.35	GCN5L1,PfkB,Phos_pyr_kin	29.424	28.067	47.5
TRINITY_DN29379_c0_g1_i4	S	CRT-like, chloroquine-resistance transporter-like	-	-	CRT-like,Gal-3-0_sulfotr	24.763	37.514	47.499
TRINITY_DN1010_c0_g1_i2	E	glycine biosynthetic process from serine	SHMT2	2.1.2.1	Aminotran_1_2,SHMT	0	2.365	47.484
TRINITY_DN12502_c0_g1_i2	U	regulation of vesicle size	RAB22A	-	Arf,Gtr1_RagA,MMR_HSR1,Ras,Ribosomal_L37e,Roc	35.568	43.288	47.404
TRINITY_DN1387_c0_g1_i1	I	intramolecular lyase activity	ISYNA1	5.5.1.4	Inos-1-P_synth,NAD_binding_5	33.141	14.324	47.394
TRINITY_DN1387_c0_g1_i1	C	Crystallin, zeta (quinone reductase)	CRYZ	1.6.5.5	ADH_N,ADH_N_2,ADH_zinc_N,ADH_zinc_N_2	33.141	14.324	47.394
TRINITY_DN3255_c0_g2_i4	J	Component of ribonuclease P, a protein complex that generates mature tRNA molecules by cleaving their 5'-ends. Also a component of RNase MRP complex, which cleaves pre-rRNA sequences	POP7	3.1.26.5	Alba,Rpp20	47.371	35.428	36.993
TRINITY_DN3255_c0_g2_i4	U	syntaxin 8	STX8	-	SNARE,Use1	47.371	35.428	36.993
TRINITY_DN3466_c0_g1_i17	U	intracellular chloride channel activity	ANO4	-	Anoct_dimer,Anoctamin,PRA1	0	0	47.332
TRINITY_DN1132_c0_g3_i4	I	elongation of very long chain fatty acids protein	-	-	ELO	47.279	7.389	11.174
TRINITY_DN27732_c0_g1_i16	-	-	-	-	PAN_1	10.642	47.269	0.818
TRINITY_DN27732_c0_g1_i16	U	vesicle-mediated transport	SFT2D1	-	CathepsinC_exc,Galactosyl_T,Got1	10.642	47.269	0.818
TRINITY_DN4403_c0_g1_i1	A	RNA secondary structure unwinding	DDX46	3.6.4.13	DEAD,Helicase_C,Katanin_con80,ResIII	36.859	47.255	37.383
TRINITY_DN1483_c0_g1_i16	S	ADP-ribosylglycohydrolase	-	-	ADP_ribosyl_GH	43.816	47.202	45.389
TRINITY_DN6956_c0_g1_i1	S	Leucine rich repeat containing 10B	LRRC10B	-	LRR_1,LRR_4,LRR_8,PPP1R32	45.607	34.256	47.193
TRINITY_DN7876_c0_g1_i2	K	gene silencing by RNA	SND1	-	SNase,TUDOR	47.16	34.498	41.058
TRINITY_DN12717_c0_g1_i11	T	scavenger receptor activity	DMBT1	-	CUB,CUB_2,EGF,SRCR,Zona_pellucida	37.579	0	47.144
TRINITY_DN9184_c0_g3_i1	A	rRNA (uridine-2'-O-)-methyltransferase activity	FTSJ3	-	DUF3381,FtsJ,Spb1_C,p450	39.428	47.121	39.318
TRINITY_DN6575_c0_g1_i2	S	stress fiber assembly	PHACTR1	-	F-box,RPEL	25.059	47.115	29.265
TRINITY_DN12507_c0_g3_i4	S	RNA splicing, via transesterification reactions with bulged adenosine as nucleophile	BUD13	-	Bud13	41.499	47.107	43.965
TRINITY_DN6950_c0_g1_i16	I	Monoglyceride lipase	MGLL	3.1.1.23	Abhydrolase_1,Abhydrolase_5,Abhydrolase_6,DLH,DUF1350,DUF2305,Esterase,Hydrolase_4,Lipase_3,PGAP1,Peptidase_S15,Peptidase_S28,Peptidase_S9,Ser_hydrolase,Thioesterase	47.09	43.03	21.097
TRINITY_DN13247_c0_g1_i1	S	GPI anchor biosynthetic process	CWH43	-	Exo_endo_phos	39.981	38.975	47.084
TRINITY_DN1280_c0_g1_i3	S	RDD family	FAM8A1	-	RDD	47.075	36.58	43.982
TRINITY_DN12628_c0_g1_i2	E	molybdenum ion binding	MARC2	-	Gag_MA,MOSC,MOSC_N	46.98	31.958	32.17
TRINITY_DN18522_c0_g2_i1	K	Transcription initiation factor IIA subunit	GTF2A1	-	TFIIA	39.162	38.983	46.934
TRINITY_DN9824_c0_g1_i9	U	Complex) subunit	-	-	Adaptin_N,Alpha_adaptinC2,B2-adapt-app_C,Cnd1,Cnd3,Cohesin_HEAT,HEAT,HEAT_2	46.891	41.466	42.248
TRINITY_DN75_c0_g1_i5	A	Far upstream element-binding protein	FUBP3	-	DUF1897,KH_1,KH_2,KH_3,Ribosomal_S8e,Tetraspannin	33.738	40.314	46.876
TRINITY_DN20641_c0_g1_i4	T	positive regulation of membrane protein ectodomain proteolysis	SH3D19	-	SH3_1,SH3_2,SH3_9	46.84	31.593	14.639
TRINITY_DN3064_c0_g1_i16	D	cysteine-type endopeptidase activity involved in apoptotic process	-	-	Peptidase_C14	46.765	2.315	0
TRINITY_DN2385_c0_g1_i8	E	phosphoserine phosphatase	PSPH	3.1.3.3	AAA_25,ATPase,ChlI,DnaB_C,HAD,HAD_2,Hydrolase,Hydrolase_3,Lon_C,Put_Phosphatase,Rad51,RecA,UMPH-1	46.747	10.054	15.141
TRINITY_DN1387_c0_g1_i3	I	intramolecular lyase activity	ISYNA1	5.5.1.4	Inos-1-P_synth,NAD_binding_5	39.021	46.727	38.335
TRINITY_DN1387_c0_g1_i3	C	Crystallin, zeta (quinone reductase)	CRYZ	1.6.5.5	ADH_N,ADH_N_2,ADH_zinc_N,ADH_zinc_N_2	39.021	46.727	38.335
TRINITY_DN4578_c0_g1_i3	E	ethanolamine-phosphate phospho-lyase activity	ETNPPL	4.2.3.134,4.2.3.2	Aminotran_3,Beta_elim_lyase,THAP	41.007	37.101	46.616
TRINITY_DN31763_c0_g3_i2	T	protein serine/threonine kinase activity	NEK6	2.7.11.1	Haspin_kinase,Integrase_Zn,Kinase-like,Pkinase,Pkinase_Tyr,rve	46.603	30.452	40.581
TRINITY_DN3948_c0_g1_i10	W	von Willebrand factor (vWF) type A domain	-	3.1.3.48	VWA,VWA_2	46.592	28.586	44.557
TRINITY_DN4888_c1_g2_i3	T	phosphatidylinositol-3,4-bisphosphate 4-phosphatase activity	-	3.1.3.66	C2,PH,Y_phosphatase3	39.867	20.366	46.587
TRINITY_DN4888_c1_g2_i3	EI	methionine adenosyltransferase regulator activity	MAT2B	2.5.1.6	3Beta_HSD,Epimerase,GDP_Man_Dehyd,HMMR_C,NAD_binding_4,PDZ,Polysacc_synt_2,RmlD_sub_bind	39.867	20.366	46.587
TRINITY_DN510_c0_g1_i3	T	Sidekick cell adhesion molecule	SDK2	-	I-set,Ig_2,Ig_3,LSM,Utp21,WD40,fn3,ig	46.575	30.549	19.844
TRINITY_DN5216_c0_g1_i5	T	positive regulation of protein monoubiquitination	PEF1	-	Collagen,EF-hand_1,EF-hand_5,EF-hand_6,EF-hand_7,EF-hand_8,I-set,Ig_2,Ig_3,LRR_4,LRR_5,LRR_8,ig	46.545	21.994	28.205
TRINITY_DN1487_c0_g1_i6	K	mothers against decapentaplegic homolog	SMAD4	-	MH1,MH2,Snapin_Pallidin	42.76	46.541	25.422
TRINITY_DN1487_c0_g1_i6	K	mothers against decapentaplegic homolog	SMAD4	-	MH1,MH2,Snapin_Pallidin	42.76	46.541	25.422
TRINITY_DN20978_c0_g1_i1	O	tubulin complex assembly	VBP1	-	Prefoldin	40.234	46.513	37.16
TRINITY_DN1272_c0_g3_i4	J	Prolyl-tRNA synthetase 2, mitochondrial	PARS2	6.1.1.15	HGTP_anticodon,tRNA-synt_2b	24.861	46.503	42.38
TRINITY_DN5465_c0_g1_i2	O	protein K27-linked ubiquitination	UBE2T	2.3.2.23	RWD,UQ_con	30.221	27.264	46.493
TRINITY_DN5465_c0_g1_i2	D	regulation of biological quality	-	-	DM13,DOMON,SRCR	30.221	27.264	46.493
TRINITY_DN13480_c0_g1_i6	K	transforming growth factor beta receptor signaling pathway	SMAD3	-	IRF-3,MH1,MH2	30.101	29.915	46.487
TRINITY_DN4288_c2_g1_i9	S	Mpv17 / PMP22 family	PXMP2	-	Mpv17_PMP22	18.707	46.477	27.028
TRINITY_DN7946_c0_g1_i2	S	phagocytosis	GULP1	-	PID,PID_2,PTB,TBCC	46.473	16.836	13.687
TRINITY_DN13843_c0_g1_i1	K	cell division cycle 5-like	CDC5L	-	DNA_pol_A_exo1,HRDC,Myb_Cef,Myb_DNA-bind_6,Myb_DNA-binding,PMC2NT,SASRP1,UCH,UCH_1	42.967	46.429	45.119
TRINITY_DN48594_c0_g2_i2	T	phosphatase, non-receptor type	PTPN1	3.1.3.48	DSPc,Exo_endo_phos_2,RVT_1,Y_phosphatase	39.472	34.227	46.409
TRINITY_DN3031_c0_g1_i3	U	ER-dependent peroxisome localization	PEX16	-	Pex16,Trypsin	9.448	46.343	28.459
TRINITY_DN8136_c0_g1_i5	S	Assembly, mitochondrial proton-transport ATP synth complex	-	-	TMEM70	46.337	35.051	20.457
TRINITY_DN1647_c0_g1_i15	IQ	negative regulation of metalloendopeptidase activity	RECK	-	Kazal_1,Kazal_2,Pacifastin_I,THAP,adh_short,adh_short_C2	46.334	0	0
TRINITY_DN11170_c0_g1_i3	S	mechanosensitive ion channel activity	-	-	PIEZO,Piezo_RRas_bdg	46.324	36.331	43.155
TRINITY_DN11170_c0_g1_i3	S	mechanosensitive ion channel activity	-	-	PIEZO,Piezo_RRas_bdg	46.324	36.331	43.155
TRINITY_DN76899_c0_g1_i3	T	histone serine kinase activity	AURKA	2.7.11.1	Haspin_kinase,Kdo,Kinase-like,Pkinase,Pkinase_Tyr,RIO1,Synaptobrevin	0	46.322	0.45
TRINITY_DN7862_c0_g2_i5	S	transmembrane transport	MFSD7	-	ATG22,MFS_1,MFS_2,OATP,Sugar_tr	39.837	24.728	46.291
TRINITY_DN3322_c0_g1_i12	S	late endosome to lysosome transport	C9orf72	-	C9orf72-like	32.904	32.73	46.29
TRINITY_DN3024_c0_g1_i1	T	Phosphatidylinositol 5-phosphate 4-kinase type-2	PIP4K2B	2.7.1.149	PIP5K	41.836	39.311	46.24
TRINITY_DN1137_c0_g1_i5	S	Epididymal secretory protein E1	NPC2	-	E1_DerP2_DerF2	46.178	32.957	22.822
TRINITY_DN10986_c0_g1_i11	K	cAMP response element binding	CREB3L2	-	bZIP_1,bZIP_2,bZIP_Maf	46.172	31.189	38.592
TRINITY_DN3099_c0_g1_i14	S	hydrolase activity	SERHL2	-	Abhydrolase_1,Abhydrolase_5,Abhydrolase_6,Hydrolase_4,Ndr,PAF-AH_p_II	30.404	46.172	33.879
TRINITY_DN7297_c0_g1_i3	-	-	-	-	-	34.499	25.16	46.165
TRINITY_DN136_c0_g1_i16	S	positive regulation of DNA-templated transcription, elongation	THOC5	-	FimP	46.135	35.675	36.836
TRINITY_DN136_c0_g1_i16	U	positive regulation of spontaneous neurotransmitter secretion	STX1A	-	Abhydrolase_1,Abhydrolase_6,Hydrolase_4,SNARE,Syntaxin,Syntaxin_2,Thioesterase	46.135	35.675	36.836
TRINITY_DN2066_c1_g1_i7	Q	oxidoreductase activity	DHRS7	-	DUF1776,Epimerase,KR,adh_short,adh_short_C2	46.086	34.426	46.006
TRINITY_DN4288_c2_g1_i4	S	Mpv17 / PMP22 family	PXMP2	-	Mpv17_PMP22	46.078	14.733	36.196
TRINITY_DN2418_c0_g1_i17	I	hydroxymethylglutaryl-CoA synthase activity	HMGCS1	2.3.3.10	HMG_CoA_synt_C,HMG_CoA_synt_N	36.761	46.048	25.833
TRINITY_DN2418_c0_g1_i17	S	Galactose oxidase, central domain	-	-	Kelch_1,Kelch_2,Kelch_3,Kelch_4,Kelch_5,Kelch_6	36.761	46.048	25.833
TRINITY_DN6173_c0_g2_i1	I	lathosterol oxidase activity	SC5D	1.14.19.20	FA_hydroxylase	30.843	30.812	46.029
TRINITY_DN13922_c0_g1_i2	L	histone pre-mRNA stem-loop binding	ERI1	-	RNase_T,SAP	32.576	34.945	46.02
TRINITY_DN3784_c0_g1_i15	K	Interleukin enhancer-binding factor 2	ILF2	-	DZF	34.222	46.009	23.773
TRINITY_DN29711_c0_g1_i1	O	procollagen galactosyltransferase activity	CERCAM	2.4.1.50	Anp1,Glyco_tranf_2_4,Glyco_transf_25,Hep_59	45.986	39.249	44.817
TRINITY_DN4665_c0_g1_i1	O	threonine-type endopeptidase activity	PSMA1	3.4.25.1	Cyclin_C_2,Cyclin_N,FAM92,Proteasome,Proteasome_A_N	42.091	33.471	45.972
TRINITY_DN2343_c0_g1_i2	Z	Filamin C, gamma	-	-	CAMSAP_CH,CH,CUB,Filamin,PTR2,Tubulin_C	39.811	37.388	45.952
TRINITY_DN1176_c0_g1_i3	GI	ganglioside GM2 binding	PSAP	-	SapA,SapB_1,SapB_2	45.946	38.5	44.994
TRINITY_DN18317_c0_g2_i2	TU	sorting nexin family member	SNX27	-	Ank,Ank_2,Ank_4,FERM_N,HATPase_c,HATPase_c_3,HSP90,PDZ,PDZ_2,PX,RA	45.937	36.781	44.325
TRINITY_DN822_c0_g1_i7	H	6-pyruvoyltetrahydropterin synthase activity	PTS	4.1.2.50,4.2.3.12	PTPS	43.963	45.927	34.05
TRINITY_DN6895_c0_g1_i1	L	ATP-dependent 5'-3' DNA helicase activity	RUVBL1	-	AAA,RuvB_N,TIP49,Zona_pellucida,mTERF	45.925	37.178	31.444
TRINITY_DN3600_c0_g1_i9	T	S-adenosylmethioninamine biosynthetic process	AMD1	4.1.1.50	SAM_decarbox,TFIIIC_sub6	34.926	39.597	45.925
TRINITY_DN5446_c0_g1_i1	S	Sulfotransferase family	-	-	Sulfotransfer_1,Sulfotransfer_3	43.853	38.351	45.897
TRINITY_DN604_c0_g1_i3	T	Protein tyrosine phosphatase, receptor type	-	3.1.3.48	C2-set_2,DSPc,I-set,Ig_2,Ig_3,Y_phosphatase,Y_phosphatase3,fn3,ig	38.32	28.7	45.884
TRINITY_DN6415_c0_g1_i9	D	Belongs to the cullin family	CUL1	-	AMP-binding,Cullin,Cullin_Nedd8,FRG1	41.827	40.904	45.872
TRINITY_DN6419_c0_g1_i1	K	RNA polymerase II transcriptional preinitiation complex assembly	TAF12	-	CBFD_NFYB_HMF,Histone,TFIID_20kDa	30.035	25.357	45.854
TRINITY_DN155858_c0_g1_i1	K	deadenylation-dependent decapping of nuclear-transcribed mRNA	CCRN4L	3.1.13.4	Exo_endo_phos	45.839	36.455	42.023
TRINITY_DN3602_c0_g1_i2	C	Essential component of the vacuolar proton pump (V- ATPase), a multimeric enzyme that catalyzes the translocation of protons across the membranes. Required for assembly and activity of the V-ATPase	ATP6V0A1	-	DIRP,V_ATPase_I	31.438	31.943	45.827
TRINITY_DN14793_c0_g1_i6	T	ferric-chelate reductase activity	-	-	Cytochrom_B561,DOMON,Reeler	45.809	30.044	22.219
TRINITY_DN919_c0_g1_i12	-	-	-	-	Collagen	45.805	3.383	6.743
TRINITY_DN11910_c0_g1_i1	S	Protein C20orf85 homolog	C20orf85	-	LLC1	40.499	44.792	45.745
TRINITY_DN5205_c0_g1_i2	J	ribosomal protein, S18C	MRPS18C	-	Ribosomal_S18,U-box	39.594	45.729	31.806
TRINITY_DN82_c0_g1_i1	U	GTP binding	ARL16	-	Arf,Cyt-b5,Gtr1_RagA,Mg_chelatase,Ras,Roc,SRPRB	45.718	13.626	0
TRINITY_DN10218_c0_g2_i4	E	alanine-oxo-acid transaminase activity	GPT2	2.6.1.2	Aminotran_1_2,Beta_elim_lyase	37.479	32.314	45.7
TRINITY_DN7491_c0_g1_i1	F	uridine biosynthetic process	CDA	3.5.4.5	HMMR_C,HTH_Tnp_Tc5,RVT_1,Ribosomal_L38e,dCMP_cyt_deam_1,dCMP_cyt_deam_2	8.958	45.677	12.328
TRINITY_DN2069_c0_g1_i1	T	3-kinase, catalytic subunit	-	2.7.1.153	C2,PI3K_C2,PI3K_p85B,PI3K_rbd,PI3Ka,PI3_PI4_kinase	38.497	40.979	45.675
TRINITY_DN14018_c0_g1_i1	A	factor 18	PRPF18	-	PRP4,Prp18	39.026	38.704	45.664
TRINITY_DN817_c0_g1_i4	D	kinase binding	MOB4	-	Cpn10,Mob1_phocein	45.664	4.111	19.282
TRINITY_DN5609_c0_g1_i2	S	positive regulation of testosterone secretion	nucb2	-	EF-hand_5,EF-hand_6,EF-hand_7,EF-hand_8	45.649	38.379	31.767
TRINITY_DN5609_c0_g1_i2	U	xenotropic and polytropic retrovirus receptor 1	XPR1	-	EXS,SPX	45.649	38.379	31.767
TRINITY_DN8349_c0_g1_i1	S	Protein of unknown function, DUF547	-	-	DUF547	45.641	43.162	42.667
TRINITY_DN11491_c0_g4_i5	T	diacylglycerol kinase activity	DGKQ	2.7.1.107	C1_1,DAGK_acc,DAGK_cat,RA,Sulfate_transp	38.186	36.913	45.627
TRINITY_DN152_c0_g1_i12	Q	ER lipid raft associated	ERLIN2	-	Band_7,FBPase	40.54	27.705	45.627
TRINITY_DN11619_c0_g1_i3	T	RUN	RUNDC3B	-	RUN	41.45	45.621	41.999
TRINITY_DN29640_c0_g1_i23	KLO	protein ADP-ribosylase activity	PARP2	2.4.2.30	PARP,PARP_reg,WGR,WWE	15.915	45.551	16.027
TRINITY_DN8585_c0_g1_i1	OT	protein deneddylation	GPS1	-	PCI,RPN7	43.487	42.281	45.542
TRINITY_DN12474_c0_g1_i1	K	positive regulation of cytoplasmic mRNA processing body assembly	CNOT1	-	CNOT1_CAF1_bind,CNOT1_HEAT,CNOT1_TTP_bind,DUF3819,Not1,RRM_1	42.573	43.858	45.522
TRINITY_DN11496_c0_g1_i3	T	negative regulation of protein tyrosine kinase activity	-	-	SH3BP5	38.642	35.562	45.514
TRINITY_DN3739_c0_g1_i4	S	type B pancreatic cell proliferation	KCTD20	2.7.1.30	BTB,BTB_2,BTB_3,FCH,SH3_1,SH3_2,SH3_9	28.513	45.501	32.261
TRINITY_DN7491_c0_g1_i5	F	uridine biosynthetic process	CDA	3.5.4.5	HMMR_C,HTH_Tnp_Tc5,RVT_1,Ribosomal_L38e,dCMP_cyt_deam_1,dCMP_cyt_deam_2	4.626	45.487	1.65
TRINITY_DN2784_c0_g1_i6	T	GTPase activator activity	ARHGAP42	-	BAR,BAR_3,IMD,Neur_chan_LBD,PH,RhoGAP,SH3_1,SH3_2,SH3_9,TCTP	45.48	43.551	31.257
TRINITY_DN3582_c0_g1_i1	U	ammonium transmembrane transporter activity	RHCG	-	Ammonium_transp,RCC1,RCC1_2,SSTK-IP,p450	43.213	43.761	45.462
TRINITY_DN25886_c1_g1_i1	DO	Cell division cycle	CDC20	-	ANAPC4_WD40,CARD,EpoR_lig-bind,NB-ARC,V-set,WD40,eIF2A	28.413	45.445	33.283
TRINITY_DN39082_c0_g1_i2	S	Poly (ADP-ribose) polymerase	-	2.4.2.30	PARP,WWE,zf-CCCH	45.371	30.957	36.986
TRINITY_DN829_c1_g1_i3	S	cortical actin cytoskeleton organization	STRIP2	-	ArgK,DUF3402,Mo25,N1221	40.506	37.367	45.323
TRINITY_DN3444_c0_g1_i1	E	Gamma-glutamyltranspeptidase 2-like	-	2.3.2.2,3.4.19.13	G_glu_transpept	23.701	45.298	27.903
TRINITY_DN4774_c0_g1_i2	KLT	ephrin receptor activity	-	2.7.10.1	HYR,Kinase-like,Lectin_C,Pkinase,Pkinase_Tyr	30.805	11.695	45.296
TRINITY_DN2006_c1_g1_i3	J	translation initiation factor activity	EIF1AD	-	Spc97_Spc98,eIF-1a	7.15	15.448	45.266
TRINITY_DN2006_c1_g1_i3	V	NAD(P)H-binding	-	-	3Beta_HSD,Epimerase,FAT,GDP_Man_Dehyd,KR,NAD_binding_10,NAD_binding_4,NmrA,PI3_PI4_kinase,Polysacc_synt_2,RmlD_sub_bind	7.15	15.448	45.266
TRINITY_DN12684_c0_g1_i3	T	GTPase activity	NKIRAS1	-	Arf,Dynamin_N,Gtr1_RagA,MMR_HSR1,Na_H_Exchanger,Ras,Roc	45.264	35.066	42.521
TRINITY_DN5329_c0_g1_i1	T	SH3 domain-containing kinase-binding protein	SH3KBP1	-	SH3_1,SH3_2,SH3_9,THRAP3_BCLAF1,Tmemb_cc2	35.433	37.557	45.253
TRINITY_DN5329_c0_g1_i1	J	Belongs to the universal ribosomal protein uL13 family	RPL13A	-	Flt3_lig,Ribosomal_L13	35.433	37.557	45.253
TRINITY_DN10643_c0_g1_i1	L	DNA replication initiation	Mcm7	3.6.4.12	AAA_5,MCM,MCM_N,MCM_OB,Mg_chelatase	45.25	19.524	29.015
TRINITY_DN4333_c0_g1_i7	U	Vacuolar Protein	-	-	Chorein_N,PX,Ribosomal_L13,SHR-BD,VPS13,VPS13_C,VPS13_mid_rpt	42.37	45.23	41.185
TRINITY_DN1628_c0_g1_i7	I	Belongs to the sterol desaturase family	AGMO	1.14.16.5	AAA_18,DUF4153,FA_hydroxylase	30.19	21.353	45.216
TRINITY_DN4097_c0_g2_i1	O	E3 ubiquitin-protein ligase that mediates ubiquitination and subsequent proteasomal degradation of target proteins. E3 ubiquitin ligases accept ubiquitin from an E2 ubiquitin- conjugating enzyme in the form of a thioester and then directly transfers the ubiquitin to targeted substrates	-	2.3.2.27	Sina	42.402	45.192	43.468
TRINITY_DN59008_c1_g3_i1	K	regulation of histone H3-K36 trimethylation	IWS1	-	DUF2763,Med26,SelK_SelG	44.038	45.188	41.935
TRINITY_DN7504_c0_g1_i1	S	WD40 repeats	WDR65	-	WD40	45.176	40.44	38.685
TRINITY_DN7712_c0_g2_i3	C	NADH dehydrogenase (quinone) activity	NDUFS3	1.6.5.3,1.6.99.3	Complex1_30kDa,DSPc,KH_1,KH_3	9.432	45.136	38.737
TRINITY_DN5541_c0_g3_i3	U	exocytosis	EXOC7	-	DUF1081,DUF1943,Exo70,Methyltransf_11,Methyltransf_12,Methyltransf_23,Methyltransf_25,Methyltransf_31,SAM_2,Sec34,VWD,Vitellogenin_N	41.439	44.03	45.132
TRINITY_DN5541_c0_g3_i3	J	embryonic brain development	RpL10	-	ICMT,PEMT,Ribosomal_L16	41.439	44.03	45.132
TRINITY_DN3328_c0_g1_i7	S	intraflagellar transport	IFT43	-	IFT43	43.399	37.38	45.127
TRINITY_DN723_c0_g1_i8	A	negative regulation of mRNA splicing, via spliceosome	-	-	RRM_1,RRM_5,RRM_6	45.046	26.513	26.186
TRINITY_DN5876_c1_g1_i3	DZ	EF-hand domain pair	-	-	EF-hand_1,EF-hand_5,EF-hand_6,EF-hand_7,EF-hand_8	44.554	41.328	45.043
TRINITY_DN74_c2_g1_i1	IQ	regulation of apoptotic process	-	-	AMP-binding,DMAP_binding	45.03	36.056	34.053
TRINITY_DN4603_c0_g1_i5	Q	heme binding	TBXAS1	5.3.99.5	p450	20.927	45.018	37.789
TRINITY_DN4603_c0_g1_i5	Q	heme binding	TBXAS1	5.3.99.5	p450	20.927	45.018	37.789
TRINITY_DN1503_c0_g1_i6	A	helicase activity	SNRNP200	3.6.4.13	DEAD,Helicase_C,MULE,ResIII,Sec63	44.615	44.948	33.06
TRINITY_DN10475_c0_g1_i1	O	proteasome-activating ATPase activity	PSMC2	-	AAA,AAA_2,AAA_5,LSM,LysM,Pkinase,Pkinase_Tyr	37.651	40.818	44.948
TRINITY_DN4719_c0_g1_i7	O	heat shock protein binding	DNAJA4	-	DnaJ,DnaJ_C,DnaJ_CXXCXGXG,Pkinase,Pkinase_Tyr,RRM_1,RUN,SH2	44.937	31.667	31.237
TRINITY_DN4137_c0_g1_i4	D	regulation of biological quality	-	-	DM13,DOMON,SRCR	18.826	24.454	44.924
TRINITY_DN16034_c0_g1_i3	U	ER to Golgi vesicle-mediated transport	trappc6a	-	TRAPP	44.85	33.995	25.239
TRINITY_DN3166_c1_g1_i2	T	3',5'-cyclic-AMP phosphodiesterase activity	PDE8B	3.1.4.53	HSP20,PAS,PAS_3,PAS_4,PAS_8,PAS_9,PDE8,PDEase_I	37.915	36.301	44.784
TRINITY_DN1136_c0_g1_i1	O	STIP1 homology and U-box containing protein 1	STUB1	2.3.2.27,5.2.1.8	ANAPC3,TPR_1,TPR_11,TPR_12,TPR_16,TPR_19,TPR_2,TPR_3,TPR_7,TPR_8,TPR_9,U-box	20.623	44.784	26.391
TRINITY_DN6403_c0_g1_i4	T	receptor 157	-	-	7tm_2,Dicty_CAR	44.775	30.41	29.376
TRINITY_DN32261_c0_g1_i2	S	factor 19	PRPF19	2.3.2.27	7tm_1,ANAPC4_WD40,Col_cuticle_N,Collagen,HELP,LRR_5,Prp19,U-box,WD40	44.739	42.502	42.472
TRINITY_DN10206_c0_g1_i1	T	transmembrane receptor protein serine/threonine kinase activity	BMPR1A	2.7.11.30	Activin_recp,Pkinase,Pkinase_Tyr,TGF_beta_GS	25.076	44.733	6.361
TRINITY_DN2698_c0_g1_i7	K	Eukaryotic protein of unknown function (DUF866)	C1orf123	-	DUF866,MRG,Smg4_UPF3,Tudor-knot	44.698	44.687	37.512
TRINITY_DN1933_c2_g1_i1	S	Fibroblast growth factor	-	-	DUF3421,FGF	44.679	37.571	0.072
TRINITY_DN4148_c0_g1_i2	S	cell surface receptor signaling pathway	TSPAN13	-	Tetraspannin	44.657	39.152	34.916
TRINITY_DN47178_c0_g3_i1	S	positive regulation of peptidyl-threonine phosphorylation	CAB39L	-	Mo25	44.644	38.317	38.766
TRINITY_DN47178_c0_g3_i1	K	obsolete transcription factor activity, core RNA polymerase II binding	GTF2F2	3.6.4.12	TFIIF_beta	44.644	38.317	38.766
TRINITY_DN14820_c0_g1_i1	S	protein-cysteine S-acyltransferase activity	ZDHHC12	2.3.1.225	DHHC,zf-DHHC	32.061	29.226	44.617
TRINITY_DN10428_c0_g1_i1	T	heparin binding	-	-	EGF_CA,TSP_1,TSP_3,TSP_C	44.568	21.261	36.927
TRINITY_DN13110_c0_g2_i1	L	exonuclease activity	ERI3	-	RNase_T	32.194	44.492	28.337
TRINITY_DN13110_c0_g2_i1	S	Nipsnap homolog	NIPSNAP3A	-	NIPSNAP	32.194	44.492	28.337
TRINITY_DN13484_c0_g2_i1	S	fragile X mental retardation	FXR1	-	Agenet,FXMRP1_C_core,FXMR_C2,FXR_C1,FXR_C3,KH_1,KH_3	44.48	42.188	37.822
TRINITY_DN20899_c0_g1_i2	W	Disintegrin and metalloproteinase domain-containing protein	ADAM17	3.4.24.86	ADAM17_MPD,Disintegrin,Pep_M12B_propep,Reprolysin,Reprolysin_2,Reprolysin_3,Reprolysin_4,Reprolysin_5	39.507	32.679	44.472
TRINITY_DN59313_c0_g1_i8	S	Protein of unknown function (DUF974)	TRAPPC13	-	DUF974,Trs65	42.869	29.961	44.445
TRINITY_DN100842_c0_g1_i5	S	protein-cysteine S-acyltransferase activity	ZDHHC12	2.3.1.225	DHHC,zf-DHHC	44.398	35.443	40.416
TRINITY_DN100842_c0_g1_i5	S	mitochondrial fusion	FAM73B	-	DUF2217,Miga,Myb_DNA-bind_5,SURF6	44.398	35.443	40.416
TRINITY_DN6876_c0_g1_i7	P	calcium uptake	MICU1	-	EF-hand_1,EF-hand_5,EF-hand_6,EF-hand_8,Neisseria_TspB	44.392	41.543	44.131
TRINITY_DN8346_c0_g1_i1	U	protein C20orf24 homolog	C20orf24	-	Homeobox_KN,Rab5ip	0	44.392	20.686
TRINITY_DN52940_c1_g1_i2	P	Belongs to the cation transport ATPase (P-type) (TC 3.A.3) family. Type IV subfamily	ATP8A1	3.6.3.1	Cation_ATPase,E1-E2_ATPase,HAD,Hydrolase,PBP,PhoLip_ATPase_C,PhoLip_ATPase_N,Rad60-SLD_2	44.373	33.165	35.403
TRINITY_DN112_c0_g1_i2	S	Apolipoprotein	APOL3	-	ApoL,TCTP	44.372	14.586	20.894
TRINITY_DN5990_c0_g1_i2	T	Protein kinase C iota	aPKC	2.7.11.13	C1_1,Kinase-like,PB1,Pkinase,Pkinase_C,Pkinase_Tyr	38.98	28.276	44.345
TRINITY_DN1114_c0_g1_i1	U	The coatomer is a cytosolic protein complex that binds to dilysine motifs and reversibly associates with Golgi non- clathrin-coated vesicles, which further mediate biosynthetic protein transport from the ER, via the Golgi up to the trans Golgi network. Coatomer complex is required for budding from Golgi membranes, and is essential for the retrograde Golgi-to-ER transport of dilysine-tagged protei…	-	-	Adaptin_N,COP-gamma_platf,Cnd1,Coatomer_g_Cpla,HEAT_2	44.312	38.568	43.348
TRINITY_DN893_c1_g1_i2	Z	linker protein	CLIP1	-	Ank,Ank_2,Ank_3,Ank_4,Ank_5,CAP_GLY,CLIP1_ZNF,GTF2I,Ribosomal_L31e,Sec1	44.305	27.646	43.293
TRINITY_DN7512_c0_g1_i3	J	RNA-binding component of the eukaryotic translation initiation factor 3 (eIF-3) complex, which is involved in protein synthesis of a specialized repertoire of mRNAs and, together with other initiation factors, stimulates binding of mRNA and methionyl-tRNAi to the 40S ribosome. The eIF-3 complex specifically targets and initiates translation of a subset of mRNAs involved in cell proliferation. Thi…	EIF3G	-	Arf,Gtr1_RagA,MMR_HSR1,RRM_1,RRM_5,RRM_6,Ras,Roc,SRPRB,Sushi,Trypsin,VWA,VWA_2,eIF3g,zf-CCHC	40.841	44.289	38.258
TRINITY_DN14350_c0_g1_i1	A	U6 snRNA binding	-	-	Nup35_RRM_2,RRM_1,RRM_5,RRM_6,Torus,XK-related	24.237	24.709	44.263
TRINITY_DN627_c0_g1_i6	TV	complement activation, classical pathway	-	-	CUB,EGF_CA,Ephrin_rec_like,FXa_inhibition,GCC2_GCC3,Lectin_C,Pkinase,Pkinase_Tyr,Sushi,Tyrosinase,VWA	44.23	6.865	33.255
TRINITY_DN2679_c0_g1_i2	P	voltage-gated chloride channel activity	CLCN6	-	CBS,Voltage_CLC	39.886	44.227	30.479
TRINITY_DN2679_c0_g1_i2	S	transmembrane protein 198	TMEM198	-	DUF4203	39.886	44.227	30.479
TRINITY_DN22967_c0_g1_i1	U	intra-Golgi vesicle-mediated transport	-	-	Adaptin_N,Cnd1,Coatamer_beta_C,Coatomer_b_Cpla	22.247	39.01	44.164
TRINITY_DN5563_c1_g1_i1	T	phosphatidylinositol-3,4-bisphosphate binding	PLEK2	-	DEP,PH,PH_9	43.324	35.937	44.143
TRINITY_DN12487_c0_g1_i3	EG	malonate-semialdehyde dehydrogenase (acetylating) activity	ALDH6A1	1.2.1.18,1.2.1.27	Aldedh	23.31	44.111	35.706
TRINITY_DN2712_c0_g1_i1	C	mitochondrial transport	SLC25A51	-	Ank,Ank_2,Ank_3,Ank_4,DUF1712,Lectin_C,Mito_carr	44.109	39.643	43.931
TRINITY_DN2712_c0_g1_i1	O	dolichyl-phosphate-mannose-protein mannosyltransferase activity	SDF2L1	-	DUF4702,MIR	44.109	39.643	43.931
TRINITY_DN27641_c0_g1_i17	O	protein O-linked glycosylation via threonine	-	2.4.1.41	Glyco_tranf_2_2,Glyco_tranf_2_3,Glyco_transf_7C,Glycos_transf_2,Ricin_B_lectin	44.078	32.875	43.89
TRINITY_DN3793_c0_g1_i1	K	factor 11	KLF11	-	Ets,zf-C2H2,zf-C2H2_4,zf-C2H2_6,zf-met	29.436	44.052	42.635
TRINITY_DN4611_c0_g1_i1	S	hyaluronan metabolic process	ITIH3	-	ITI_HC_C,VIT,VWA,VWA_2,VWA_3,VWA_CoxE,vWA-TerF-like	44.035	1.321	37.187
TRINITY_DN6153_c0_g1_i1	S	protein-cysteine S-acyltransferase activity	dhhc-8	2.3.1.225	DHHC,zf-DHHC	43.986	38.688	42.668
TRINITY_DN723_c0_g1_i2	A	negative regulation of mRNA splicing, via spliceosome	-	-	RRM_1,RRM_5,RRM_6	31.133	43.983	36.846
TRINITY_DN4402_c0_g1_i2	S	amine sulfotransferase activity	-	2.8.2.1,2.8.2.2,2.8.2.3,2.8.2.4	MAM,Radial_spoke,Sulfotransfer_1,Sulfotransfer_3,dUTPase	19.242	16.311	43.959
TRINITY_DN6517_c0_g1_i1	S	Protein of unknown function (DUF3105)	-	-	DUF3105	37.66	38.481	43.957
TRINITY_DN1095_c2_g1_i2	L	2-alkenal reductase [NAD(P)] activity	PTGR1	1.3.1.48,1.3.1.74	ADH_N_2,ADH_zinc_N,ADH_zinc_N_2,DNA_binding_1	43.944	23.193	34.953
TRINITY_DN7981_c0_g3_i3	A	zinc ion binding	ZMAT2	-	DUF1777,MIT,MIT_C,RVT_1,zf-C2H2_jaz,zf-U1,zf-met	42.743	43.938	32.685
TRINITY_DN80341_c0_g1_i1	E	glutamate decarboxylase activity	GADL1	4.1.1.11,4.1.1.15,4.1.1.29	Aminotran_1_2,Aminotran_5,Beta_elim_lyase,CARD,Pyridoxal_deC,SepSecS	43.938	37.725	40.954
TRINITY_DN3408_c0_g1_i8	C	nitric-oxide synthase activity	-	1.14.13.39	Aminotran_1_2,FAD_binding_1,Flavodoxin_1,IGPD,NAD_binding_1,NO_synthase,PRA-CH,PRA-PH	39.105	38.91	43.899
TRINITY_DN47658_c0_g1_i4	EI	isovaleryl-CoA dehydrogenase activity	IVD	1.3.8.4	Acyl-CoA_dh_1,Acyl-CoA_dh_2,Acyl-CoA_dh_M,Acyl-CoA_dh_N,C2,Trypsin	33.004	18.327	43.888
TRINITY_DN705_c0_g1_i4	U	Charged multivesicular body protein	CHMP4B	-	SYF2,Snf7	43.849	35.641	33.551
TRINITY_DN2661_c0_g1_i2	I	positive regulation of Notch signaling pathway	TSPAN5	-	ELO,Tetraspannin	43.848	35.229	41.577
TRINITY_DN2661_c0_g1_i2	S	smoothened signaling pathway involved in ventral spinal cord interneuron specification	SUFU	-	SUFU,SUFU_C	43.848	35.229	41.577
TRINITY_DN12010_c0_g1_i2	I	peroxisomal long-chain fatty acid import	ABCD3	-	ABC_membrane_2,ABC_tran,Gag_MA	33.756	31.803	43.824
TRINITY_DN804_c1_g2_i1	T	negative regulation of fibroblast apoptotic process	API5	-	API5,RVT_1,zf-NOSIP	36.849	43.806	42.341
TRINITY_DN1355_c0_g1_i4	J	mitochondrial translation	MRPS21	-	Ribosomal_S21	34.343	43.793	17.197
TRINITY_DN5985_c1_g1_i6	O	e3 ubiquitin-protein ligase	RNF213	-	AAA,AAA_5,NACHT,Prok-RING_4,SRCR,zf-C3HC4,zf-C3HC4_2,zf-C3HC4_3,zf-C3HC4_4,zf-RING_2,zf-RING_5,zf-RING_UBOX	8.605	43.789	36.046
TRINITY_DN8505_c0_g1_i1	O	metalloaminopeptidase activity	NPEPPS	-	ERAP1_C,GLTP,MORN,PH,Peptidase_M1,RCC1,RCC1_2,THAP,VPS9	36.325	32.016	43.77
TRINITY_DN29749_c0_g1_i3	H	N-succinyltransferase activity	-	2.3.1.37	Aminotran_1_2,Aminotran_5,Beta_elim_lyase,Clathrin,Cys_Met_Meta_PP,Preseq_ALAS	21.363	43.769	42.036
TRINITY_DN685_c1_g2_i6	K	V-myc avian myelocytomatosis viral oncogene homolog	MYC	-	HLH,Myc-LZ,Myc_N	34.652	43.751	36.731
TRINITY_DN685_c1_g2_i6	K	transcription by RNA polymerase III	POLR3F	-	Arf,DDE_1,RNA_pol_Rpc34,Ras,Roc	34.652	43.751	36.731
TRINITY_DN626_c0_g1_i2	A	zinc ion binding	ZFR	-	DZF,dsrm,zf-C2H2_jaz,zf-U1,zf-met	41.918	42.017	43.748
TRINITY_DN4888_c1_g2_i2	T	phosphatidylinositol-3,4-bisphosphate 4-phosphatase activity	-	3.1.3.66	C2,PH,Y_phosphatase3	39.324	43.743	27.854
TRINITY_DN4888_c1_g2_i2	EI	methionine adenosyltransferase regulator activity	MAT2B	2.5.1.6	3Beta_HSD,Epimerase,GDP_Man_Dehyd,HMMR_C,NAD_binding_4,PDZ,Polysacc_synt_2,RmlD_sub_bind	39.324	43.743	27.854
TRINITY_DN19922_c0_g1_i7	J	translation initiation factor binding	EIF3C	-	PCI,eIF-3c_N	24.82	43.72	18.115
TRINITY_DN27606_c0_g2_i1	O	26s proteasome non-ATPase regulatory subunit	PSMD6	-	PCI,RPN7	29.997	30.65	43.718
TRINITY_DN2664_c0_g1_i3	L	helicase	DDX11	2.7.11.1,3.6.4.13	DEAD_2,Helicase_C_2,IU_nuc_hydro,Pkinase,RVT_1	43.696	2.011	10.397
TRINITY_DN2664_c0_g1_i3	I	acyl-CoA synthetase bubblegum family member	ACSBG1	3.4.19.3,6.2.1.3	AMP-binding,GMC_oxred_C,Peptidase_C15	43.696	2.011	10.397
TRINITY_DN5977_c0_g1_i5	U	late nucleophagy	ATG9A	-	ABC_membrane,ABC_tran,APG9,MTABC_N	43.692	37.087	35.253
TRINITY_DN1370_c0_g2_i4	T	calcium ion binding	HMCN1	-	C2-set_2,EGF,EGF_CA,FXa_inhibition,G2F,I-set,Ig_2,Ig_3,TSP_1,V-set,VWA_2,cEGF,ig	39.371	31.803	43.674
TRINITY_DN5234_c0_g2_i2	U	Belongs to the syntaxin family	STX7	-	SNARE,Synaptobrevin,Syntaxin,Syntaxin_2	38.43	43.67	27.551
TRINITY_DN7412_c0_g1_i1	Z	pointed-end actin filament capping	TMOD1	-	LRR_6,Tropomodulin	43.641	25.222	27.992
TRINITY_DN950_c0_g1_i6	S	ORMDL sphingolipid biosynthesis regulator	ORMDL3	-	ORMDL	30.828	43.627	1.017
TRINITY_DN41925_c0_g1_i1	T	radial glial cell differentiation	GPR157	-	7tm_1,7tm_2,Dicty_CAR,Frizzled,Serglycin	43.597	35.403	40.868
TRINITY_DN2315_c1_g1_i3	K	DiGeorge syndrome critical region gene 14	DGCR14	-	Es2,T-box	36.335	43.596	37.767
TRINITY_DN2315_c1_g1_i3	A	Luc7-like protein 3	luc7l3	-	LUC7,ORC3_N	36.335	43.596	37.767
TRINITY_DN7269_c0_g1_i1	A	Leucine-rich repeat	-	-	LRR_4,LRR_8,LRR_9,Nucleoporin_FG2	43.54	39.6	36.074
TRINITY_DN170_c0_g1_i1	T	Belongs to the OSBP family	OSBPL9	-	Oxysterol_BP,PH,PH_11,PH_8	28.587	18.173	43.539
TRINITY_DN94077_c0_g1_i2	K	Element of the TORC1 signaling pathway that acts as a mediator of diverse signals and that represses RNA polymerase III transcription. Inhibits the de novo assembly of TFIIIB onto DNA	MAF1	-	DUF4535,Maf1,WD40	34.194	30.523	43.537
TRINITY_DN2964_c0_g1_i6	J	ribosomal protein L19	MRPL19	-	FBA_2,Ribosomal_L19,zf-AD	39.472	43.508	29.869
TRINITY_DN38118_c0_g1_i1	I	acid sphingomyelin phosphodiesterase activity	SMPD1	3.1.4.12	7tm_1,BTB,CaMBD,Ion_trans_2,Metallophos,SapB_1	43.504	22.773	42.802
TRINITY_DN1156_c0_g1_i3	U	regulation of cyclin-dependent protein serine/threonine kinase activity	CCNY	-	CLU,CLU_N,Cyclin,Cyclin_N,PITH,Spy1,Vps35	28.922	43.455	36.402
TRINITY_DN7999_c0_g1_i1	K	sequence-specific DNA binding	unc-130	-	Forkhead	18.213	43.406	30.644
TRINITY_DN7701_c0_g1_i6	-	-	-	-	-	35.253	32.38	43.365
TRINITY_DN26057_c0_g1_i6	J	translation elongation factor activity	-	-	AAA_17,ADK,GTP_EFTU,GTP_EFTU_D2,GTP_EFTU_D3,MMR_HSR1	20.397	23.656	43.362
TRINITY_DN8960_c0_g1_i7	TV	complement activation, classical pathway	-	-	CUB,EGF_CA,Ephrin_rec_like,FXa_inhibition,GCC2_GCC3,Lectin_C,Pkinase,Pkinase_Tyr,Sushi,Tyrosinase,VWA	43.321	22.13	27.504
TRINITY_DN2005_c0_g2_i5	C	malate metabolic process	MDH1B	-	Ldh_1_C,Ldh_1_N	43.318	39.432	41.65
TRINITY_DN53434_c0_g1_i2	S	Transmembrane amino acid transporter protein	-	-	Aa_trans	43.314	36.27	36.539
TRINITY_DN12904_c0_g1_i2	S	protein serine/threonine phosphatase inhibitor activity	PPP1R11	-	PPI_Ypi1	40.039	43.313	34.727
TRINITY_DN27606_c0_g1_i2	O	26s proteasome non-ATPase regulatory subunit	PSMD6	-	PCI,RPN7	31.773	42.267	43.273
TRINITY_DN81821_c0_g1_i4	O	translocation of peptides or proteins into other organism involved in symbiotic interaction	cct-1	-	Cpn60_TCP1,TRAPP	33.968	43.25	27.975
TRINITY_DN6987_c0_g1_i2	I	cholesterol O-acyltransferase activity	SOAT1	2.3.1.26	MBOAT,Thyroglobulin_1	38.783	33.761	43.218
TRINITY_DN1593_c0_g1_i2	J	translation initiation factor activity	EIF3D	-	Snf7,eIF-3_zeta	42.215	32.135	43.184
TRINITY_DN2916_c0_g1_i1	J	mitochondrial translation	MRPL23	-	Ribosomal_L23	24.386	43.163	21.155
TRINITY_DN7829_c0_g1_i11	U	Attachment Protein	NAPA	-	DUF410,NSF,SNAP,Sel1,TPR_1,TPR_2,TPR_6,TPR_7,TPR_8,zf-AN1	37.041	33.497	43.147
TRINITY_DN16304_c0_g1_i6	U	Rab guanyl-nucleotide exchange factor activity	TRAPPC4	-	Galactosyl_T,Sedlin_N,Sybindin	4.043	29.326	43.13
TRINITY_DN50100_c0_g1_i2	I	very long-chain fatty acid-CoA ligase activity	SLC27A4	-	AMP-binding,AMP-binding_C,DPM3,Synaptobrevin,Tektin	33.081	37.671	43.12
TRINITY_DN50100_c0_g1_i2	I	very long-chain fatty acid-CoA ligase activity	SLC27A4	-	AMP-binding,AMP-binding_C,DPM3,Synaptobrevin,Tektin	33.081	37.671	43.12
TRINITY_DN17881_c0_g2_i3	S	ER to Golgi vesicle-mediated transport	YIF1B	-	PH,YIF1,Yip1	18.384	37.344	43.064
TRINITY_DN397_c1_g1_i1	C	methylcrotonoyl-CoA carboxylase activity	-	6.4.1.3,6.4.1.4	ATP-grasp,ATP-grasp_3,ATP-grasp_4,Biotin_carb_C,Biotin_carb_N,Biotin_lipoyl,Biotin_lipoyl_2,CPSase_L_D2,CPSase_L_chain,CT_A_B,CT_C_D,Dala_Dala_lig_C,ECH_1,ECH_2,RimK,zf-CCCH	38.175	43.059	34.646
TRINITY_DN23099_c0_g2_i1	O	CAAX-box protein maturation	ZMPSTE24	3.4.24.84	Peptidase_M48,Peptidase_M48_N	35.751	33.05	43.028
TRINITY_DN23820_c0_g1_i1	S	Polysaccharide deacetylase	Cda5	-	CBM_14,Polysacc_deac_1	43.024	2.92	24.948
TRINITY_DN2159_c0_g1_i3	T	calmodulin-dependent protein phosphatase activity	PPP3CA	3.1.3.16	Metallophos	42.969	31.081	33.58
TRINITY_DN12679_c0_g1_i1	P	Belongs to the major facilitator superfamily. Sugar transporter (TC 2.A.1.1) family	-	-	MFS_1,MFS_2,Sugar_tr	42.95	27.778	27.979
TRINITY_DN3391_c0_g1_i5	F	5'-nucleotidase activity	NT5C2	3.1.3.5	5_nucleotid	42.939	38.678	42.384
TRINITY_DN5371_c0_g1_i4	S	integral membrane protein	GPR155	-	7tm_2,DEP,Dicty_CAR,Mem_trans	34.132	28.162	42.931
TRINITY_DN5602_c0_g3_i4	T	Arf GTPase-activating protein	GIT2	-	Ank,Ank_2,Ank_3,Ank_4,Ank_5,ArfGap,DUF1899,EIF4E-T,GIT1_C,GIT_CC,GIT_SHD,TSGA13,WD40	41.982	39.353	42.896
TRINITY_DN2919_c0_g2_i5	U	syntaxin binding	STXBP5L	-	AAA,CarboxypepD_reg,LLGL,LSM,Lgl_C,Peptidase_M14,Ribosomal_S4,S4,Synaptobrevin,WD40	42.872	37.535	38.872
TRINITY_DN28910_c0_g1_i4	O	negative regulation of hematopoietic stem cell differentiation	HSPA9	-	FGGY_C,HSP70,MreB_Mbl,eRF1_1	33.837	42.817	19.475
TRINITY_DN1328_c0_g2_i2	A	RNA binding motif protein 45	RBM45	-	Nup35_RRM_2,RRM_1,RRM_5,RRM_6	37.086	42.8	36.133
TRINITY_DN8165_c0_g1_i3	C	NAD(P)+ transhydrogenase (AB-specific) activity	NNT	1.6.1.2	AlaDh_PNT_C,AlaDh_PNT_N,PNTB,PNTB_4TM	25.874	25.848	42.793
TRINITY_DN21441_c0_g1_i2	E	cellular amide catabolic process	-	3.5.1.14	M20_dimer,Peptidase_M20,Peptidase_M28	40.226	36.932	42.79
TRINITY_DN21441_c0_g1_i2	E	cellular amide catabolic process	-	3.5.1.14	M20_dimer,Peptidase_M20,Peptidase_M28	40.226	36.932	42.79
TRINITY_DN6081_c0_g1_i2	L	nuclear-transcribed mRNA catabolic process, nonsense-mediated decay	-	2.7.11.1	Ank_2,Ank_4,FAT,FATC,PI3_PI4_kinase,SMG1	42.756	28.809	30.361
TRINITY_DN27467_c0_g1_i2	F	sulfate adenylyltransferase (ATP) activity	PAPSS2	2.7.1.25,2.7.7.4	AAA_17,AAA_33,APS_kinase,ATP-sulfurylase,His_Phos_2,PUA_2,Zeta_toxin	29.744	32.709	42.754
TRINITY_DN27467_c0_g1_i2	S	positive regulation of CD8-positive, alpha-beta cytotoxic T cell extravasation	FADD	-	DED,Death	29.744	32.709	42.754
TRINITY_DN84946_c0_g1_i2	A	protein phosphatase inhibitor activity	PPP1R37	-	LRR_1,LRR_6	27.518	36.183	42.728
TRINITY_DN42632_c0_g1_i4	BK	histone H2A acetylation	MORF4L1	-	MRG,SPC25,Tudor-knot	29.116	35.575	42.717
TRINITY_DN7521_c0_g1_i3	O	positive regulation of translation initiation in response to endoplasmic reticulum stress	DNAJC3	-	ANAPC3,BTAD,DnaJ,TPR_1,TPR_11,TPR_12,TPR_14,TPR_16,TPR_17,TPR_19,TPR_2,TPR_21,TPR_6,TPR_7,TPR_8,TPR_9	40.979	38.204	42.677
TRINITY_DN930_c0_g1_i4	T	Belongs to the G-protein coupled receptor 2 family	lat-2	-	7tm_2,Dicty_CAR,GAIN,GPS,Gal_Lectin,HRM,I-set,Ig_2,Ig_3,Laminin_G_1,Laminin_G_2,Lectin_C,ig	42.625	19.865	34.58
TRINITY_DN12153_c0_g2_i1	K	forkhead box	FOXJ2	-	Forkhead,GLTT	40.33	34.854	42.619
TRINITY_DN4651_c0_g1_i4	T	PH domain	PLEKHD1	-	PH	34.295	42.593	32.56
TRINITY_DN234_c0_g1_i8	S	sperm capacitation	CATSPERB	-	CATSPERB	42.588	25.954	20.043
TRINITY_DN234_c0_g1_i8	-	-	-	-	-	42.588	25.954	20.043
TRINITY_DN81738_c0_g1_i4	A	cerebral cortex regionalization	TRA2B	-	Abhydrolase_1,Abhydrolase_5,Abhydrolase_6,Hydrolase_4,RRM_1,RRM_5,RRM_6	24.413	29.458	42.537
TRINITY_DN8196_c0_g2_i5	T	phosphatase, non-receptor type	-	3.1.3.48	DSPc,SH2,SH2_2,Y_phosphatase	30.621	17.258	42.537
TRINITY_DN81738_c0_g1_i4	O	protein disulfide isomerase family A, member 5	-	5.3.4.1	AhpC-TSA,DSS1_SEM1,OST3_OST6,PAP_assoc,Thioredoxin,Thioredoxin_2,Thioredoxin_7	24.413	29.458	42.537
TRINITY_DN1441_c0_g1_i1	O	NEDD8 conjugating enzyme activity	UBE2F	2.3.2.23	RAMP,UQ_con	28.305	24.795	42.51
TRINITY_DN5931_c0_g1_i1	V	cyclin-dependent kinase inhibitor 3	CDKN3	3.1.3.16,3.1.3.48	CDKN3,DSPc,Y_phosphatase	33.754	42.508	30.988
TRINITY_DN6653_c0_g1_i2	O	glutathione transferase activity	GSTM3	2.5.1.18	GST_C,GST_C_2,GST_C_3,GST_C_6,GST_N,GST_N_3	42.502	17.635	28.296
TRINITY_DN3441_c0_g1_i9	Q	Belongs to the short-chain dehydrogenases reductases (SDR) family	-	1.1.1.184,1.1.1.189,1.1.1.197	Epimerase,KR,adh_short,adh_short_C2	31.733	42.496	27.006
TRINITY_DN9212_c0_g1_i7	T	DEP domain-containing protein	DEPDC5	-	DEP,DUF3608,IML1,Patched,Sterol-sensing	42.484	26.838	41.389
TRINITY_DN9212_c0_g1_i7	Z	cell division	SPECC1	-	CAMSAP_CH,CH,Smoothelin	42.484	26.838	41.389
TRINITY_DN933_c1_g2_i7	V	taste receptor binding	REEP2	-	TB2_DP1_HVA22	41.801	38.663	42.478
TRINITY_DN2027_c0_g1_i6	V	protein ubiquitination	-	-	Ank,Ank_2,Ank_3,Ank_4,Ank_5,CCDC144C,DUF3496	42.471	33.101	34.988
TRINITY_DN2195_c0_g1_i13	C	cAMP biosynthetic process	-	4.6.1.1	AC_N,DUF1053,Guanylate_cyc	42.453	41.025	23.128
TRINITY_DN316_c0_g1_i1	O	PPIases accelerate the folding of proteins. It catalyzes the cis-trans isomerization of proline imidic peptide bonds in oligopeptides	-	5.2.1.8	Pro_isomerase	26.754	42.415	37.178
TRINITY_DN3197_c0_g1_i2	E	3-hydroxyanthranilate 3,4-dioxygenase activity	HAAO	1.13.11.6	3-HAO,Cupin_2	38.356	42.393	32.992
TRINITY_DN3197_c0_g1_i2	S	Putative ABC-transporter type IV	TMEM229B	-	ABC_trans_CmpB	38.356	42.393	32.992
TRINITY_DN7387_c0_g1_i2	S	zinc ion binding	ZCCHC4	-	N6-adenineMlase,zf-CCHC,zf-GRF	34.848	42.367	32.927
TRINITY_DN155_c0_g1_i10	T	MAP kinase activity	MAPK14	2.7.11.24	Kdo,Pkinase,Pkinase_Tyr,RIO1,T-box	42.341	39.947	38.353
TRINITY_DN28347_c0_g1_i2	O	protein O-linked glycosylation via threonine	-	2.4.1.41	Glyco_tranf_2_2,Glyco_tranf_2_3,Glyco_transf_7C,Glycos_transf_2,Ricin_B_lectin	36.217	42.32	20.206
TRINITY_DN3943_c0_g1_i1	F	dTTP phosphohydrolase activity	ENTPD3	3.6.1.3,3.6.1.5	GDA1_CD39	42.315	8.015	10.287
TRINITY_DN21603_c0_g1_i5	S	Chromosome 3 open reading frame 33	C3orf33	-	SNase	28.773	42.313	36.521
TRINITY_DN90107_c0_g1_i2	U	positive regulation of ubiquitin-dependent endocytosis	TSG101	-	DUF2450,EFG_IV,Ldh_1_N,TMA7,UEV,Vps23_core,zf-MYND	20.865	25.749	42.279
TRINITY_DN6792_c0_g1_i4	J	translation initiation factor activity	eIF-1A	-	DAO,MRP-S31,Ribosomal_L4,eIF-1a	42.279	34.076	29.085
TRINITY_DN8081_c0_g3_i1	I	Belongs to the carnitine choline acetyltransferase family	CPT1A	2.3.1.21	BTB,CAF1C_H4-bd,CPT_N,Carn_acyltransf,His_Phos_2,Kelch_1,Lectin_C,WD40	32.514	28.775	42.275
TRINITY_DN2839_c0_g1_i26	M	pyrophosphorylase 1	UAP1	2.7.7.23,2.7.7.83	UDPGP	37.461	36.395	42.257
TRINITY_DN432_c0_g2_i4	S	Amidohydrolase	-	-	Amidohydro_2	42.247	36.791	38.077
TRINITY_DN3835_c0_g1_i6	Z	Pinin, desmosome associated protein	PNN	-	Pinin_SDK_N,Pinin_SDK_memA	29.131	42.244	31.056
TRINITY_DN919_c0_g1_i16	-	-	-	-	Collagen	42.237	17.348	23.769
TRINITY_DN52730_c0_g1_i3	S	CD4 receptor binding	SPG21	-	Abhydrolase_1,Abhydrolase_5,Abhydrolase_6	42.225	0	0
TRINITY_DN157_c0_g1_i1	T	serine threonine-protein kinase	BRSK1	2.7.11.1	APH,EGF_CA,Pkinase,Pkinase_Tyr	42.223	32.275	38.449
TRINITY_DN10450_c0_g1_i2	S	N-terminal peptidyl-methionine acetylation	NAA20	2.3.1.254	Acetyltransf_1,Acetyltransf_10,Acetyltransf_7,FR47	42.195	20.379	21.814
TRINITY_DN81_c0_g1_i2	A	RNA recognition motif	-	-	RRM_1,RRM_5,RRM_6	34.033	42.188	17.179
TRINITY_DN13453_c0_g1_i2	D	cellular developmental process	MOB2	-	Mob1_phocein	7.488	0.038	42.166
TRINITY_DN2997_c0_g1_i20	O	Vesicle-fusing ATPase	NSF	3.6.4.6	AAA,AAA_2,AAA_5,CDC48_2,CDC48_N,GARS_N,RuvB_N	42.163	34.213	34.52
TRINITY_DN3848_c2_g2_i3	T	AP-2 adaptor complex binding	BMP2K	2.7.11.1	BMP2K_C,Kinase-like,Pkinase,Pkinase_Tyr,Ribosomal_S21e,S-methyl_trans	42.064	27.988	35.3
TRINITY_DN885_c0_g1_i5	J	ER to Golgi vesicle-mediated transport	TRAPPC2L	-	Ribosomal_S10,Sedlin_N,Sybindin	36.118	25.365	42.056
TRINITY_DN885_c0_g1_i5	O	heat shock protein binding	DNAJA2	-	DnaJ,DnaJ_C,DnaJ_CXXCXGXG	36.118	25.365	42.056
TRINITY_DN885_c0_g1_i5	S	UPF0489 domain	C5orf22	-	CHGN,UPF0489	36.118	25.365	42.056
TRINITY_DN6310_c0_g1_i1	A	ribosomal RNA processing	RRP1B	-	Nop52,RVT_1,zf-SNAP50_C	42.051	35.134	32.954
TRINITY_DN38741_c0_g4_i3	I	phosphatidylinositol-4-phosphate phosphatase activity	SACM1L	-	Homeobox,LIM,Syja_N	38.975	31.552	42.033
TRINITY_DN570_c0_g1_i6	T	Belongs to the MAGUK family	MPP6	-	Guanylate_kin,L27,PDZ,PDZ_2,SH3_1,SH3_2	19.182	15.925	41.995
TRINITY_DN1176_c0_g1_i5	GI	ganglioside GM2 binding	PSAP	-	SapA,SapB_1,SapB_2	32.299	10.021	41.992
TRINITY_DN6627_c1_g1_i6	OT	protein deneddylation	COPS4	-	PCI	36.784	41.931	38.088
TRINITY_DN3993_c0_g1_i8	M	atlastin GTPase	ATL2	-	Calreticulin,GBP,GBP_C	17.67	23.007	41.924
TRINITY_DN5974_c0_g1_i4	E	pyridoxal-dependent decarboxylase	PDXDC1	-	Beta_elim_lyase,Pyridoxal_deC	33.778	33.786	41.923
TRINITY_DN5469_c0_g1_i2	C	Protein 1) homolog	-	4.1.3.44	Flavodoxin_1,Radical_SAM,Wyosine_form	37.934	41.905	27.295
TRINITY_DN40354_c0_g1_i2	S	Armadillo repeat containing 1	ARMC1	-	Arm,BIR,HMA	41.894	16.694	17.618
TRINITY_DN1087_c2_g2_i1	O	proteasome assembly	PSMD4	-	Ssl1,UIM,VWA,VWA_2	36.978	41.878	36.695
TRINITY_DN9905_c0_g1_i1	S	Arsenite methyltransferase	AS3MT	2.1.1.137	MTS,Methyltransf_11,Methyltransf_12,Methyltransf_18,Methyltransf_23,Methyltransf_25,Methyltransf_26,Methyltransf_31,Methyltransf_8,PCMT,PrmA,TehB,Ubie_methyltran	25.446	28.894	41.856
TRINITY_DN7939_c0_g1_i2	E	regulation of proline transport	-	-	Aa_trans,HTH_Tnp_Tc3_1,SET,Trp_Tyr_perm	25.143	37.516	41.855
TRINITY_DN26371_c0_g3_i1	I	1-acylglycerol-3-phosphate O-acyltransferase activity	-	2.3.1.51	Acyltransf_C,Acyltransferase	30.405	41.833	40.823
TRINITY_DN13213_c0_g2_i5	S	leucine binding	SESN1	-	CMD,FAM76,PA26	38.547	27.865	41.829
TRINITY_DN11487_c0_g1_i4	S	Domain of unknown function (DUF4515)	CCDC166	-	DUF4515,Gag_p30	41.822	39.982	34.771
TRINITY_DN1768_c0_g1_i5	U	transmembrane transport	SLC18B1	-	BT1,Calponin,LacY_symp,MFS_1,MFS_1_like,MFS_2,Methyltransf_16,Sugar_tr	29.216	41.81	30.893
TRINITY_DN5257_c0_g1_i7	T	inositol 1,4,5-trisphosphate-sensitive calcium-release channel activity	ITPR3	-	HSP90,Ins145_P3_rec,Ion_trans,MIR,RIH_assoc,RYDR_ITPR	41.808	33.03	38.267
TRINITY_DN1643_c0_g1_i1	Z	Filamin C, gamma	-	-	CH,Filamin	0	41.768	28.005
TRINITY_DN3563_c0_g1_i2	V	vesicle-mediated transport	CCZ1	-	DUF1712	41.767	21.701	29.894
TRINITY_DN3856_c1_g1_i3	I	Belongs to the sterol desaturase family	-	1.14.18.9	FA_hydroxylase	30.137	22.563	41.735
TRINITY_DN3856_c1_g1_i3	U	platelet formation	LRBA	-	Beach,DUF1088,DUF4704,Laminin_G_3,Mab-21,Mt_ATP-synt_B,PCNA_N,PH_BEACH,WD40	30.137	22.563	41.735
TRINITY_DN1048_c0_g1_i12	Q	L-iditol 2-dehydrogenase activity	-	1.1.1.14	ADH_N,ADH_zinc_N,ADH_zinc_N_2,AlaDh_PNT_C,Glu_dehyd_C	41.689	37.528	40.561
TRINITY_DN7658_c0_g1_i6	F	belongs to the aldehyde dehydrogenase family	ALDH1L1	1.5.1.6	7tm_7,Aldedh,DUF1487,Formyl_trans_C,Formyl_trans_N,PP-binding	19.515	32.101	41.688
TRINITY_DN10361_c0_g2_i1	O	homolog subfamily C member 30	DNAJC30	-	DnaJ	40.618	31.153	41.686
TRINITY_DN10361_c0_g2_i1	I	CDP-diacylglycerol-inositol 3-phosphatidyltransferase activity	CDIPT	2.7.8.11	CDP-OH_P_transf	40.618	31.153	41.686
TRINITY_DN23152_c0_g1_i6	KLT	positive regulation of neurotrophin TRK receptor signaling pathway	CYFIP1	-	DDE_3,DUF1394,FragX_IP,HTH_Tnp_Tc3_2,Pkinase,Pkinase_Tyr,Spc97_Spc98,zf-C2H2	13.94	36.982	41.602
TRINITY_DN48291_c0_g1_i7	E	Cystathionine gamma-lyase	CTH	4.4.1.1	Aminotran_1_2,Aminotran_5,Cys_Met_Meta_PP,DegT_DnrJ_EryC1,GST_C_3,Met_gamma_lyase	37.509	35.453	41.598
TRINITY_DN8432_c0_g1_i1	K	mesenchymal stem cell proliferation	SIX2	-	Homeobox,Homeobox_KN,SIX1_SD	37.011	19.769	41.589
TRINITY_DN75977_c0_g1_i3	F	'de novo' CTP biosynthetic process	CTPS1	6.3.4.2	BESS,CTP_synth_N,CbiA,GATase,MADF_DNA_bdg,Peptidase_C26	38.594	36.287	41.57
TRINITY_DN972_c0_g1_i5	O	Ariadne RBR E3 ubiquitin protein ligase 1	ARIH1	2.3.2.31	IBR,P_proprotein,Peptidase_S8,S8_pro-domain,zf-C3HC4,zf-C3HC4_2,zf-RING_UBOX	37.141	40.525	41.529
TRINITY_DN972_c0_g1_i5	O	PPIases accelerate the folding of proteins. It catalyzes the cis-trans isomerization of proline imidic peptide bonds in oligopeptides	-	5.2.1.8	Pro_isomerase	37.141	40.525	41.529
TRINITY_DN7731_c0_g1_i5	I	hydrolase activity, acting on ester bonds	plb1	3.1.1.4,3.1.1.5	Lipase_GDSL,Lipase_GDSL_2	41.519	18.253	36.797
TRINITY_DN20022_c0_g1_i2	I	oxidoreductase activity, acting on paired donors, with oxidation of a pair of donors resulting in the reduction of molecular oxygen to two molecules of water	SCD	1.14.19.1,2.1.1.35	7tm_6,Cons_hypoth95,FA_desaturase,MTS,Methyltransf_18,Methyltransf_25,Methyltransf_31,PrmA,tRNA_U5-meth_tr	41.518	5.306	12.077
TRINITY_DN23152_c0_g1_i4	KLT	positive regulation of neurotrophin TRK receptor signaling pathway	CYFIP1	-	DDE_3,DUF1394,FragX_IP,HTH_Tnp_Tc3_2,Pkinase,Pkinase_Tyr,Spc97_Spc98,zf-C2H2	41.501	3.648	0
TRINITY_DN5470_c0_g1_i1	CH	intracellular sterol transport	NPC2	-	DUF2418,E1_DerP2_DerF2,FAD_binding_2,FAD_binding_3,HI0933_like,NAD_binding_8,TRP_N	41.472	0	0
TRINITY_DN4040_c1_g1_i2	S	Golgi to plasma membrane transport	CHIC2	-	Erf4	41.466	39.123	40.188
TRINITY_DN5095_c2_g2_i5	IU	DDHD domain containing	DDHD1	-	Ank_2,DDHD	36.956	41.463	39.088
TRINITY_DN923_c0_g1_i2	A	U4 U6 small nuclear ribonucleoprotein PRP3	PRPF3	-	An_peroxidase,DUF1115,PRP3,PWI,Zip	32.224	41.463	33.284
TRINITY_DN7162_c0_g1_i3	E	calcium ion binding	CIB3	-	EF-hand_1,EF-hand_5,EF-hand_6,EF-hand_7,EF-hand_8,Peptidase_C1_2	41.455	30.857	34.229
TRINITY_DN7162_c0_g1_i3	S	KN motif	KANK3	-	Ank,Ank_2,Ank_3,Ank_4,Ank_5,GVQW,KN_motif,TonB_N	41.455	30.857	34.229
TRINITY_DN8411_c0_g1_i2	U	fatty-acyl-CoA binding	ACBD3	-	ACBP,CENP-B_N,GOLD_2	41.455	33.536	37.093
TRINITY_DN16235_c0_g1_i3	U	Golgi ribbon formation	TMED5	-	EMP24_GP25L	41.444	5.206	12.429
TRINITY_DN4657_c0_g1_i1	U	intra-Golgi vesicle-mediated transport	-	-	Adaptin_N,Cnd1,Coatamer_beta_C,Coatomer_b_Cpla	30.588	39.085	41.418
TRINITY_DN10450_c0_g1_i3	S	N-terminal peptidyl-methionine acetylation	NAA20	2.3.1.254	Acetyltransf_1,Acetyltransf_10,Acetyltransf_7,FR47	15.675	41.402	22.225
TRINITY_DN9489_c0_g1_i1	O	interferon regulatory factor	IRF2BP2	-	IRF-2BP1_2,zf-C3HC4	41.379	35.041	31.659
TRINITY_DN17421_c0_g1_i6	O	unfolded protein binding	PFDN4	-	Prefoldin,Prefoldin_2,zf-LITAF-like	28.303	41.378	25.135
TRINITY_DN8515_c0_g1_i1	U	exocyst localization	-	-	Sec6	28.906	31.193	41.368
TRINITY_DN7246_c0_g1_i2	S	negative regulation of inclusion body assembly	SACS	-	HEPN,ubiquitin	16.955	41.345	10.537
TRINITY_DN14250_c0_g1_i3	K	U3 snoRNA binding	TSR1	-	AARP2CN,CBFD_NFYB_HMF,IBB,RIBIOP_C	41.308	22.95	40.438
TRINITY_DN2242_c0_g1_i6	T	ferric-chelate reductase activity	FRRS1	-	CUB,Cytochrom_B561,DOMON,Reeler	31.014	27.046	41.307
TRINITY_DN6669_c0_g1_i8	T	calcineurin-NFAT signaling cascade	-	-	EF-hand_1,EF-hand_5,EF-hand_6,EF-hand_7,EF-hand_8,SPARC_Ca_bdg	41.256	34.268	30.694
TRINITY_DN6669_c0_g1_i8	O	glutathione transferase activity	GstT1	2.5.1.18	GST_C,GST_C_2,GST_C_3,GST_N,GST_N_2,GST_N_3	41.256	34.268	30.694
TRINITY_DN6669_c0_g1_i8	O	Glutathione S-transferase, N-terminal domain	-	2.5.1.18	GST_C,GST_C_2,GST_C_3,GST_N,GST_N_2,GST_N_3	41.256	34.268	30.694
TRINITY_DN6733_c0_g1_i6	I	phosphatidylethanolamine catabolic process	PLA2G15	3.1.1.5	Abhydrolase_1,Abhydrolase_6,DUF2053,DUF676,Hydrolase_4,LCAT,Lipase_3,PGAP1	38.046	24.83	41.253
TRINITY_DN4719_c0_g1_i1	O	heat shock protein binding	DNAJA1	-	DnaJ,DnaJ_C,DnaJ_CXXCXGXG,Pkinase,Pkinase_Tyr,RRM_1,RUN,SH2	34.179	25.49	41.252
TRINITY_DN67972_c0_g1_i1	U	Belongs to the yippee family	YPEL5	-	Yippee-Mis18	39.947	37.421	41.23
TRINITY_DN19922_c0_g1_i5	J	translation initiation factor binding	EIF3C	-	PCI,eIF-3c_N	39.278	41.213	0
TRINITY_DN12150_c0_g1_i3	IOT	retrograde trans-synaptic signaling by lipid	DAGLA	-	Lipase_3	37.211	39.056	41.195
TRINITY_DN422_c0_g1_i6	S	tyrosinase	TYR	1.14.18.1	Tyrosinase	0	31.373	41.179
TRINITY_DN7429_c0_g2_i2	O	negative regulation of ER-associated ubiquitin-dependent protein catabolic process	USP14	3.4.19.12	Gypsy,UCH,UCH_1,ubiquitin,zf-C2H2	39.168	35.575	41.128
TRINITY_DN7429_c0_g2_i2	T	calcium ion binding	-	-	EF-hand_1,EF-hand_5,EF-hand_6,EF-hand_7,EF-hand_8	39.168	35.575	41.128
TRINITY_DN8756_c0_g1_i3	T	regulation of angiotensin-activated signaling pathway	ROCK2	2.7.11.1	C1_1,HR1,Haspin_kinase,Kinase-like,PH,Pkinase,Pkinase_C,Pkinase_Tyr,Rho_Binding,WD40,rve	38.815	34.524	41.124
TRINITY_DN1680_c0_g2_i1	G	Xylose isomerase	-	5.3.1.5	AP_endonuc_2,Acetyltransf_1,Acetyltransf_10,Acetyltransf_7,FR47	36.719	28.409	41.114
TRINITY_DN1491_c0_g1_i8	P	iduronate 2-sulfatase	IDS	3.1.6.13	DUF229,Phosphodiest,Rep_fac-A_C,Sulfatase	34.364	23.207	41.105
TRINITY_DN1491_c0_g1_i8	TZ	metal ion binding	LIMD2	-	LIM	34.364	23.207	41.105
TRINITY_DN7429_c0_g2_i3	T	calcium ion binding	-	-	EF-hand_1,EF-hand_5,EF-hand_6,EF-hand_7,EF-hand_8	41.079	39.075	40.851
TRINITY_DN1657_c0_g1_i3	J	structural constituent of ribosome	MRPL21	-	Ribosomal_L21p,zf-HIT	2.339	26.024	41.065
TRINITY_DN21119_c0_g1_i1	O	RNA splicing, via transesterification reactions with bulged adenosine as nucleophile	CDC40	-	ANAPC4_WD40,Brix,DUF1241,Methyltransf_22,WD40	37.791	30.299	41.021
TRINITY_DN1124_c0_g1_i5	I	phosphatidylinositol phospholipase C activity	PLCG2	3.1.4.11	C2,EF-hand_7,EF-hand_like,GVQW,PH,PH_12,PI-PLC-X,PI-PLC-Y,SH2,SH3_1,SH3_2,SH3_9	41.012	11.203	36.774
TRINITY_DN16834_c0_g1_i1	S	hematopoietic stem cell homeostasis	NLE1	-	ANAPC4_WD40,Gmad1,NLE,PD40,WD40,eIF2A	40.963	38.971	38.239
TRINITY_DN178_c0_g1_i3	S	tyrosinase	TYR	1.14.18.1	Tyrosinase	29.4	28.573	40.952
TRINITY_DN3074_c0_g1_i3	T	B cell affinity maturation	BTK	2.7.10.2	ArfGap,BTK,Kinase-like,Melibiase,Melibiase_2,PH,Pkinase,Pkinase_Tyr,SH2,SH3_1,SH3_2,SH3_9	40.937	31.416	34.098
TRINITY_DN10402_c0_g1_i8	F	thymidine kinase activity	-	2.7.1.145,2.7.1.21	AAA_18,AAA_33,dNK	34.596	40.904	39.007
TRINITY_DN2474_c0_g1_i8	CO	endoplasmic reticulum	ERP44	-	Calsequestrin,HyaE,OST3_OST6,Thioredoxin,Thioredoxin_6	40.874	39.451	30.521
TRINITY_DN20711_c0_g1_i1	TU	regulation of dense core granule exocytosis	UNC13D	-	Abhydrolase_5,C2,Membr_traf_MHD,PAF-AH_p_II	40.867	39.273	36.956
TRINITY_DN2523_c0_g1_i2	T	positive regulation of vascular permeability	PTP4A3	3.1.3.48	DSPc,Y_phosphatase	29.548	23.448	40.844
TRINITY_DN2523_c0_g1_i2	E	pyrroline-5-carboxylate reductase activity	-	1.5.1.2	ATP-grasp,ATP-grasp_4,CPSase_L_D2,Dala_Dala_lig_C,Dala_Dala_lig_N,F420_oxidored,NAD_Gly3P_dh_N,NAD_binding_2,P5CR_dimer,Shikimate_DH	29.548	23.448	40.844
TRINITY_DN15174_c0_g1_i3	T	positive regulation of transforming growth factor-beta secretion	FERMT2	-	FERM_M,FERM_N,PH	40.838	37.478	27.217
TRINITY_DN12406_c0_g1_i1	J	seryl-tRNA aminoacylation	SARS	6.1.1.11	DEP,DIX,Dishevelled,IL17R_D_N,PDZ,SEFIR,Seryl_tRNA_N,tRNA-synt_2b	35.021	40.831	31.838
TRINITY_DN2_c0_g2_i4	U	positive regulation of protein exit from endoplasmic reticulum	TM9SF2	-	EMP70,Peptidase_S10	38.749	28.798	40.805
TRINITY_DN2756_c0_g1_i3	S	hyaluronan metabolic process	-	-	ITI_HC_C,VIT,VWA,VWA_2,VWA_3	34.103	40.805	38.919
TRINITY_DN6471_c0_g1_i2	T	GPI anchor biosynthetic process	PGAP2	-	Frag1	29.044	40.792	32.309
TRINITY_DN6910_c0_g2_i4	G	N-acetyl-beta-D-galactosaminidase activity	-	3.2.1.52	Glyco_hydro_20,Glyco_hydro_20b,Glyco_hydro_35,Glyco_hydro_42,Glycohydro_20b2	36.866	27.972	40.776
TRINITY_DN6910_c0_g2_i4	G	N-acetyl-beta-D-galactosaminidase activity	-	3.2.1.52	Glyco_hydro_20,Glyco_hydro_20b,Glyco_hydro_35,Glyco_hydro_42,Glycohydro_20b2	36.866	27.972	40.776
TRINITY_DN8864_c0_g1_i1	T	spliceosomal complex assembly	SRPK3	2.7.11.1	MFS_1,Pkinase,Pkinase_Tyr,Plexin_cytopl,Sugar_tr	0	40.76	34.12
TRINITY_DN6512_c0_g1_i6	O	e3 ubiquitin-protein ligase	RNF213	-	AAA,AAA_5,NACHT,Prok-RING_4,SRCR,zf-C3HC4,zf-C3HC4_2,zf-C3HC4_3,zf-C3HC4_4,zf-RING_2,zf-RING_5,zf-RING_UBOX	20.536	13.661	40.759
TRINITY_DN2356_c1_g1_i2	T	phosphatase, non-receptor type	PTPN12	3.1.3.48	DSPc,Y_phosphatase,Y_phosphatase3	40.755	37.435	35.99
TRINITY_DN19812_c1_g1_i4	O	scavenger receptor activity	-	-	Kringle,SRCR,SRCR_2,Trypsin	0	40.747	21.84
TRINITY_DN1190_c0_g1_i3	T	Sortilin-related receptor	-	-	BNR,PKD,Sortilin-Vps10,Sortilin_C,fn3	32.801	25.493	40.695
TRINITY_DN17_c0_g2_i4	S	Sodium/calcium exchanger protein	-	-	Na_Ca_ex	33.319	38.317	40.684
TRINITY_DN1690_c0_g2_i7	Z	cytoskeletal anchoring at plasma membrane	-	-	FERM_M,FERM_N,FERM_f0,IRS,I_LWEQ,PAP2,PTR2,Pkinase,Pkinase_Tyr,SH2,Talin_middle,Tyr_Deacylase,VBS	40.604	8.291	28.162
TRINITY_DN75950_c0_g1_i2	I	StAR-related lipid transfer (START) domain containing 10	STARD10	-	DUF3074,START	40.593	25.596	24.823
TRINITY_DN4089_c0_g1_i1	O	glutaminyl-peptide cyclotransferase activity	-	2.3.2.5	Nicastrin,Peptidase_M28	39.298	32.631	40.59
TRINITY_DN16073_c0_g1_i2	I	hydrolase activity, acting on ester bonds	LIPF	3.1.1.13,3.1.1.3	Abhydro_lipase,Abhydrolase_1,Abhydrolase_5,Hydrolase_4	39.829	40.584	24.325
TRINITY_DN1636_c0_g1_i2	S	protein transport	UNC50	-	RVT_1,UNC-50	40.551	34.309	31.591
TRINITY_DN428_c1_g1_i5	E	monophenol monooxygenase activity	PPO1	1.14.18.1	Hemocyanin_C,Hemocyanin_M,Hemocyanin_N,Tyrosinase	39.081	9.74	40.506
TRINITY_DN746_c0_g1_i3	K	development of secondary male sexual characteristics	sta-1	-	SH2,STAT_alpha,STAT_bind,STAT_int,Telomere_Sde2	36.487	29.122	40.503
TRINITY_DN1946_c0_g1_i2	U	Signal recognition particle 19	SRP19	-	SRP19	0	40.461	20.224
TRINITY_DN20_c0_g1_i9	IU	Belongs to the protein-tyrosine phosphatase family. Non-receptor class myotubularin subfamily	MTMR2	3.1.3.64,3.1.3.95	3-PAP,DSPc,GRAM,Myotub-related,Y_phosphatase	40.449	15.581	3.002
TRINITY_DN2880_c2_g1_i4	T	Protein tyrosine phosphatase, receptor type	-	3.1.3.48	C2-set_2,DSPc,I-set,Ig_2,Ig_3,Y_phosphatase,Y_phosphatase3,fn3,ig	30.88	40.447	27.363
TRINITY_DN1370_c0_g2_i2	T	calcium ion binding	HMCN1	-	C2-set_2,EGF,EGF_CA,FXa_inhibition,G2F,I-set,Ig_2,Ig_3,TSP_1,V-set,VWA_2,cEGF,ig	26.081	29.986	40.441
TRINITY_DN27732_c0_g1_i4	-	-	-	-	PAN_1	40.433	8.511	18.049
TRINITY_DN27732_c0_g1_i4	U	vesicle-mediated transport	SFT2D1	-	CathepsinC_exc,Galactosyl_T,Got1	40.433	8.511	18.049
TRINITY_DN2169_c0_g1_i2	O	ubiquitin-conjugating enzyme	UBE2C	2.3.2.23	RWD,UQ_con	25.659	40.404	36.384
TRINITY_DN4888_c1_g2_i6	T	phosphatidylinositol-3,4-bisphosphate 4-phosphatase activity	-	3.1.3.66	C2,PH,Y_phosphatase3	36.235	40.404	25.227
TRINITY_DN4888_c1_g2_i6	EI	methionine adenosyltransferase regulator activity	MAT2B	2.5.1.6	3Beta_HSD,Epimerase,GDP_Man_Dehyd,HMMR_C,NAD_binding_4,PDZ,Polysacc_synt_2,RmlD_sub_bind	36.235	40.404	25.227
TRINITY_DN5765_c0_g1_i7	BK	Ganglioside induced differentiation associated protein 2	GDAP2	-	CRAL_TRIO,CRAL_TRIO_2,Macro,RVT_1	34.946	40.384	29.752
TRINITY_DN5641_c0_g1_i1	U	protein transport	TRAM1	-	TRAM1,TRAM_LAG1_CLN8	40.368	27.15	35.776
TRINITY_DN11868_c0_g3_i1	S	MTOR-interacting protein	DEPTOR	-	DEP,PDZ,Tctex-1	40.357	39.851	36.541
TRINITY_DN2978_c2_g1_i1	S	Domain of unknown function (DUF4499)	TMEM254	-	DUF4499	40.354	0	0
TRINITY_DN5699_c0_g1_i1	O	Ring finger protein	RNF11	-	Prok-RING_4,zf-C3HC4,zf-C3HC4_2,zf-C3HC4_3,zf-RING_11,zf-RING_2,zf-RING_5,zf-RING_UBOX,zf-rbx1	40.352	28.111	35.475
TRINITY_DN113_c0_g1_i15	E	Peptidase family M13	-	-	MFS_1,Peptidase_M13,Peptidase_M13_N	40.311	28.602	35.694
TRINITY_DN4926_c0_g1_i7	Q	oxidoreductase activity	DHRS7	-	DUF1776,Epimerase,KR,adh_short,adh_short_C2	40.278	34.753	19.867
TRINITY_DN70144_c0_g1_i2	L	Helicase with zinc finger	HELZ	-	AAA_11,AAA_12,AAA_19,AAA_30,DNA_binding_1,Exo_endo_phos_2,PAM2,RNB,ResIII,UvrD-helicase,zf-CCCH,zf-met	40.207	14.588	8.572
TRINITY_DN157344_c0_g1_i1	A	RNA helicase activity	SKIV2L2	3.6.4.13	DEAD,DSHCT,Helicase_C,ResIII,TAF4,TAFH,rRNA_proc-arch	32.881	39.897	40.192
TRINITY_DN4910_c0_g1_i1	J	translation elongation factor activity	eef1g	-	EF1G,GST_C,GST_C_2,GST_C_3,GST_N,GST_N_2,GST_N_3	34.412	40.168	24.423
TRINITY_DN4910_c0_g1_i1	S	Transmembrane protein 234	TMEM234	-	EamA,TMEM234	34.412	40.168	24.423
TRINITY_DN1132_c0_g3_i2	I	elongation of very long chain fatty acids protein	-	-	ELO	38.545	40.166	19.108
TRINITY_DN2740_c3_g2_i2	T	intermembrane sphingolipid transfer activity	COL4A3BP	-	NICE-3,PB1,PH,PH_11,PH_8,START	33.32	23.378	40.15
TRINITY_DN6819_c0_g1_i3	S	It is involved in the biological process described with intracellular signal transduction	-	-	C1_1,SH3_1,SH3_2,SH3_9	33.612	35.552	40.145
TRINITY_DN6635_c0_g1_i11	S	mRNA-containing ribonucleoprotein complex export from nucleus	THOC7	-	SRR1,THOC7	40.129	39.348	35.382
TRINITY_DN4294_c0_g1_i12	MV	regulation of choline O-acetyltransferase activity	LMLN	-	Chromo,Chromo_shadow,DUF851,EGF,EGF_CA,HTH_23,Peptidase_M8,Ribonuc_red_sm,Sushi,TSP_1,hEGF	40.088	0	16.995
TRINITY_DN11482_c0_g2_i2	KOT	Belongs to the class I-like SAM-binding methyltransferase superfamily. Protein arginine N- methyltransferase family	PRMT8	2.1.1.319	APH,CLCA,CMAS,Choline_kinase,DnaJ,G-patch_2,LIM,MTS,Met_10,Methyltransf_11,Methyltransf_16,Methyltransf_18,Methyltransf_23,Methyltransf_25,Methyltransf_31,Methyltransf_9,PCMT,PRMT5,PrmA	33.085	40.07	29.84
TRINITY_DN6136_c0_g1_i1	S	Tektin family	CCDC105	-	Tektin	40.015	12.147	21.711
TRINITY_DN3845_c0_g1_i1	C	hydroxyacid-oxoacid transhydrogenase activity	ADHFE1	1.1.99.24	Fe-ADH,Fe-ADH_2	35.191	40.007	33.811
TRINITY_DN10904_c0_g1_i4	U	giant larvae	lgl-1	-	LLGL,Lgl_C,Peptidase_C48,WD40	40.004	21.291	39.772
TRINITY_DN10904_c0_g1_i4	G	dolichyl pyrophosphate Man9GlcNAc2 alpha-1,3-glucosyltransferase activity	ALG6	2.4.1.267	Alg6_Alg8,BolA	40.004	21.291	39.772
TRINITY_DN6581_c0_g1_i3	S	beta-catenin binding	LZIC	-	ICAT	40.004	22.099	0
TRINITY_DN4046_c0_g1_i8	S	cellular calcium ion homeostasis	RMDN1	-	TPR_1,TPR_11,TPR_2,TPR_6,TPR_8	39.977	1.841	27.972
TRINITY_DN477_c0_g1_i3	U	regulation of protein targeting to vacuolar membrane	VAMP7	-	Longin,Synaptobrevin	39.173	39.97	34.998
TRINITY_DN8357_c0_g1_i4	O	glutathione peroxidase	-	1.11.1.12,1.11.1.9	AhpC-TSA,DEP,GSHPx	6.652	13.282	39.965
TRINITY_DN7856_c0_g2_i1	Z	Filamin C, gamma	-	-	CAMSAP_CH,CH,CUB,Filamin,PTR2,Tubulin_C	32.423	39.963	39.03
TRINITY_DN4054_c0_g2_i1	Z	Belongs to the actin family	-	-	Actin,PH	36.317	39.961	39.273
TRINITY_DN11978_c0_g1_i2	S	abhydrolase domain-containing protein	ABHD3	-	Abhydrolase_1,Abhydrolase_5,Abhydrolase_6,DUF915,Hydrolase_4,Peptidase_S15	39.548	32.089	39.957
TRINITY_DN14163_c0_g1_i1	S	negative regulation of cell growth	OSGIN2	-	DUF1280,K_oxygenase,Pyr_redox_2,Pyr_redox_3	35.911	14.91	39.952
TRINITY_DN523_c0_g2_i1	U	peroxisome fission	PEX11G	-	PEX11	39.95	25.462	28.239
TRINITY_DN42806_c0_g1_i4	G	mannosyl-oligosaccharide 1,2-alpha-mannosidase activity	MAN1A2	3.2.1.113	Glyco_hydro_47	39.933	25.073	28.895
TRINITY_DN247_c1_g1_i2	J	translation initiation factor activity	EIF3L	-	DDE_Tnp_IS1595,DUF2373,Paf67	32.187	39.913	21.225
TRINITY_DN6248_c0_g1_i1	KLT	protein deubiquitination	DMWD	-	PD40,WD40	39.901	29.881	33.646
TRINITY_DN53908_c0_g1_i4	UY	Ran GTPase binding	CSE1L	-	CAS_CSE1,Cse1,IBN_N	24.807	35.231	39.898
TRINITY_DN16554_c0_g1_i1	K	PML body organization	etv2	-	Ets,SAM_PNT	39.393	34.951	39.878
TRINITY_DN16554_c0_g1_i1	K	PML body organization	etv2	-	Ets,SAM_PNT	39.393	34.951	39.878
TRINITY_DN5132_c1_g1_i1	T	P granule disassembly	DYRK2	2.7.12.1	Pkinase,Pkinase_Tyr	39.832	23.306	31.793
TRINITY_DN4179_c0_g1_i2	T	ferric-chelate reductase activity	FRRS1	-	CUB,Cytochrom_B561,DOMON,Reeler	38.987	32.991	39.813
TRINITY_DN101_c0_g1_i3	T	deoxyribonuclease I activity	DNASE1	3.1.21.1	Exo_endo_phos	33.236	29.95	39.789
TRINITY_DN24415_c0_g2_i2	S	ferrous iron binding	ALKBH6	-	2OG-FeII_Oxy,2OG-FeII_Oxy_2	14.617	39.787	34.948
TRINITY_DN1904_c0_g1_i1	O	endoplasmic reticulum stress-induced pre-emptive quality control	BAG6	-	DUF3538,Rad60-SLD,Rad60-SLD_2,Ubiquitin_2,ubiquitin	0	26.962	39.772
TRINITY_DN8431_c0_g1_i1	A	RNA splicing, via transesterification reactions with bulged adenosine as nucleophile	SF3A3	-	DUF3449,EF-hand_5,PRKCSH,PRKCSH-like,PRKCSH_1,SF3A3,SF3a60_bindingd,Telomere_Sde2_2	31.67	38.184	39.768
TRINITY_DN4936_c1_g1_i5	T	regulatory subunit	-	-	C1_1,PI3K_P85_iSH2,RhoGAP,SAM_1,SAM_2,SH2,SH3_2	32.364	30.661	39.743
TRINITY_DN3477_c0_g1_i10	O	ER-associated misfolded protein catabolic process	UFD1L	-	P16-Arc,UFD1	39.726	34.954	38.656
TRINITY_DN3477_c0_g1_i10	K	DNA replication	SSRP1	-	HMG_box,HMG_box_2,POB3_N,Rtt106,SSrecog	39.726	34.954	38.656
TRINITY_DN3477_c0_g1_i10	T	Granulin	-	-	Granulin	39.726	34.954	38.656
TRINITY_DN331_c0_g1_i9	S	positive regulation of interleukin-10 biosynthetic process	BCL3	-	Ank,Ank_2,Ank_3,Ank_4,Ank_5	37.731	39.716	36.247
TRINITY_DN921_c0_g2_i2	A	rRNA-processing protein EBP2	EBNA1BP2	-	Ebp2,Sec39	39.714	37.676	31.985
TRINITY_DN921_c0_g2_i2	S	FAM183A and FAM183B related	FAM183A	-	FAM183	39.714	37.676	31.985
TRINITY_DN4294_c0_g1_i3	MV	regulation of choline O-acetyltransferase activity	LMLN	-	Chromo,Chromo_shadow,DUF851,EGF,EGF_CA,HTH_23,Peptidase_M8,Ribonuc_red_sm,Sushi,TSP_1,hEGF	39.675	14.433	21.215
TRINITY_DN19092_c0_g1_i7	J	translation initiation factor activity	-	-	IF4E	39.647	25.869	38.828
TRINITY_DN12421_c0_g2_i3	A	7SK snRNA binding	DDX21	3.6.4.13	DEAD,GUCT,Helicase_C,ResIII	39.619	21.384	30.482
TRINITY_DN73992_c0_g2_i1	T	calcium ion binding	EFCAB1	-	DUF4803,EF-hand_1,EF-hand_5,EF-hand_6,EF-hand_7,EF-hand_8	39.567	28.691	38.751
TRINITY_DN1087_c0_g2_i2	T	Phosphatidylinositol 3,4,5-trisphosphate 3-phosphatase and dual-specificity protein phosphatase	PTEN	3.1.3.16,3.1.3.48,3.1.3.67	Amino_oxidase,DAO,DDE_3,DSPc,NAD_binding_8,PTEN_C2,Y_phosphatase,Y_phosphatase3	39.547	21.577	39.076
TRINITY_DN156487_c0_g1_i2	J	alpha subunit	FARSA	6.1.1.20	HTH_11,tRNA-synt_2,tRNA-synt_2d	39.532	13.242	35.303
TRINITY_DN3681_c0_g1_i1	T	inner cell mass cell fate commitment	LATS1	2.7.11.1	Haspin_kinase,Pkinase,Pkinase_C,Pkinase_Tyr,Rieske,Rieske_2,UBA,UPF0061	38.515	32.578	39.508
TRINITY_DN36185_c0_g1_i3	S	VPS9 domain containing 1	VPS9D1	-	DUF3585,PUB,VPS9	39.425	33.547	33.192
TRINITY_DN7543_c1_g1_i7	F	ATP-binding cassette, sub-family F	ABCF2	-	AAA_21,ABC_tran,ABC_tran_Xtn	8.513	17.049	39.359
TRINITY_DN5559_c0_g1_i8	I	sphingolipid delta-4 desaturase activity	DEGS1	1.14.18.5,1.14.19.17	FA_desaturase,Gag_p24,Lipid_DES,RabGAP-TBC	39.355	9.524	28.293
TRINITY_DN39597_c0_g1_i5	-	-	-	-	-	39.329	34.884	38.652
TRINITY_DN7727_c0_g1_i8	S	endoplasmic reticulum tubular network maintenance	KIAA1715	-	zinc_ribbon_10	39.325	31.439	32.516
TRINITY_DN6950_c0_g1_i9	I	Monoglyceride lipase	MGLL	3.1.1.23	Abhydrolase_1,Abhydrolase_5,Abhydrolase_6,DLH,DUF1350,DUF2305,Esterase,Hydrolase_4,Lipase_3,PGAP1,Peptidase_S15,Peptidase_S28,Peptidase_S9,Ser_hydrolase,Thioesterase	39.292	0	19.605
TRINITY_DN1744_c1_g1_i8	I	palmitoyl-(protein) hydrolase activity	LYPLA1	3.1.1.5	Abhydrolase_1,Abhydrolase_2,Abhydrolase_3,Abhydrolase_5,Abhydrolase_6,Cutinase,DLH,DUF2974,Esterase,FSH1,Peptidase_S9	39.289	31.924	35.283
TRINITY_DN3487_c0_g1_i2	U	endosome to melanosome transport	AP1M1	-	Adap_comp_sub,Clat_adaptor_s,DUF1754	31.461	25.264	39.287
TRINITY_DN176_c0_g1_i1	KLT	ephrin receptor activity	-	2.7.10.1	HYR,Kinase-like,Lectin_C,Pkinase,Pkinase_Tyr	22.3	20.739	39.286
TRINITY_DN82118_c0_g1_i2	L	mRNA processing	BCAS2	-	BCAS2,XPG_I,XPG_N	38.798	39.279	31.336
TRINITY_DN7787_c0_g1_i6	S	protein transport	KIAA0196	-	Strumpellin	32.353	27.048	39.269
TRINITY_DN7787_c0_g1_i6	S	protein transport	-	-	Strumpellin	32.353	27.048	39.269
TRINITY_DN609_c0_g1_i1	K	granuloma formation	CEBPB	-	bZIP_1,bZIP_2	32.797	32.458	39.26
TRINITY_DN1999_c0_g1_i2	T	Protein tyrosine phosphatase, receptor type	-	3.1.3.48	C2-set_2,DSPc,I-set,Ig_2,Ig_3,Y_phosphatase,Y_phosphatase3,fn3,ig	39.253	13.012	34.336
TRINITY_DN47247_c0_g1_i5	B	apoptotic chromosome condensation	-	-	RRM_1,RRM_5,RSB_motif,SAP	16.034	39.247	22.987
TRINITY_DN4246_c0_g1_i5	G	lactoylglutathione lyase activity	GLO1	4.4.1.5	Glyoxalase,Glyoxalase_2,Glyoxalase_4	39.243	27.573	22.732
TRINITY_DN99461_c0_g1_i4	S	Possible plasma membrane-binding motif in junctophilins, PIP-5-kinases and protein kinases.	-	-	MORN	23.413	29.046	39.196
TRINITY_DN9603_c0_g1_i3	S	Domain of unknown function (DUF4615)	C8orf33	-	DUF4615	29.405	39.174	35.658
TRINITY_DN6969_c0_g1_i1	W	integrin	-	-	FG-GAP,Integrin_alpha2,VCBS	13.92	37.546	39.171
TRINITY_DN6016_c1_g1_i2	K	transforming growth factor beta receptor signaling pathway	-	-	MH1,MH2	35.428	31.061	39.153
TRINITY_DN6016_c1_g1_i2	J	eukaryotic translation initiation factor	EIF5B	-	ATP_bind_1,Complex1_LYR,Complex1_LYR_1,Complex1_LYR_2,GTP_EFTU,GTP_EFTU_D2,IF-2,MMR_HSR1,PDEase_I,Ufm1	35.428	31.061	39.153
TRINITY_DN51368_c0_g1_i1	O	proteasome assembly	PSMD11	-	PCI	35.906	28.844	39.147
TRINITY_DN5271_c0_g1_i2	P	chloride channel	CLCN2	-	CBS,Voltage_CLC	35.623	30.585	39.128
TRINITY_DN30443_c0_g1_i14	D	regulation of phosphoprotein phosphatase activity	PPP6R2	-	DUF1992,DnaJ,SAPS	39.112	25.284	37.21
TRINITY_DN30443_c0_g1_i14	T	Diacylglycerol kinase	DGKI	2.7.1.107	Ank,Ank_2,Ank_3,Ank_4,Ank_5,Biopterin_H,C1_1,DAGK_acc,DAGK_cat	39.112	25.284	37.21
TRINITY_DN3493_c0_g1_i8	C	NADH dehydrogenase ubiquinone 1 alpha subcomplex subunit 9	NDUFA9	-	3Beta_HSD,Epimerase,NAD_binding_10,NmrA,RmlD_sub_bind	39.103	25.663	30.5
TRINITY_DN46_c0_g1_i21	Z	Dynein axonemal light intermediate chain 1	DNALI1	-	Ax_dynein_light,SMN,zf-3CxxC	37.703	39.083	34.142
TRINITY_DN46_c0_g1_i21	A	triphosphatase activity	RNGTT	1.6.5.3,1.6.99.3,2.7.7.50	Complex1_51K,DNA_ligase_A_M,DSPc,Epimerase,KR,SLBB,WD40,Y_phosphatase,Y_phosphatase2,adh_short,adh_short_C2,mRNA_cap_C,mRNA_cap_enzyme	37.703	39.083	34.142
TRINITY_DN3608_c0_g2_i3	W	integrin	-	-	FG-GAP,Integrin_alpha2,VCBS	39.075	21.165	30.635
TRINITY_DN11561_c0_g2_i2	U	Endoplasmic reticulum-Golgi intermediate compartment protein	ERGIC3	-	COPIIcoated_ERV,ERGIC_N	34.255	28.972	39.069
TRINITY_DN5688_c0_g1_i9	L	The GINS complex plays an essential role in the initiation of DNA replication	GINS4	-	Ank_3,SLD5_C,Sld5	24.838	36.512	39.063
TRINITY_DN4_c1_g2_i1	T	Belongs to the G-protein coupled receptor 2 family	-	-	7tm_2,Dicty_CAR,GAIN,GPS,HRM,I-set,Ig_3,Laminin_G_3,Pentaxin	29.047	23.227	39.039
TRINITY_DN1215_c0_g1_i11	W	collagen	COL6A6	-	Collagen,Kunitz_BPTI,VWA,VWA_2,VWA_3	0	0	39.026
TRINITY_DN2593_c1_g2_i11	A	LSM domain	LSM10	-	LSM	24.794	20.408	39.003
TRINITY_DN13961_c0_g2_i3	S	radial spoke head protein 3 homolog	RSPH3	-	Radial_spoke_3	36.656	38.981	34.725
TRINITY_DN33192_c0_g1_i2	O	polysome binding	UNK	-	CCDC154,CCSMST1,DUF4631,zf-C3HC4_3,zf-CCCH	32.748	33.46	38.964
TRINITY_DN122_c1_g1_i2	T	intracellular protein transport	STAM2	-	GAT,SH3_1,SH3_2,SH3_9,UIM,VHS	38.935	38.438	38.817
TRINITY_DN5621_c0_g1_i2	J	mitochondrial translation	MRPS33	-	MRP-S33	33.979	38.926	37.503
TRINITY_DN1238_c0_g3_i1	S	nuclear receptor transcription coactivator activity	C1orf85	-	NCU-G1	38.909	37.267	37.001
TRINITY_DN10368_c0_g1_i1	T	5'-AMP-activated protein kinase catalytic subunit	PRKAA1	2.7.11.11	AdenylateSensor,HD,HD_3,Kinase-like,Pkinase,Pkinase_Tyr,RIO1	33.017	34.481	38.89
TRINITY_DN7715_c0_g1_i3	S	peroxisome organization	TMEM135	-	TMEM135_C_rich,Tim17	26.578	31.025	38.851
TRINITY_DN37310_c0_g1_i2	M	Ankyrin repeat	ANKEF1	-	Ank,Ank_2,Ank_3,Ank_4,Ank_5	33.294	34.923	38.819
TRINITY_DN605_c0_g1_i2	I	Transferase activity, transferring acyl groups other than amino-acyl groups	-	-	Acyl_transf_3	38.798	30.094	33.262
TRINITY_DN364_c1_g2_i1	K	Transcription factor	SOX14	-	HMG_box,HMG_box_2,SOXp	38.796	32.239	26.848
TRINITY_DN34501_c0_g1_i3	J	regulation of cellular senescence	RSL1D1	-	Ribosomal_L1	38.781	27.784	18.325
TRINITY_DN442_c1_g1_i1	L	nuclear receptor transcription coactivator activity	HELZ2	-	AAA_11,AAA_12,AAA_19,AAA_30,DNA_binding_1,DUF2075,RNB,ResIII,UvrD-helicase,UvrD_C,zf-B_box,zf-C3HC4,zf-RING_2,zf-RING_UBOX,zf-met	38.722	4.393	6.011
TRINITY_DN5971_c0_g1_i2	G	Solute carrier family 35	SLC35A2	-	EamA,EmrE,Nuc_sug_transp,PUNUT,UAA	25.357	0	38.715
TRINITY_DN48_c0_g1_i3	G	nad kinase	NADK	2.7.1.23	NAD_kinase	30.08	38.701	38.475
TRINITY_DN6827_c0_g1_i6	I	hormone-sensitive lipase activity	LIPE	3.1.1.79	Abhydrolase_3,COesterase,DUF2424,HSL_N,Say1_Mug180,TMEM70	32.785	38.685	32.712
TRINITY_DN2065_c1_g1_i3	S	protein localization to perinuclear region of cytoplasm	SQSTM1	-	PB1,UBA_5,ZZ	38.673	35.624	29.956
TRINITY_DN1411_c1_g2_i5	C	mitochondrial transport	SLC25A30	-	Mito_carr	38.649	19.693	21.009
TRINITY_DN13709_c0_g1_i1	S	DHHC palmitoyltransferase	-	2.3.1.225	Ank,Ank_2,Ank_3,Ank_4,Ank_5,DHHC,RRM_1,RRM_5,RRM_6,zf-DHHC	37.841	31.243	38.646
TRINITY_DN3656_c0_g1_i2	P	copper-exporting ATPase activity	ATP7B	3.6.3.54	BTB,E1-E2_ATPase,Glyco_transf_10,HAD,HMA,HTH_psq,Hydrolase,Hydrolase_3,WD40	38.644	30.141	38.226
TRINITY_DN533_c0_g1_i5	DUZ	Belongs to the TRAFAC class TrmE-Era-EngA-EngB-Septin- like GTPase superfamily. Septin GTPase family	39326	-	Gtr1_RagA,MMR_HSR1,Septin	38.643	23.503	19.388
TRINITY_DN533_c0_g1_i5	L	cell cycle DNA replication initiation	GINS2	-	Sld5	38.643	23.503	19.388
TRINITY_DN22397_c0_g1_i1	K	endopeptidase activator activity	-	-	Proteasom_Rpn13,RPN13_C	35.069	34.28	38.611
TRINITY_DN1315_c1_g3_i2	E	DBH-like monooxygenase protein 1	MOXD1	1.14.17.1	CDH-cyt,Clat_adaptor_s,Cu2_monoox_C,Cu2_monooxygen,DOMON	0	0	38.606
TRINITY_DN27358_c0_g1_i5	S	Low density lipoprotein receptor	LDLRAP1	-	PID,PID_2,PTB	36.305	38.602	30.149
TRINITY_DN7132_c0_g1_i2	O	ribosomal large subunit biogenesis	ZNF622	-	PRY,SPRY,zf-B_box,zf-C2H2_2,zf-C2H2_jaz,zf-C3HC4,zf-C3HC4_2,zf-C3HC4_4,zf-RING_UBOX,zf-met	26.526	38.585	25.222
TRINITY_DN197_c0_g1_i3	T	regulation of signal transduction	GPC2	2.7.1.83,4.2.1.70	Glypican	38.577	17.568	32.765
TRINITY_DN6899_c0_g1_i1	O	deoxyhypusine synthase activity	DHPS	2.5.1.46	DS	32.143	25.032	38.573
TRINITY_DN17798_c0_g2_i1	U	protein-cysteine S-acyltransferase activity	YKT6	-	Longin,Synaptobrevin	37.318	38.558	37.519
TRINITY_DN1491_c0_g1_i3	P	iduronate 2-sulfatase	IDS	3.1.6.13	DUF229,Phosphodiest,Rep_fac-A_C,Sulfatase	8.224	34.159	38.557
TRINITY_DN1491_c0_g1_i3	TZ	metal ion binding	LIMD2	-	LIM	8.224	34.159	38.557
TRINITY_DN17343_c0_g2_i1	D	Belongs to the cullin family	cul1	-	AMP-binding,Cullin,Cullin_Nedd8,FRG1	24.139	32.142	38.551
TRINITY_DN75_c0_g1_i19	A	Far upstream element-binding protein	FUBP3	-	DUF1897,KH_1,KH_2,KH_3,Ribosomal_S8e,Tetraspannin	21.358	38.508	25.885
TRINITY_DN1681_c0_g1_i5	O	Rab GTPase binding	YIPF1	-	GSHPx,Yip1	38.495	25.222	27.791
TRINITY_DN56444_c0_g1_i2	U	signal peptide processing	SPCS1	-	SPC12	9.786	28.438	38.473
TRINITY_DN4646_c0_g1_i1	I	dolichyl monophosphate biosynthetic process	DOLK	2.7.1.108	-	31.098	33.059	38.454
TRINITY_DN2905_c1_g1_i4	O	Ubiquitin carboxyl-terminal hydrolase	USP5	3.4.19.12	UBA,UBA_4,UCH,UCH_1,zf-UBP	33.673	38.447	33.399
TRINITY_DN3713_c0_g1_i9	K	forkhead box	-	-	Forkhead	38.402	21.726	23.36
TRINITY_DN3713_c0_g1_i9	T	transmembrane receptor protein tyrosine kinase adaptor activity	GAB2	-	PH	38.402	21.726	23.36
TRINITY_DN3713_c0_g1_i9	J	Eukaryotic initiation factor 4E	-	-	IF4E	38.402	21.726	23.36
TRINITY_DN27421_c0_g1_i10	E	oligopeptide transmembrane transporter activity	SLC15A1	-	AlgF,MFS_1,PTR2	33.652	19.769	38.394
TRINITY_DN4949_c1_g1_i3	DTZ	Belongs to the TRAFAC class TrmE-Era-EngA-EngB-Septin- like GTPase superfamily. Septin GTPase family	37865	-	FXa_inhibition,GPS,MMR_HSR1,PKD_channel,Septin,fn3	31.942	30.659	38.393
TRINITY_DN9651_c0_g1_i9	O	peptide-methionine (R)-S-oxide reductase activity	-	1.8.4.12	SelR	2.818	0	38.377
TRINITY_DN2453_c0_g1_i3	G	xylosylprotein 4-beta-galactosyltransferase activity	B4GALT7	2.4.1.133	AAA,EMP24_GP25L,Glyco_tranf_2_2,Glyco_transf_7C,Glyco_transf_7N,Lectin_leg-like	30.514	36.953	38.349
TRINITY_DN794_c0_g1_i1	TZ	positive regulation of Arp2/3 complex-mediated actin nucleation	WASp	-	PBD,WH1,WH2	27.775	27.566	38.328
TRINITY_DN2583_c1_g1_i7	O	protein folding in endoplasmic reticulum	EMC4	-	DUF1077,GST_C,GST_C_3,GST_N,GST_N_2,GST_N_3	38.323	15.631	6.708
TRINITY_DN5622_c0_g1_i4	O	partner of NOB1 homolog	PNO1	-	KH_1,RNase_PH,RNase_PH_C	38.29	30.91	28.447
TRINITY_DN7492_c0_g1_i3	G	glycogen (starch) synthase activity	GYS2	2.4.1.11	Asp,DUF1891,Glyco_transf_4,Glyco_transf_5,Glycogen_syn	38.256	35.504	33.999
TRINITY_DN14089_c0_g1_i6	O	Ubiquitin homologues	UBFD1	-	COQ9,Ubiquitin_2,ubiquitin	27.461	26.83	38.252
TRINITY_DN7642_c0_g1_i3	P	sodium:proton antiporter activity	Nhe3	-	Asp_Arg_Hydrox,DSPc,HMG_box,HMG_box_2,MFS_1,MFS_5,Na_H_Exchanger,RVT_1,Y_phosphatase	36.563	30.587	38.243
TRINITY_DN6727_c0_g1_i3	U	Golgi vesicle prefusion complex stabilization	COG4	-	COG4,RINT1_TIP1,Sec10,Vps53_N	28.582	38.239	31.062
TRINITY_DN8752_c0_g1_i2	S	BTB POZ domain-containing protein	BTBD9	-	BACK,BTB,F5_F8_type_C,PHD	21.092	26.712	38.237
TRINITY_DN3031_c0_g1_i7	U	ER-dependent peroxisome localization	PEX16	-	Pex16,Trypsin	38.236	1.137	8.971
TRINITY_DN3898_c0_g1_i2	T	N-glycan processing to lysosome	GNPTG	-	PRKCSH,PRKCSH_1	38.226	27.316	34.805
TRINITY_DN32759_c0_g1_i1	D	cyclin-dependent kinase 9	CDK9	2.7.11.22,2.7.11.23	BTB,Haspin_kinase,Kdo,Pkinase,Pkinase_Tyr,Prenyltrans	29.628	32.953	38.204
TRINITY_DN9490_c0_g1_i1	OT	protein phosphatase inhibitor activity	PPP1R27	-	Ank,Ank_2,Ank_3,Ank_4,Ank_5,FAM195	32.546	27.432	38.169
TRINITY_DN40765_c0_g1_i1	S	Tetraspanin-7	TSPAN7	-	Gla,Tetraspannin	38.168	37.228	38.138
TRINITY_DN6943_c0_g2_i2	D	nuclear protein quality control by the ubiquitin-proteasome system	CUL3	-	Cullin,Cullin_Nedd8,Neur_chan_LBD,Neur_chan_memb,Peptidase_C54,ubiquitin	35.327	28.735	38.149
TRINITY_DN911_c0_g1_i6	U	intra-Golgi vesicle-mediated transport	COPZ1	-	Clat_adaptor_s	34.03	38.148	26.063
TRINITY_DN911_c0_g1_i6	B	SWI SNF related, matrix associated, actin dependent regulator of chromatin, subfamily c, member	mor	-	Myb_DNA-bind_6,Myb_DNA-binding,SGL,SWIRM,SWIRM-assoc_1,SWIRM-assoc_2,SWIRM-assoc_3	34.03	38.148	26.063
TRINITY_DN10274_c0_g1_i2	C	stress-induced mitochondrial fusion	STOML2	-	ANAPC4_WD40,Band_7,Band_7_C,WD40	22.791	38.147	26.175
TRINITY_DN941_c0_g1_i5	S	dGTPase activity	-	-	HD,PDEase_I,SAM_1,SAM_2	15.579	26.653	38.124
TRINITY_DN4570_c0_g1_i3	N	dynein heavy chain binding	DYNC1LI2	-	ABC_tran,DLIC,MARVEL	38.119	31.188	34.44
TRINITY_DN51422_c0_g1_i1	T	fibroblast growth factor-activated receptor activity	FGFR4	2.7.10.1	I-set,Ig_2,Ig_3,Pkinase,Pkinase_Tyr,V-set,ig	38.111	30.165	30.758
TRINITY_DN7490_c0_g1_i1	S	microtubule-based process	-	-	Radial_spoke	38.083	33.054	31.326
TRINITY_DN807_c0_g1_i5	A	RNA splicing	RBMX	-	RBM1CTR,RRM_1,RRM_5,RRM_6	38.054	21.603	18.371
TRINITY_DN428_c1_g1_i3	E	monophenol monooxygenase activity	PPO1	1.14.18.1	Hemocyanin_C,Hemocyanin_M,Hemocyanin_N,Tyrosinase	38.036	7.889	8.523
TRINITY_DN8351_c0_g1_i2	S	membrane protein proteolysis involved in retrograde protein transport, ER to cytosol	HM13	-	Peptidase_A22B,SPP	27.383	38.027	31.957
TRINITY_DN564_c0_g1_i7	Q	ATPase activity, coupled to transmembrane movement of substances	-	-	ABC_membrane,ABC_tran,Arch_ATPase	33.904	35.985	38.005
TRINITY_DN414_c0_g1_i1	S	peptidase M20	PM20D2	-	M20_dimer,Peptidase_M20	26.713	37.993	36.296
TRINITY_DN1710_c0_g2_i2	T	bcl-2 homologous antagonist killer	BAK1	-	Bcl-2	37.953	13.481	0
TRINITY_DN7244_c0_g1_i2	C	apoptotic mitochondrial changes	NDUFS1	1.6.5.3,1.6.99.3	Cullin_binding,Fer2,Fer2_4,Molybdopterin,NADH-G_4Fe-4S_3,NADH_dhqG_C,Ras,UBA_4	28.185	26.637	37.946
TRINITY_DN8379_c0_g1_i5	-	-	-	-	-	37.936	36.449	34.637
TRINITY_DN3745_c0_g1_i7	U	tail-anchored membrane protein insertion into ER membrane	WRB	-	CHD5	37.924	23.977	27.175
TRINITY_DN35759_c0_g1_i3	C	mitochondrial electron transport, NADH to ubiquinone	NDUFS6	-	zf-CHCC	37.9	36.99	30.976
TRINITY_DN5963_c0_g1_i2	S	Alpha/beta hydrolase family	-	-	Abhydrolase_5,Hydrolase_4	37.882	32.259	32.169
TRINITY_DN7320_c0_g1_i1	K	transcription corepressor activity	RCOR3	-	ELM2,Myb_DNA-bind_7,Myb_DNA-binding,NADHdh_A3,UDPGT	35.653	37.87	33.519
TRINITY_DN2521_c0_g1_i1	V	L-gulonolactone oxidase-like	-	1.1.3.8	ALO,FAD_binding_4	37.847	36.299	37.095
TRINITY_DN39704_c0_g1_i1	T	benzodiazepine receptor binding	BZRAP1	-	SH3_1,SH3_2,SH3_9,fn3	28.847	21.744	37.838
TRINITY_DN39704_c0_g1_i1	O	very-low-density lipoprotein particle binding	-	-	CUB,Inhibitor_I9,Lectin_C,Peptidase_S8	28.847	21.744	37.838
TRINITY_DN9734_c0_g1_i1	P	Belongs to the cation transport ATPase (P-type) (TC 3.A.3) family. Type IV subfamily	ATP8A1	3.6.3.1	Cation_ATPase,E1-E2_ATPase,HAD,Hydrolase,PBP,PhoLip_ATPase_C,PhoLip_ATPase_N,Rad60-SLD_2	18.022	15.8	37.817
TRINITY_DN5952_c0_g1_i6	J	ribosomal protein, L55	MRPL55	-	Mitoc_L55	0	37.805	30.587
TRINITY_DN7301_c0_g1_i4	U	Signal recognition particle receptor	SRPRB	-	ATP_bind_1,Arf,FeoB_N,GTP_EFTU,Gtr1_RagA,MMR_HSR1,PduV-EutP,Pex14_N,Ras,Roc,SRPRB	37.8	35.224	35.542
TRINITY_DN21349_c0_g1_i1	L	DNA strand elongation involved in nuclear cell cycle DNA replication	GINS1	-	Sld5	37.793	30.281	21.29
TRINITY_DN8642_c0_g3_i1	K	Component of the Mediator complex, a coactivator involved in the regulated transcription of nearly all RNA polymerase II-dependent genes. Mediator functions as a bridge to convey information from gene-specific regulatory proteins to the basal RNA polymerase II transcription machinery. Mediator is recruited to promoters by direct interactions with regulatory proteins and serves as a scaffold for t…	MED31	-	Med31	35.81	37.775	31.072
TRINITY_DN6968_c0_g1_i2	J	Belongs to the class-I aminoacyl-tRNA synthetase family	Aats-arg	6.1.1.19	Arg_tRNA_synt_N,DALR_1,tRNA-synt_1d,tRNA-synt_1e	21.35	37.759	33.542
TRINITY_DN3424_c0_g1_i2	O	Ankyrin repeat	ANKRD28	-	Ank,Ank_2,Ank_3,Ank_4,Ank_5,Gal-bind_lectin,HMG_box,HMG_box_2,PHD	15.984	37.692	17.715
TRINITY_DN9458_c0_g1_i1	PQ	NAD(P)H oxidase activity	-	1.6.3.1	An_peroxidase,EF-hand_1,EF-hand_5,EF-hand_6,EF-hand_7,EF-hand_8,FAD_binding_8,Ferric_reduct,NAD_binding_6,Sulfatase,Sulfatase_C,Thioredoxin_7	19.239	27.87	37.673
TRINITY_DN5622_c0_g1_i3	O	partner of NOB1 homolog	PNO1	-	KH_1,RNase_PH,RNase_PH_C	1.344	37.657	21.631
TRINITY_DN2279_c0_g1_i1	T	Protein tyrosine kinase	-	2.7.11.25	Pkinase,Pkinase_Tyr,SWIM	33.75	37.656	0
TRINITY_DN156472_c0_g1_i1	L	DNA replication initiation	MCM4	3.6.4.12	AAA_3,AAA_5,Glycogen_syn,MCM,MCM_N,MCM_OB,Mg_chelatase,Sigma54_activat	36.797	37.57	30.868
TRINITY_DN21390_c0_g2_i4	U	anterograde synaptic vesicle transport	-	-	AP3B1_C,Adaptin_N,Cnd1,HEAT_2,adh_short,adh_short_C2	19.934	22.473	37.561
TRINITY_DN4516_c0_g1_i1	Z	motor activity	MYO7A	-	DUF4729,DUF4817,Death,FERM_M,FERM_N,IQ,MyTH4,Myosin_head,SH3_1,SH3_2,SH3_9	12.1	19.492	37.56
TRINITY_DN1095_c2_g1_i5	L	2-alkenal reductase [NAD(P)] activity	PTGR1	1.3.1.48,1.3.1.74	ADH_N_2,ADH_zinc_N,ADH_zinc_N_2,DNA_binding_1	0	6.864	37.553
TRINITY_DN6738_c0_g1_i1	S	Testis-expressed sequence 264	-	-	-	37.524	15.756	18.877
TRINITY_DN3597_c0_g2_i1	S	tRNA guanylyltransferase activity	THG1L	2.7.7.79	PIH1,Thg1,Thg1C	37.522	26.594	31.212
TRINITY_DN3597_c0_g2_i1	T	negative regulation of cellular pH reduction	BCL2	-	BH4,Bcl-2,Bcl-2_3	37.522	26.594	31.212
TRINITY_DN3597_c0_g2_i1	-	-	-	-	-	37.522	26.594	31.212
TRINITY_DN26588_c0_g1_i1	T	factor 2	NCF2	-	PB1,SH3_1,SH3_2,SH3_9,TPR_1,TPR_11,TPR_16,TPR_2,TPR_7,TPR_8,TPR_9	37.506	32.856	29.965
TRINITY_DN3860_c0_g1_i1	DZ	osmolarity-sensing cation channel activity	-	-	Ank,Ank_2,Ank_3,Ank_4,Ank_5,Herpes_alk_exo,Ion_trans,Kringle,PKD_channel,ShK,Trefoil,YqaJ,fn2	30.279	33.734	37.502
TRINITY_DN31406_c0_g1_i1	S	ER membrane protein complex subunit 3	EMC3	-	DUF106	36.835	26.237	37.492
TRINITY_DN15896_c0_g1_i3	T	guanine nucleotide exchange factor	ARHGEF6	-	7TM_GPCR_Sra,7TM_GPCR_Srab,CAMSAP_CH,CH,PH,RhoGEF,RhoGEF67_u1,RhoGEF67_u2,SH3_1,SH3_2,SH3_9,betaPIX_CC	37.36	37.445	35.353
TRINITY_DN995_c0_g1_i3	A	mRNA methylation	WTAP	-	Wtap	37.419	28.709	29.769
TRINITY_DN493_c1_g1_i4	I	StAR-related lipid transfer	STARD3	-	MENTAL,START	13.927	37.39	29.179
TRINITY_DN1114_c0_g1_i3	U	The coatomer is a cytosolic protein complex that binds to dilysine motifs and reversibly associates with Golgi non- clathrin-coated vesicles, which further mediate biosynthetic protein transport from the ER, via the Golgi up to the trans Golgi network. Coatomer complex is required for budding from Golgi membranes, and is essential for the retrograde Golgi-to-ER transport of dilysine-tagged protei…	-	-	Adaptin_N,COP-gamma_platf,Cnd1,Coatomer_g_Cpla,HEAT_2	34.336	37.377	9.795
TRINITY_DN12370_c0_g1_i2	J	mitochondrial translation	Mrpl52	-	-	31.413	1.469	37.373
TRINITY_DN2621_c0_g1_i1	U	trafficking protein particle complex	TRAPPC1	-	ANP,Sedlin_N,Sybindin	37.349	20.828	19.37
TRINITY_DN14827_c0_g1_i8	S	WASH complex subunit	CCDC53	-	CCDC53,DUF2360,MRP-S31	37.335	36.369	31.006
TRINITY_DN14827_c0_g1_i8	I	otolith formation	SLC44A5	-	Carn_acyltransf,Choline_transpo,RVT_1	37.335	36.369	31.006
TRINITY_DN34146_c0_g1_i2	A	Regulatory subunit of the poly(A)-nuclease (PAN) deadenylation complex, one of two cytoplasmic mRNA deadenylases involved in general and miRNA-mediated mRNA turnover. PAN specifically shortens poly(A) tails of RNA and the activity is stimulated by poly(A)-binding protein (PABP). PAN deadenylation is followed by rapid degradation of the shortened mRNA tails by the CCR4-NOT complex. Deadenylated mR…	PAN3	-	DUF2722,DUF4797,Pkinase,zf-CCCH	37.314	37.316	34.775
TRINITY_DN2583_c0_g1_i5	K	SWI SNF related, matrix associated, actin dependent regulator of chromatin, subfamily a, member	SMARCA4	-	BRK,Bromodomain,DBINO,DEAD,EGF_CA,FXa_inhibition,HDA2-3,HSA,Helicase_C,Ldl_recept_a,Ldl_recept_b,QLQ,ResIII,SNF2_N,SnAC,Spermine_synth,TP6A_N,cEGF	37.281	37.311	28.287
TRINITY_DN6793_c0_g1_i1	S	Axin interactor	AIDA	-	Aida_C2,Aida_N	37.298	21.56	24.35
TRINITY_DN20768_c0_g1_i3	S	Domain of unknown function (DUF4483)	C9orf171	-	DUF4483	17.377	14.482	37.293
TRINITY_DN7100_c0_g1_i1	O	zinc ion binding	-	-	Filamin,NHL,zf-B_box,zf-C3HC4,zf-C3HC4_2,zf-C3HC4_3,zf-C3HC4_4,zf-RING_2,zf-RING_5,zf-RING_UBOX	15.425	37.284	24.725
TRINITY_DN905_c0_g1_i1	N	intracellular protein transport in other organism involved in symbiotic interaction	DYNLT1	-	Tctex-1	37.275	25.917	30.804
TRINITY_DN2372_c0_g2_i2	Q	ABC transporter transmembrane region	-	-	ABC_membrane,ABC_tran	24.506	27.92	37.266
TRINITY_DN5346_c0_g1_i11	T	Belongs to the semaphorin family	-	-	I-set,Ig_2,PSI,Sema,ig	25.334	29.521	37.238
TRINITY_DN2388_c0_g1_i5	S	Leucine rich repeat	LRRC40	-	LRR_1,LRR_4,LRR_5,LRR_6,LRR_8	37.232	0	31.432
TRINITY_DN2733_c0_g1_i3	S	PDZ domain of MCC-2 bdg protein for Usher syndrome	MCC	-	EF-hand_5,EF-hand_6,EF-hand_7,EF-hand_8,MCC-bdg_PDZ	27.183	34.984	37.215
TRINITY_DN10247_c2_g1_i11	O	translation factor activity, non-nucleic acid binding	-	-	Neuralized	37.171	34.811	28.203
TRINITY_DN8378_c0_g1_i9	S	homophilic cell adhesion via plasma membrane adhesion molecules	PCDHA12	-	Cadherin,Cadherin_2,Cadherin_C_2,Cadherin_tail	21.852	24.961	37.169
TRINITY_DN3522_c0_g1_i1	J	rRNA processing	BOP1	-	ANAPC4_WD40,BOP1NT,Ribosomal_L37ae,WD40,dsrm	37.126	36.992	31.732
TRINITY_DN59382_c0_g1_i1	B	inhibitor of growth	ING5	-	ING,PHD	28.959	37.067	36.304
TRINITY_DN22677_c0_g1_i1	P	transmembrane transport	OCA2	-	ArsB,CitMHS,CitMHS_2,DctM,MatC_N,Na_sulph_symp	28.122	19.046	37.067
TRINITY_DN1355_c0_g1_i2	J	mitochondrial translation	MRPS21	-	Ribosomal_S21	37.064	24.511	27.435
TRINITY_DN2153_c2_g1_i1	S	Chromatin modification-related protein MEAF6	MEAF6	-	NuA4	37.055	36.691	26.378
TRINITY_DN1098_c0_g1_i9	L	RNA-DNA hybrid ribonuclease activity	RNASEH1	3.1.26.4	Cauli_VI,RNase_H,RVT_3	14.68	37.044	37.042
TRINITY_DN2237_c0_g1_i4	T	myosin light chain kinase activity	TTN	2.7.11.1	I-set,Ig_2,Ig_3,PPAK,Pkinase,Pkinase_Tyr,Titin_Z,fn3,ig	37.032	5.691	16.019
TRINITY_DN4506_c0_g1_i3	O	activation of NF-kappaB-inducing kinase activity	-	-	MATH,zf-C3HC4,zf-C3HC4_2,zf-C3HC4_3,zf-C3HC4_4,zf-RING_2,zf-RING_5,zf-RING_UBOX,zf-TRAF	26.433	37.01	31.562
TRINITY_DN3491_c0_g1_i3	I	SEC14-like	-	-	CRAL_TRIO,CRAL_TRIO_2,CRAL_TRIO_N,DDE_3,GOLD_2,Glycoprotein,WSN	32.375	19.546	36.982
TRINITY_DN8079_c0_g1_i3	T	cyclin-dependent protein serine/threonine kinase activity	CDK6	2.7.11.22	APH,DcpS_C,HIT,Haspin_kinase,Kdo,Kinase-like,Pkinase,Pkinase_Tyr	34.649	32.289	36.98
TRINITY_DN5089_c0_g1_i2	F	trans-synaptic signaling by soluble gas, modulating synaptic transmission	-	4.6.1.2	Guanylate_cyc,HNOB,HNOBA	33.455	21.518	36.966
TRINITY_DN431_c0_g2_i1	J	leucyl-tRNA aminoacylation	LARS	6.1.1.4	Anticodon_1,Trypsin,tRNA-synt_1,tRNA-synt_1e,tRNA-synt_1g	33.711	36.961	32.795
TRINITY_DN5711_c0_g1_i2	O	Belongs to the peptidase C1 family	CTSZ	3.4.18.1	Peptidase_C1	36.934	28.02	27.141
TRINITY_DN8536_c0_g1_i24	M	plasma membrane repair	DYSF	-	C2,Fe_hyd_SSU,Fe_hyd_lg_C,FerA,FerB,FerI,Ferlin_C,PNMA,Pex24p,zf-CCHC	12.468	32.561	36.932
TRINITY_DN2523_c0_g1_i4	T	positive regulation of vascular permeability	PTP4A3	3.1.3.48	DSPc,Y_phosphatase	30.462	27.029	36.927
TRINITY_DN90107_c0_g1_i3	U	positive regulation of ubiquitin-dependent endocytosis	TSG101	-	DUF2450,EFG_IV,Ldh_1_N,TMA7,UEV,Vps23_core,zf-MYND	36.915	26.436	14.073
TRINITY_DN2310_c0_g1_i2	C	V-type proton ATPase catalytic subunit	ATP6V1A	3.6.3.14	ATP-synt_ab,ATP-synt_ab_C,ATP-synt_ab_N,ATP-synt_ab_Xtn,TPR_1,TPR_11,TPR_16,TPR_2,TPR_8,TPR_9	20.634	36.906	30.662
TRINITY_DN13424_c0_g1_i1	P	sulfuric ester hydrolase activity	-	-	2OG-FeII_Oxy_2,Phosphodiest,Sulfatase	13.799	14.446	36.905
TRINITY_DN70_c0_g1_i4	S	Interferon-inducible GTPase (IIGP)	-	-	ABC_tran,AIG1,Gtr1_RagA,IIGP,MMR_HSR1	36.903	13.465	4.135
TRINITY_DN6040_c0_g1_i1	E	lyase activity	Tha1	4.1.2.48	Aminotran_1_2,Aminotran_5,Beta_elim_lyase,Cys_Met_Meta_PP,DegT_DnrJ_EryC1	36.89	29.993	34.849
TRINITY_DN6040_c0_g1_i1	T	WD domain, G-beta repeat	WDR31	-	ANAPC4_WD40,Nup160,WD40	36.89	29.993	34.849
TRINITY_DN283_c0_g1_i1	S	locomotory exploration behavior	C12orf10	-	TRAP_alpha,TUDOR,UPF0160,zf-CCCH	36.879	6.124	11.845
TRINITY_DN28291_c0_g1_i3	P	endoplasmic reticulum calcium ion homeostasis	TMCO1	-	DUF106	36.226	36.853	34.959
TRINITY_DN7543_c1_g1_i2	F	ATP-binding cassette, sub-family F	ABCF2	-	AAA_21,ABC_tran,ABC_tran_Xtn	36.838	11.079	29.235
TRINITY_DN61686_c1_g1_i1	U	nuclear import signal receptor activity	KPNA4	-	Abhydrolase_3,Adaptin_N,Arm,Arm_2,Arm_3,COesterase,EBP,HEAT,HEAT_2,HEAT_EZ,IBB,Proteasom_PSMB	32.328	25.149	36.816
TRINITY_DN3833_c0_g1_i14	C	CybS, succinate dehydrogenase cytochrome B small subunit	-	-	CybS	31.621	36.813	35.998
TRINITY_DN3710_c0_g1_i9	E	Belongs to the class-III pyridoxal-phosphate-dependent aminotransferase family	ABAT	2.6.1.19,2.6.1.22	Aminotran_3	36.782	26.664	32.454
TRINITY_DN4294_c0_g1_i9	MV	regulation of choline O-acetyltransferase activity	LMLN	-	Chromo,Chromo_shadow,DUF851,EGF,EGF_CA,HTH_23,Peptidase_M8,Ribonuc_red_sm,Sushi,TSP_1,hEGF	36.781	12.068	16.391
TRINITY_DN4166_c0_g1_i2	S	Family with sequence similarity 210 member B	FAM210B	-	DUF1279	23.865	19.741	36.752
TRINITY_DN12491_c0_g1_i4	M	mitochondrial fission	-	-	Fis1_TPR_C,Fis1_TPR_N,TPR_1,TPR_19	20.742	16.707	36.739
TRINITY_DN3933_c0_g2_i7	C	Voltage-gated potassium channel subunit	-	-	Acyl-CoA_dh_1,Acyl-CoA_dh_2,Acyl-CoA_dh_M,Aldo_ket_red,DJ-1_PfpI,HTH_18	36.713	24.147	19.528
TRINITY_DN23384_c0_g1_i1	T	peptidyl-serine dephosphorylation	-	-	WD40	34.676	32.922	36.684
TRINITY_DN2551_c0_g1_i2	O	Glutaredoxin 3	GLRX3	-	DIM1,Glutaredoxin,HyaE,Phosducin,RRN3,Ribosomal_L11_N,Thioredoxin,Thioredoxin_2	36.678	17.4	34.651
TRINITY_DN479_c0_g1_i3	I	1-alkyl-2-acetylglycerophosphocholine esterase activity	PLA2G7	3.1.1.47	Abhydrolase_1,Abhydrolase_2,Abhydrolase_5,Chlorophyllase,Chlorophyllase2,DLH,Esterase,PAF-AH_p_II,Peptidase_S9	31.565	13.342	36.666
TRINITY_DN13689_c0_g1_i1	K	ATP-dependent chromatin remodeling	Iswi	-	DBINO,DEAD,HAND,HDA2-3,Helicase_C,ResIII,SLIDE,SNF2_N	36.168	33.88	36.658
TRINITY_DN9674_c0_g1_i10	P	extracellularly ATP-gated cation channel activity	P2RX1	-	P2X_receptor	31.843	36.645	34.417
TRINITY_DN50894_c0_g1_i6	I	Rap protein signal transduction	rap-1	-	Arf,MMR_HSR1,Ras,Roc	24.533	31.013	36.64
TRINITY_DN15638_c0_g1_i2	I	ethanolaminephosphotransferase activity	EPT1	2.7.8.1	CDP-OH_P_transf,RVT_1	36.632	26.423	34.84
TRINITY_DN7036_c0_g1_i12	W	regulation of actin phosphorylation	-	-	Cofilin_ADF	32.128	36.611	35.012
TRINITY_DN12060_c0_g2_i4	C	alkylglycerone-phosphate synthase activity	AGPS	2.5.1.26	FAD-oxidase_C,FAD_binding_4,Innexin	34.381	36.607	17.796
TRINITY_DN12060_c0_g2_i4	C	alkylglycerone-phosphate synthase activity	AGPS	2.5.1.26	FAD-oxidase_C,FAD_binding_4,Innexin	34.381	36.607	17.796
TRINITY_DN33640_c0_g2_i2	S	Trichohyalin-plectin-homology domain	CFAP45	-	TPH	36.571	30.772	27.053
TRINITY_DN586_c1_g1_i4	T	phosphotransferase activity, paired acceptors	-	2.7.9.3	AIRS,AIRS_C,zf-AD	0	36.549	16.248
TRINITY_DN13078_c0_g2_i3	A	positive regulation of B cell differentiation	PPP2R3C	-	EF-hand_5,EF-hand_7	36.541	20.217	17.915
TRINITY_DN13078_c0_g2_i3	-	-	-	-	-	36.541	20.217	17.915
TRINITY_DN15233_c0_g1_i1	DV	identical protein binding	SSSCA1	-	Auto_anti-p27,LURAP	30.55	36.531	24.774
TRINITY_DN13597_c0_g1_i3	S	phagosome-lysosome fusion	TMEM175	-	DUF1211	33.825	30.706	36.521
TRINITY_DN7463_c0_g2_i1	J	polyuridylation-dependent mRNA catabolic process	DIS3L2	-	RNB,Rrp44_CSD1,WD-3	29.483	36.516	34.555
TRINITY_DN10251_c0_g1_i9	I	inositol-polyphosphate 5-phosphatase activity	-	3.1.3.56	Exo_endo_phos	18.202	30.354	36.5
TRINITY_DN1859_c0_g1_i3	O	zinc ion binding	RBBP6	2.3.2.27	Cullin_binding,DWNN,U-box,zf-C3HC4,zf-C3HC4_2,zf-CCHC,zf-CCHC_2	36.499	33.39	31.466
TRINITY_DN14754_c0_g1_i6	T	cGMP-dependent protein kinase activity	-	2.7.11.12	Kinase-like,Pkinase,Pkinase_Tyr,cNMP_binding	36.496	8.515	3.813
TRINITY_DN49746_c0_g1_i6	S	vacuolar protein processing	TMEM208	-	DUF788,Tsg	30.28	25.899	36.495
TRINITY_DN486_c0_g1_i8	-	-	-	-	Collagen	12.232	36.482	27.441
TRINITY_DN3996_c0_g1_i4	Q	tRNA (uracil) methyltransferase activity	kiaa1456	2.1.1.229	CMAS,MetW,Methyltransf_11,Methyltransf_12,Methyltransf_18,Methyltransf_23,Methyltransf_25,Methyltransf_31,Methyltransf_8,Methyltransf_9,Ubie_methyltran	36.445	26.655	25.177
TRINITY_DN44169_c0_g1_i1	M	GDP-Man:Man3GlcNAc2-PP-Dol alpha-1,2-mannosyltransferase activity	ALG11	2.4.1.131	ALG11_N,DUF4745,Glyco_trans_1_2,Glyco_trans_1_4,Glyco_transf_4,Glycos_transf_1,Longin,Synaptobrevin,Takusan	29.757	33.986	36.325
TRINITY_DN9034_c0_g1_i7	CO	protein disulfide isomerase activity	TMX1	-	Asparaginase,RRM_1,Thioredoxin	36.314	26.348	29.628
TRINITY_DN375_c0_g1_i2	KLO	poly ADP-ribose polymerase	PARP3	2.4.2.30	PARP,PARP_reg,SAP,WGR	36.304	33.606	31.493
TRINITY_DN78143_c0_g1_i2	S	protein-cysteine S-acyltransferase activity	ZDHHC13	2.3.1.225	Ank,Ank_2,Ank_3,Ank_4,Ank_5,DDE_1,DHHC,zf-DHHC	36.303	29.095	32.635
TRINITY_DN59075_c0_g1_i2	H	ATP binding	CBWD1	-	CobW_C,cobW	32.785	36.303	23.031
TRINITY_DN3937_c0_g1_i1	A	inactive tRNA-specific adenosine deaminase-like protein	ADAT3	-	CP2,MafB19-deam,dCMP_cyt_deam_1	36.286	32.718	28.791
TRINITY_DN3824_c0_g2_i1	T	RAP1 GTPase activating protein	RAP1GAP	-	GoLoco,LIM,LisH,Rap_GAP	34.583	31.534	36.277
TRINITY_DN3824_c0_g2_i1	J	EF-hand domain-containing protein	EFHD1	-	EF-hand_1,EF-hand_5,EF-hand_6,EF-hand_7,EF-hand_8,SPARC_Ca_bdg	34.583	31.534	36.277
TRINITY_DN5942_c0_g1_i4	T	TeTratriCopeptide repeat	TTC7B	-	ANAPC3,TPR_1,TPR_10,TPR_11,TPR_12,TPR_14,TPR_16,TPR_17,TPR_19,TPR_2,TPR_6,TPR_7,TPR_8,TPR_9	36.247	27.962	25.424
TRINITY_DN649_c0_g1_i13	T	protein tyrosine phosphatase activity	PTPN5	3.1.3.48	DSPc,Y_phosphatase,Y_phosphatase3	14.423	21.064	36.235
TRINITY_DN10829_c1_g1_i2	T	regulation of Golgi inheritance	MAP2K1	2.7.12.2	Pkinase,Pkinase_Tyr	36.234	27.689	33.142
TRINITY_DN2639_c0_g1_i5	O	Ubiquitin carboxyl-terminal hydrolase	UCHL5	3.4.19.12	AAA_18,Peptidase_C12,dNK	32.189	36.231	28.531
TRINITY_DN3430_c1_g1_i15	S	protein localization to phagophore assembly site	WDR45	-	CNH,WD40	36.213	25.832	29.43
TRINITY_DN3943_c0_g1_i8	F	dTTP phosphohydrolase activity	ENTPD3	3.6.1.3,3.6.1.5	GDA1_CD39	1.298	26.742	36.21
TRINITY_DN35629_c0_g1_i1	P	Natural resistance-associated macrophage protein	-	-	Nramp	36.2	27.852	24.758
TRINITY_DN663_c9_g1_i4	T	Wnt-activated receptor activity	FZD6	-	7tm_2,Dicty_CAR,Frizzled,Fz	22.543	13.804	36.188
TRINITY_DN11118_c0_g2_i6	Z	maturation of LSU-rRNA from tricistronic rRNA transcript (SSU-rRNA, 5.8S rRNA, LSU-rRNA)	WDR12	-	ANAPC4_WD40,Gmad1,NLE,WD40	25.463	30.785	36.185
TRINITY_DN10092_c0_g1_i4	U	ankyrin repeats	ANKRD40	-	Ank,Ank_2,Ank_3,Ank_4,Ank_5	27.2	33.778	36.173
TRINITY_DN6201_c0_g1_i1	I	very-long-chain-acyl-CoA dehydrogenase activity	ACAD10	-	APH,Acyl-CoA_dh_1,Acyl-CoA_dh_2,Acyl-CoA_dh_M,Acyl-CoA_dh_N,Choline_kinase,EcKinase,HAD_2,Hydrolase	11.489	34.429	36.171
TRINITY_DN428_c0_g2_i3	E	monophenol monooxygenase activity	PPO1	1.14.18.1	Hemocyanin_C,Hemocyanin_M,Hemocyanin_N,Tyrosinase	36.092	32.951	36.138
TRINITY_DN4458_c0_g1_i3	KLT	ephrin receptor activity	-	2.7.10.1	HYR,Kinase-like,Lectin_C,Pkinase,Pkinase_Tyr	33.711	33.145	36.124
TRINITY_DN792_c0_g1_i1	S	Sperm surface zona pellucida binding protein. Helps to bind spermatozoa to the zona pellucida with high affinity. Might function in binding zona pellucida and carbohydrates	SPA17	-	IQ,RIIa	36.107	30.404	35.362
TRINITY_DN1080_c0_g1_i13	T	HIV-1 Tat interactive protein 2	HTATIP2	-	Epimerase,HIM1,NAD_binding_10,NmrA,Polysacc_synt_2,Semialdhyde_dh	36.105	32.849	0
TRINITY_DN8374_c0_g1_i1	Q	DSBA-like thioredoxin domain	-	-	DSBA,Thioredoxin_4,Thioredoxin_5	36.066	28.214	27.918
TRINITY_DN6017_c0_g1_i4	TU	Unc-13 homolog	UNC13C	-	C1_1,C2,DUF1041,Membr_traf_MHD	36.038	27.872	24.336
TRINITY_DN9909_c0_g1_i1	S	LRR domain binding	LRRFIP2	-	DUF2051,LRRFIP	36.037	31.979	35.6
TRINITY_DN5009_c0_g2_i2	T	Protein tyrosine phosphatase, receptor type	-	3.1.3.48	C2-set_2,DSPc,I-set,Ig_2,Ig_3,Y_phosphatase,Y_phosphatase3,fn3,ig	20.675	5.274	35.997
TRINITY_DN5029_c0_g1_i9	Z	Belongs to the TRAFAC class myosin-kinesin ATPase superfamily. Myosin family	MYO10	-	FERM_M,IQ,MYO10_CC,MyTH4,Myosin_head,PH,PH_3,PH_8,Pep_M12B_propep,RA	35.984	23.414	25.21
TRINITY_DN35056_c0_g1_i5	T	JUN kinase kinase activity	MAP2K7	2.7.12.2	Kinase-like,Pkinase,Pkinase_Tyr	19.152	35.982	20.854
TRINITY_DN28910_c0_g1_i1	O	negative regulation of hematopoietic stem cell differentiation	HSPA9	-	FGGY_C,HSP70,MreB_Mbl,eRF1_1	23.585	15.7	35.979
TRINITY_DN3424_c0_g1_i4	O	Ankyrin repeat	ANKRD28	-	Ank,Ank_2,Ank_3,Ank_4,Ank_5,Gal-bind_lectin,HMG_box,HMG_box_2,PHD	35.973	9.707	33.927
TRINITY_DN941_c0_g1_i7	S	dGTPase activity	-	-	HD,PDEase_I,SAM_1,SAM_2	9.093	6.782	35.973
TRINITY_DN1268_c0_g1_i1	E	beta-ureidopropionase activity	UPB1	3.5.1.6	CN_hydrolase,Proteasome,zf-BED	33.865	35.274	35.969
TRINITY_DN10206_c0_g1_i4	T	transmembrane receptor protein serine/threonine kinase activity	BMPR1A	2.7.11.30	Activin_recp,Pkinase,Pkinase_Tyr,TGF_beta_GS	6.424	0	35.959
TRINITY_DN10643_c0_g1_i3	L	DNA replication initiation	Mcm7	3.6.4.12	AAA_5,MCM,MCM_N,MCM_OB,Mg_chelatase	6.52	35.932	8.006
TRINITY_DN5529_c0_g1_i6	L	Helicase with zinc finger	-	-	AAA_11,AAA_12,AAA_19,AAA_30,DNA_binding_1,Exo_endo_phos_2,PAM2,RNB,ResIII,UvrD-helicase,zf-CCCH,zf-met	31.489	31.73	35.871
TRINITY_DN49514_c0_g1_i1	E	DBH-like monooxygenase protein 1	MOXD1	1.14.17.1	CDH-cyt,Clat_adaptor_s,Cu2_monoox_C,Cu2_monooxygen,DOMON	13.837	16.065	35.86
TRINITY_DN61686_c1_g1_i5	U	nuclear import signal receptor activity	KPNA4	-	Abhydrolase_3,Adaptin_N,Arm,Arm_2,Arm_3,COesterase,EBP,HEAT,HEAT_2,HEAT_EZ,IBB,Proteasom_PSMB	34.055	26.781	35.842
TRINITY_DN6981_c0_g1_i1	U	ARF-like small GTPases; ARF, ADP-ribosylation factor	-	-	Arf,Gtr1_RagA,MMR_HSR1,Ras,Roc,SRPRB	31.311	23.565	35.83
TRINITY_DN36867_c0_g1_i3	B	Belongs to the MYST (SAS MOZ) family	KAT5	2.3.1.48	Acetyltransf_1,MOZ_SAS,Tudor-knot	16.621	35.815	28.931
TRINITY_DN6280_c0_g2_i9	T	guanyl-nucleotide exchange factor activity	DOCK6	-	Ank,Ank_2,Ank_4,CAP_GLY,DHR-2,DOCK-C2,DOCK_N,DUF3398,MBOAT,Mtc,Ribosomal_L31e	32.414	8.649	35.796
TRINITY_DN24544_c0_g1_i4	T	3-kinase, catalytic subunit	PIK3CB	2.7.1.153	MFS_1,PI3K_C2,PI3K_p85B,PI3K_rbd,PI3Ka,PI3_PI4_kinase,Sugar_tr	25.038	21.263	35.78
TRINITY_DN8151_c0_g3_i2	G	maltose alpha-glucosidase activity	SLC3A1	-	Alpha-amylase,SLC3A2_N	35.752	6.464	0.825
TRINITY_DN2583_c1_g1_i2	O	protein folding in endoplasmic reticulum	EMC4	-	DUF1077,GST_C,GST_C_3,GST_N,GST_N_2,GST_N_3	0	35.75	26.595
TRINITY_DN893_c0_g2_i1	C	mitochondrial transport	SLC25A16	-	Mito_carr	35.749	23.203	28.377
TRINITY_DN6578_c0_g1_i2	S	protein-disulfide reductase activity	TXNDC17	-	DUF953	35.678	35.451	35.5
TRINITY_DN5907_c1_g1_i1	G	Chondroitin sulfate synthase	CHSY1	2.4.1.175,2.4.1.226	CHGN,Fringe,Galactosyl_T,Glyco_tranf_2_2,Glyco_transf_7C	35.659	29.907	30.339
TRINITY_DN4691_c0_g1_i1	V	Dual specificity phosphatase, catalytic domain	DUSP28	3.1.3.16,3.1.3.48	DSPc,Peptidase_M1	35.634	19.339	30.893
TRINITY_DN3961_c0_g1_i1	L	Intron-binding protein aquarius	AQR	-	AAA_11,AAA_12,AAA_19,AAA_30,Aquarius_N,DDE_3,E3_UbLigase_R4,HTH_Tnp_Tc3_2,Parvo_NS1,ResIII,UvrD-helicase	34.889	15.08	35.614
TRINITY_DN7817_c0_g1_i2	G	transmembrane transport	SLC17A6	-	BT1,EF-hand_1,EF-hand_5,EF-hand_6,EF-hand_7,EF-hand_8,Glyco_tran_28_C,MFS_1,MFS_2,Peptidase_C54,RVT_1,SNF,SPARC_Ca_bdg,Sugar_tr,Tetraspannin,UDPGT	33.001	18.003	35.592
TRINITY_DN10762_c0_g1_i4	K	positive regulation of CD8-positive, alpha-beta T cell differentiation	run	-	Runt,RunxI	0	35.591	28.352
TRINITY_DN6563_c0_g1_i2	Z	cytoskeletal anchoring at plasma membrane	-	-	FERM_M,FERM_N,FERM_f0,IRS,I_LWEQ,PAP2,PTR2,Pkinase,Pkinase_Tyr,SH2,Talin_middle,Tyr_Deacylase,VBS	14.233	24.473	35.588
TRINITY_DN24563_c0_g1_i1	Q	ATP-binding cassette, subfamily B (MDR TAP), member	pgp-2	3.6.3.44	ABC_ATPase,ABC_membrane,ABC_tran	24.848	16.734	35.568
TRINITY_DN17735_c0_g1_i1	T	non-membrane spanning protein tyrosine kinase activity	FES	2.7.10.2	FCH,Kinase-like,Pkinase,Pkinase_Tyr,SH2	35.442	33.613	35.538
TRINITY_DN14328_c0_g1_i2	O	transferase activity	HPGDS	2.5.1.18,5.3.99.2	GST_C,GST_C_2,GST_C_3,GST_N,GST_N_3	21.258	1.083	35.511
TRINITY_DN5263_c0_g1_i6	G	sphingolipid transporter activity	-	-	HMG_CoA_synt_N,MFS_1,MFS_2,MFS_4,MFS_5,Metallophos,OATP,RRM_1,RRM_6,Sugar_tr,TRI12	33.637	34.053	35.497
TRINITY_DN10597_c0_g1_i2	K	Homeobox KN domain	-	-	Homeobox,Homeobox_KN	35.496	7.735	23.171
TRINITY_DN15054_c0_g1_i2	O	RanBP-type and C3HC4-type zinc	-	2.3.2.31	ATP12,IBR,ubiquitin,zf-C3HC4,zf-RING_2,zf-RING_UBOX,zf-RanBP	35.493	22.763	31.305
TRINITY_DN157586_c0_g1_i1	J	structural constituent of ribosome	-	-	RVT_1,Ribosomal_L3	33.102	35.454	29.65
TRINITY_DN5494_c0_g2_i4	K	FAM76 protein	FAM76B	-	FAM76,HLH	35.008	35.447	32.651
TRINITY_DN32483_c0_g1_i2	G	glucokinase activity	GCK	2.7.1.1,2.7.1.2	Hexokinase_1,Hexokinase_2	32.233	31.639	35.406
TRINITY_DN13449_c0_g1_i2	O	Meningioma expressed antigen 5 (hyaluronidase)	-	2.3.1.48,3.2.1.169	Acetyltransf_1,NAGidase	33.234	32.461	35.403
TRINITY_DN550_c0_g1_i8	K	cardiac jelly development	MED10	-	HSCB_C,Med10,UPF0203	35.389	26.303	30.735
TRINITY_DN11692_c0_g2_i3	S	zinc ion binding	ZNF330	-	NOA36	35.377	32.329	22.88
TRINITY_DN155_c0_g1_i13	S	Schlafen-like protein 1	-	-	AlbA_2	24.496	35.357	15.403
TRINITY_DN141_c0_g1_i10	Q	Regulator of chromosome condensation (RCC1) repeat	-	2.3.2.26	Cu-oxidase,Cu-oxidase_2,Cu-oxidase_3,RCC1,RCC1_2,SPRY	35.352	22.938	27.599
TRINITY_DN51192_c0_g2_i4	A	maturation of 5S rRNA	SART1	3.4.17.21	Amnionless,Auto_anti-p27,Galactosyl_T,LIM,SART-1	12.703	35.349	19.454
TRINITY_DN381_c0_g3_i1	S	H4K20me3 modified histone binding	PWP1	-	ANAPC4_WD40,Filamin,Nup160,WD40	28.294	35.347	27.47
TRINITY_DN4472_c0_g1_i1	S	Prostaglandin F synthase-like	-	-	Aldo_ket_red	35.337	27.249	26.388
TRINITY_DN10844_c0_g1_i4	T	SH2 domain-containing adapter protein	SHF	-	SH2	34.586	30.122	35.326
TRINITY_DN6700_c0_g1_i7	I	Oxysterol-binding protein	-	-	Oxysterol_BP	35.316	27.98	29.209
TRINITY_DN3650_c0_g1_i2	Q	positive regulation of sensory perception of pain	FAM173B	-	Condensin2nSMC,MTS,MetW,Methyltransf_23,Methyltransf_31	30.847	35.316	27.018
TRINITY_DN752_c1_g1_i13	Z	Dynactin subunit 2	DCTN2	-	Ank,Ank_2,Ank_3,Ank_4,Ank_5,Dynamitin,Pkinase,Pkinase_Tyr	27.1	35.294	23.433
TRINITY_DN12628_c0_g1_i1	E	molybdenum ion binding	MARC2	-	Gag_MA,MOSC,MOSC_N	30.568	31.02	35.281
TRINITY_DN299_c0_g1_i2	U	RIG-I signaling pathway	tral	-	FDF,LSM14,Ribosomal_L18,SM-ATX	35.255	19.933	27.802
TRINITY_DN299_c0_g1_i2	U	protein localization to nuclear pore	NUTF2	-	DUF788,NTF2,zf-CCHC	35.255	19.933	27.802
TRINITY_DN48_c2_g1_i6	S	ubiquitin-dependent ERAD pathway	ERLEC1	-	LRR_8,LRR_9,PRKCSH,PRKCSH_1	28.33	35.254	26.877
TRINITY_DN20768_c0_g1_i2	S	Domain of unknown function (DUF4483)	C9orf171	-	DUF4483	35.196	27.725	8.285
TRINITY_DN5125_c0_g1_i7	I	dolichyldiphosphatase activity	DOLPP1	3.6.1.43	PAP2	35.188	34.505	34.347
TRINITY_DN9680_c0_g1_i2	C	pyruvate dehydrogenase (acetyl-transferring) activity	PDHA1	1.2.4.1	DXP_synthase_N,E1_dh,TPP_enzyme_C	30.355	32.498	35.185
TRINITY_DN7966_c0_g1_i2	P	transmembrane transport	OCA2	-	ArsB,CitMHS,CitMHS_2,DctM,MatC_N,Na_sulph_symp	28.975	20.547	35.184
TRINITY_DN11089_c0_g1_i1	J	tRNA 3'-terminal CCA addition	TRNT1	2.7.7.72	PolyA_pol,PolyA_pol_RNAbd	29.358	35.162	24.25
TRINITY_DN8643_c1_g1_i4	B	SMG9 nonsense mediated mRNA decay factor	SMG9	-	ABC_tran,BACK,BTB,DUF2146,MMR_HSR1,Smg8_Smg9	35.15	31.932	32.487
TRINITY_DN1624_c0_g1_i19	K	DR1-associated protein 1 (negative cofactor 2 alpha)	DRAP1	-	CBFD_NFYB_HMF,ETX_MTX2,Histone	31.998	34.947	35.145
TRINITY_DN1438_c0_g1_i1	O	positive regulation of smooth muscle cell-matrix adhesion	-	3.4.21.75	BRICHOS,LysM,P_proprotein,Peptidase_S8,S8_pro-domain	35.103	24.37	31.969
TRINITY_DN18174_c0_g1_i1	S	anchor protein 17A	AKAP17A	-	Dimerisation2,LRR_6,Methyltransf_2	34.578	35.079	27.79
TRINITY_DN2912_c0_g1_i5	O	Tetratricopeptide repeat domain 3	TTC3	2.3.2.27	CARD,MBD_C,TPR_1,TPR_11,TPR_16,TPR_2,TPR_8,zf-ANAPC11,zf-C3HC4,zf-C3HC4_2,zf-C3HC4_3,zf-RING_11,zf-RING_2,zf-RING_5,zf-RING_UBOX,zf-rbx1	25.873	34.781	35.075
TRINITY_DN119_c0_g1_i7	T	negative regulation of cell adhesion involved in substrate-bound cell migration	ITGB1BP1	-	ICAP-1_inte_bdg,PID	35.068	20.27	26.448
TRINITY_DN4654_c0_g1_i6	O	ubiquitin-protein transferase activity	MIB2	2.3.2.27	Ank,Ank_2,Ank_3,Ank_4,Ank_5,MIB_HERC2,Peptidase_M10,ShK,ZZ,zf-C3HC4_2,zf-C3HC4_3	35.063	11.4	9.069
TRINITY_DN9922_c0_g1_i1	L	DNA replication initiation	MCM3	3.6.4.12	IL17,MCM,MCM_N,MCM_OB,Mg_chelatase	26.651	35.039	26.502
TRINITY_DN775_c0_g1_i5	M	phospholipid scrambling	-	-	Scramblase	23.571	21.256	35.003
TRINITY_DN5008_c0_g1_i3	J	Belongs to the class-I aminoacyl-tRNA synthetase family	RARS	6.1.1.19	Arg_tRNA_synt_N,DALR_1,tRNA-synt_1d,tRNA-synt_1e	32.336	31.568	35.002
TRINITY_DN73722_c0_g1_i10	V	Mitochondrial GTPase involved in mitochondrial trafficking	RHOT2	-	AAA_5,Arf,EF-hand_5,EF-hand_6,EF-hand_7,EF_assoc_1,EF_assoc_2,MMR_HSR1,Ras,Roc,SPRY,SRPRB,TP_methylase,Zona_pellucida	34.979	33.553	33.104
TRINITY_DN1251_c0_g2_i2	E	procollagen-proline 4-dioxygenase activity	P4HA2	1.14.11.2	2OG-FeII_Oxy,2OG-FeII_Oxy_3,Mito_carr,P4Ha_N,TPR_2	34.954	18.976	29.826
TRINITY_DN283_c0_g1_i4	S	locomotory exploration behavior	C12orf10	-	TRAP_alpha,TUDOR,UPF0160,zf-CCCH	0	34.948	28.185
TRINITY_DN8395_c0_g1_i2	S	transmembrane protein 199	TMEM199	-	Vma12	27.023	29.341	34.947
TRINITY_DN10062_c0_g1_i1	L	regulation of T cell differentiation in thymus	CLPTM1	-	CLPTM1,Rad10	29.801	28.106	34.943
TRINITY_DN3410_c0_g2_i15	T	N-terminal kinase-like protein	SCYL1	-	HEAT,PDZ,PTS_2-RNA,Pkinase,Pkinase_Tyr	29.769	5.649	34.942
TRINITY_DN3410_c0_g2_i15	AB	SNW domain containing 1	SNW1	-	SKIP_SNW	29.769	5.649	34.942
TRINITY_DN3410_c0_g2_i15	J	eukaryotic initiation factor eIF2 binding	EIF5	-	W2,eIF-5_eIF-2B	29.769	5.649	34.942
TRINITY_DN652_c0_g1_i5	T	neurogenic locus notch homolog protein	-	-	EGF,EGF_CA,F5_F8_type_C,Fibrinogen_C,Reeler,SRCR,Thyroglobulin_1,cEGF,hEGF	0	2.324	34.939
TRINITY_DN5515_c0_g1_i1	C	aldehyde dehydrogenase (NAD) activity	aldh16a1	1.2.1.3	Aldedh,ArsC,DUF1487,Myb_DNA-bind_4	26.404	34.307	34.931
TRINITY_DN18432_c0_g1_i2	U	and Sec7	PSD2	-	PDZ,PH,PH_9,Sec7	24.818	21.773	34.922
TRINITY_DN9065_c0_g1_i4	T	negative regulation of neutrophil degranulation	ABR	2.7.11.1	Bcr-Abl_Oligo,C2,PH,RhoGAP,RhoGEF,Ribosomal_S21e	34.894	29.18	22.332
TRINITY_DN20280_c0_g1_i4	T	serine threonine-protein kinase PRP4 homolog	PRPF4B	2.7.11.1	Complex1_LYR_2,Pkinase,Pkinase_Tyr,Pox_ser-thr_kin,WSC	33.151	34.88	29.777
TRINITY_DN8562_c0_g1_i2	K	nucleic acid binding	Gl	-	zf-C2H2,zf-C2H2_11,zf-C2H2_4,zf-C2H2_6,zf-H2C2_5,zf-met	32.065	23.085	34.857
TRINITY_DN11651_c0_g1_i2	T	steroid hormone receptor activity	PAQR5	-	HlyIII	29.028	21.929	34.843
TRINITY_DN5958_c0_g1_i1	T	La ribonucleoprotein domain family member 6	LARP6	-	Kinase-like,La,Pkinase,Pkinase_Tyr,SUZ-C	34.84	21.232	14.455
TRINITY_DN10484_c0_g1_i2	J	SCF complex assembly	CAND1	-	Cnd1,HEAT_2,Motilin_assoc,Ribosomal_60s,TIP120	23.699	24.616	34.84
TRINITY_DN10345_c0_g1_i1	G	Glucan (1,4-alpha-), branching enzyme 1	GBE1	2.4.1.18	Alpha-amylase,Alpha-amylase_C,CBM_48	33.127	28.882	34.818
TRINITY_DN7828_c0_g2_i1	O	regulation of protein catabolic process	PSMD2	-	Ank,Ank_2,Ank_3,Ank_4,MAM,PC_rep,Peptidase_M13,Peptidase_M13_N	0	32.165	34.797
TRINITY_DN7537_c1_g1_i2	T	Neutral ceramidase	CDase	3.5.1.23	Ceramidase_alk,Ceramidse_alk_C,Pkinase,Pkinase_Tyr,TUDOR	22.864	19.009	34.789
TRINITY_DN4926_c0_g1_i10	Q	oxidoreductase activity	DHRS7	-	DUF1776,Epimerase,KR,adh_short,adh_short_C2	34.773	28.561	34.288
TRINITY_DN10188_c0_g1_i1	I	diphosphomevalonate decarboxylase activity	MVD	4.1.1.33	DUF1759,GHMP_kinases_C,GHMP_kinases_N,HSP70,PSP	30.191	15.759	34.754
TRINITY_DN1786_c0_g1_i12	TW	integrin-mediated signaling pathway	-	-	7tm_1,EGF_2,Integrin_b_cyt,Integrin_beta,Ion_trans,PSI,PSI_integrin,VWA,hEGF	33.923	31.653	34.75
TRINITY_DN11461_c0_g2_i6	Q	hydrolase activity	FAHD2A	-	FAA_hydrolase	30.929	24.717	34.738
TRINITY_DN1689_c0_g1_i14	T	MAP kinase kinase activity	MAP2K3	2.7.12.2	Isochorismatase,Kinase-like,Pkinase,Pkinase_Tyr	34.734	6.096	8.675
TRINITY_DN1689_c0_g1_i14	I	CDP-diacylglycerol--glycerol-3-phosphate 3-phosphatidyltransferase, mitochondrial	PGS1	2.7.8.5	CAMSAP_CH,CH,DUF3585,LIM,PLDc_2	34.734	6.096	8.675
TRINITY_DN3573_c0_g1_i2	D	cell division	CCNA2	-	Cyclin_C,Cyclin_N,Cyclin_N2,DUF870	31.783	30.528	34.706
TRINITY_DN3793_c0_g1_i2	K	factor 11	KLF11	-	Ets,zf-C2H2,zf-C2H2_4,zf-C2H2_6,zf-met	34.69	13.482	26.66
TRINITY_DN5473_c0_g1_i1	-	-	-	-	-	34.682	22.813	32.158
TRINITY_DN11100_c0_g1_i5	U	early endosome to Golgi transport	SNX8	-	PX	14.131	29.111	34.668
TRINITY_DN11100_c0_g1_i5	S	Chromosome 7 open reading frame 62	C7orf62	-	-	14.131	29.111	34.668
TRINITY_DN15374_c0_g1_i1	S	deoxynucleotidyltransferase, terminal, interacting protein 2	DNTTIP2	-	Fcf2	29.274	34.654	22.962
TRINITY_DN7100_c0_g1_i3	O	zinc ion binding	-	-	Filamin,NHL,zf-B_box,zf-C3HC4,zf-C3HC4_2,zf-C3HC4_3,zf-C3HC4_4,zf-RING_2,zf-RING_5,zf-RING_UBOX	34.642	0	20.646
TRINITY_DN16774_c0_g1_i6	C	Malate dehydrogenase	MDH1	1.1.1.37	Ldh_1_C,Ldh_1_N	34.634	4.569	0
TRINITY_DN12964_c0_g1_i5	P	methanethiol oxidase activity	-	-	G10,Lactonase,SBP56	25.947	34.624	32.181
TRINITY_DN4028_c0_g1_i11	A	Neuroguidin	NGDN	-	Sas10_Utp3	24.864	27.96	34.599
TRINITY_DN4028_c0_g1_i11	Q	DSBA-like thioredoxin domain	-	-	DSBA	24.864	27.96	34.599
TRINITY_DN4028_c0_g1_i11	T	vascular endothelial growth factor receptor-2 signaling pathway	PDCD6	-	EF-hand_1,EF-hand_5,EF-hand_6,EF-hand_7,EF-hand_8	24.864	27.96	34.599
TRINITY_DN4028_c0_g1_i11	S	macromolecule glycosylation	OSTC	-	OST3_OST6	24.864	27.96	34.599
TRINITY_DN876_c0_g1_i3	O	activation of NF-kappaB-inducing kinase activity	-	-	MATH,zf-C3HC4,zf-C3HC4_2,zf-C3HC4_3,zf-C3HC4_4,zf-RING_2,zf-RING_5,zf-RING_UBOX,zf-TRAF	34.546	22.542	18.157
TRINITY_DN641_c1_g1_i11	O	Ubiquitin-conjugating enzyme E2 variant	UBE2V2	-	UQ_con	34.525	33.308	32.671
TRINITY_DN641_c1_g1_i11	TZ	Formin Homology 2 Domain	CBLN4	-	C1q,FH2,PH,PH_8	34.525	33.308	32.671
TRINITY_DN27988_c0_g1_i1	T	receptor	ERBB2	2.7.10.1	Furin-like,GF_recep_IV,Kinase-like,MFS_1,Pkinase,Pkinase_Tyr,Recep_L_domain,SH2	31.45	22.252	34.523
TRINITY_DN1738_c0_g1_i2	H	methylenetetrahydrofolate dehydrogenase (NAD+) activity	Nmdmc	1.1.1.79,1.1.1.81,1.5.1.15,3.5.4.9	2-Hacid_dh,2-Hacid_dh_C,NAD_binding_2,THF_DHG_CYH,THF_DHG_CYH_C	8.815	34.503	8.469
TRINITY_DN9040_c0_g1_i5	A	Leucine-rich repeat	-	-	LRR_4,LRR_8,LRR_9	34.489	22.727	18.43
TRINITY_DN986_c1_g1_i1	O	Subtilase family	-	3.4.21.75	P_proprotein,Peptidase_S8,S8_pro-domain	34.486	20.237	28.695
TRINITY_DN5972_c0_g1_i1	K	Zinc finger CCCH domain-containing protein 10	ZC3H10	-	C2,SMP_LBD,zf-CCCH,zf-CCCH_2,zf-CCCH_3	31.271	34.389	34.452
TRINITY_DN5227_c0_g2_i5	C	NADH dehydrogenase (quinone) activity	NDUFA12	-	NDUFA12	29.936	34.44	28.022
TRINITY_DN24721_c0_g1_i1	B	Belongs to the histone deacetylase family. HD Type 1 subfamily	HDAC3	3.5.1.98	Hist_deacetyl	12.385	34.433	19.455
TRINITY_DN5154_c0_g1_i1	T	phosphatase, non-receptor type	PTPN12	3.1.3.48	DSPc,Y_phosphatase,Y_phosphatase3	25.335	20.963	34.43
TRINITY_DN3013_c0_g2_i5	U	platelet alpha granule organization	VPS33B	-	HTH_psq,MAP65_ASE1,Sec1	16.133	34.412	32.666
TRINITY_DN4457_c0_g1_i1	O	C-terminal protein lipidation	ATG5	-	APG5	34.401	17.337	28.822
TRINITY_DN6042_c0_g1_i1	S	Domain of unknown function (DUF1768)	-	-	DUF1768	34.391	18.192	14.609
TRINITY_DN6891_c0_g1_i2	I	long-chain-acyl-CoA dehydrogenase activity	ACADVL	1.3.8.9	Acyl-CoA_dh_1,Acyl-CoA_dh_2,Acyl-CoA_dh_M,Acyl-CoA_dh_N,CATSPERD,MADF_DNA_bdg,Zona_pellucida	31.836	34.388	29.911
TRINITY_DN963_c0_g1_i6	A	heterogeneous nuclear ribonucleoprotein	HNRNPH1	-	RRM_1,RRM_3,RRM_6,adh_short,zf-B_box,zf-RNPHF	27.061	34.386	22.232
TRINITY_DN9574_c0_g4_i1	G	Glycerol kinase 5	GK5	2.7.1.30	FGGY_C,FGGY_N,Ribosomal_L18	28.737	30.474	34.382
TRINITY_DN2256_c0_g1_i12	O	prefoldin subunit 2	PFDN2	-	Prefoldin_2	34.368	28.89	24.153
TRINITY_DN2256_c0_g1_i12	P	Glutathione S-transferase, N-terminal domain	-	-	GST_C,GST_C_2,GST_N,GST_N_2,GST_N_3	34.368	28.89	24.153
TRINITY_DN881_c0_g1_i19	T	Belongs to the protein kinase superfamily. AGC Ser Thr protein kinase family. GPRK subfamily	-	2.7.11.16	Kinase-like,Pkinase,Pkinase_Tyr,RGS	34.347	24.451	28.319
TRINITY_DN94628_c0_g1_i1	T	Tyrosine-protein kinase	CSK	2.7.10.2	DZF,Kinase-like,Myotub-related,Pkinase,Pkinase_Tyr,RIO1,SH2,SH3_1,SH3_2,SH3_9	20.423	26.362	34.34
TRINITY_DN7829_c0_g1_i6	U	Attachment Protein	NAPA	-	DUF410,NSF,SNAP,Sel1,TPR_1,TPR_2,TPR_6,TPR_7,TPR_8,zf-AN1	21.082	34.336	23.935
TRINITY_DN10999_c0_g1_i1	E	Arylsulfatase	ARSB	2.7.11.17,3.1.6.12	DUF1501,GCV_T,GCV_T_C,Phosphodiest,Sulfatase,Sulfatase_C	34.323	17.766	22.201
TRINITY_DN417_c0_g1_i1	J	Mitochondrial ribosomal protein MRP-S35	MRPS28	-	MRP-S35	13.757	21.351	34.3
TRINITY_DN417_c0_g1_i1	PQ	NAD(P)H oxidase activity	-	1.6.3.1	An_peroxidase,EF-hand_1,EF-hand_5,EF-hand_6,EF-hand_7,EF-hand_8,FAD_binding_8,Ferric_reduct,NAD_binding_6,Sulfatase,Sulfatase_C,Thioredoxin_7	13.757	21.351	34.3
TRINITY_DN417_c0_g1_i1	PQ	NAD(P)H oxidase activity	-	1.6.3.1	An_peroxidase,EF-hand_1,EF-hand_5,EF-hand_6,EF-hand_7,EF-hand_8,FAD_binding_8,Ferric_reduct,NAD_binding_6,Sulfatase,Sulfatase_C,Thioredoxin_7	13.757	21.351	34.3
TRINITY_DN4181_c0_g1_i1	S	chromatin binding	TTC5	-	ChAPs,TPR_1,TPR_11,TPR_16,TPR_17,TPR_19,TPR_2,TPR_8,TPR_9,TTC5_OB	24.33	34.299	26.755
TRINITY_DN9767_c0_g1_i2	Z	Belongs to the TRAFAC class myosin-kinesin ATPase superfamily. Myosin family	MYH3	-	DUF3513,FRG2,IF4E,IQ,Myosin_N,Myosin_head,Myosin_tail_1,SH3_1,SH3_2,SH3_9,Syntaxin-6_N	23.046	31.424	34.294
TRINITY_DN113_c3_g1_i4	K	cyclin-dependent protein serine/threonine kinase regulator activity	CCNC	-	Cyclin_C,Cyclin_C_2,Cyclin_N,RVT_1,SLBP_RNA_bind	34.276	27.684	29.946
TRINITY_DN113_c3_g1_i4	U	transmembrane transport	SLC18B1	-	BT1,Calponin,LacY_symp,MFS_1,MFS_1_like,MFS_2,Methyltransf_16,Sugar_tr	34.276	27.684	29.946
TRINITY_DN5725_c0_g1_i1	A	RNA binding	RBM34	-	RRM_1,RRM_5,RRM_6,RRM_7	24.94	11	34.257
TRINITY_DN3421_c0_g1_i3	O	E3 ubiquitin-protein ligase	WWP1	2.3.2.26	BACK,BTB,C2,HECT,Kelch_1,WW	26.549	19.038	34.257
TRINITY_DN1104_c0_g1_i4	O	cysteine-type peptidase activity	-	3.4.22.1	Peptidase_C1,Propeptide_C1	34.252	1.1	4.597
TRINITY_DN10285_c0_g1_i1	T	calcium ion binding	EFCAB2	-	EF-hand_6,EF-hand_7,EF-hand_8,EFhand_Ca_insen	34.246	26.61	12.223
TRINITY_DN10290_c0_g1_i1	L	lipid phosphatase activity	PPAPDC2	-	PAP2,PAP2_3,PAP2_C,RVT_1	29.907	29.292	34.237
TRINITY_DN567_c0_g1_i5	T	ferric-chelate reductase activity	FRRS1	-	CUB,Cytochrom_B561,DOMON,Reeler	8.812	34.232	26.977
TRINITY_DN8423_c0_g1_i4	P	Potassium sodium hyperpolarization-activated cyclic nucleotide-gated channel	HCN3	-	Ion_trans,Ion_trans_2,Ion_trans_N,cNMP_binding	0	34.231	24.391
TRINITY_DN2002_c0_g3_i2	O	serine C-palmitoyltransferase activity	SPTLC2	2.3.1.50	Aminotran_1_2,Aminotran_5,Beta_elim_lyase,C2	25.369	21.842	34.228
TRINITY_DN16469_c0_g1_i1	S	DNA binding	NRF1	-	Nrf1_DNA-bind,Nrf1_activ_bdg	31.757	27.602	34.223
TRINITY_DN3464_c0_g1_i9	T	calcium ion binding	NELL2	-	EGF,EGF_2,EGF_3,EGF_CA,Iso_dh,Laminin_G_1,Laminin_G_2,Laminin_G_3,TILa,VWC,cEGF,hEGF	34.222	17.693	28.017
TRINITY_DN1933_c0_g1_i3	A	mRNA transport	HNRNPA2B1	-	HnRNPA1,Nup35_RRM_2,RRM_1,RRM_5,RRM_6,RRM_7,RVP	34.22	32.947	12.748
TRINITY_DN1933_c0_g1_i3	S	alanyl-tRNA aminoacylation	AARSD1	6.1.1.7	CS,tRNA-synt_2c,tRNA_SAD	34.22	32.947	12.748
TRINITY_DN8004_c0_g4_i1	U	phosphatidylinositol-4-phosphate binding	GOLPH3	-	GPP34	34.215	32.757	24.947
TRINITY_DN3005_c0_g1_i13	Z	Golgi to endosome transport	CORO7	-	ANAPC4_WD40,DUF1899,Pam16,WD40,WD40_4	30.988	34.209	26.539
TRINITY_DN11569_c0_g1_i3	P	sodium:proton antiporter activity	-	-	Na_H_Exchanger	26.807	29.542	34.198
TRINITY_DN11569_c0_g1_i3	K	negative regulation of synapse maturation	NEUROD2	-	HLH,Neuro_bHLH	26.807	29.542	34.198
TRINITY_DN19880_c0_g1_i1	I	Belongs to the enoyl-CoA hydratase isomerase family	ECHS1	4.2.1.17	ECH_1,ECH_2	25.644	34.178	30.952
TRINITY_DN7693_c0_g1_i1	O	hydrolase activity, acting on carbon-nitrogen (but not peptide) bonds. It is involved in the biological process described with carbohydrate metabolic process	Cda9	-	Polysacc_deac_1	33.345	34.167	34.137
TRINITY_DN3314_c0_g1_i3	C	oxygen carrier activity	ngb	-	Globin	10.048	17.357	34.15
TRINITY_DN1295_c0_g1_i6	S	Vacuolar protein sorting-associated protein VTA1 homolog	VTA1	-	Atg14,Golgin_A5,Vta1	34.13	17.357	19.446
TRINITY_DN23099_c0_g1_i5	O	CAAX-box protein maturation	-	3.4.24.84	Peptidase_M48,Peptidase_M48_N,Tmemb_9	25.384	21.488	34.128
TRINITY_DN5163_c0_g1_i10	K	RNA polymerase II transcription regulator recruiting activity	DMTF1	-	Myb_DNA-bind_6,Myb_DNA-binding	28.328	34.114	33.392
TRINITY_DN5163_c0_g1_i10	U	Rab guanyl-nucleotide exchange factor activity	RABGEF1	-	BTB_2,VPS9,zf-A20	28.328	34.114	33.392
TRINITY_DN14_c0_g4_i1	G	beta-glucuronidase activity	GUSB	3.2.1.31	BetaGal_dom4_5,Glyco_hydro_2,Glyco_hydro_2_C,Glyco_hydro_2_N,Phospho_p8	22.374	4.769	34.111
TRINITY_DN6544_c0_g3_i1	J	Belongs to the class-I aminoacyl-tRNA synthetase family	VARS	6.1.1.9	Acyltransferase,Anticodon_1,DNA_pol_E_B,DUF773,GST_C,GST_C_2,GST_C_3,Snapin_Pallidin,Val_tRNA-synt_C,WD40,YIF1,tRNA-synt_1,tRNA-synt_1_2,tRNA-synt_1g	34.103	30.917	25.015
TRINITY_DN2956_c0_g1_i3	S	exonuclease	EXO5	-	Exo5,Myb_DNA-bind_4,PDDEXK_1	30.125	34.096	30.161
TRINITY_DN2956_c0_g1_i3	T	malectin	MLEC	-	GMP_PDE_delta,Malectin	30.125	34.096	30.161
TRINITY_DN5005_c0_g1_i2	U	GTPase activity	RAB39B	-	Arf,Gtr1_RagA,MMR_HSR1,Ras,Roc,SRPRB	31.537	10.658	34.04
TRINITY_DN5005_c0_g1_i2	S	interleukin-1 receptor-associated kinase	IRAK1BP1	-	SIMPL	31.537	10.658	34.04
TRINITY_DN7712_c0_g2_i2	C	NADH dehydrogenase (quinone) activity	NDUFS3	1.6.5.3,1.6.99.3	Complex1_30kDa,DSPc,KH_1,KH_3	33.98	7.213	7.81
TRINITY_DN13747_c0_g1_i10	P	copper-exporting ATPase activity	ATP7B	3.6.3.54	BTB,DUF4676,E1-E2_ATPase,Glyco_transf_10,HAD,HMA,HTH_psq,Hydrolase,Hydrolase_3,RCDG1,WD40	0.129	24.197	33.978
TRINITY_DN13747_c0_g1_i10	U	positive regulation of natural killer cell degranulation	AP1G1	-	Adaptin_N,Alpha_adaptinC2,Cnd1,DUF608,GBA2_N,Glyco_hydr_116N	0.129	24.197	33.978
TRINITY_DN1689_c0_g1_i35	T	MAP kinase kinase activity	MAP2K3	2.7.12.2	Isochorismatase,Kinase-like,Pkinase,Pkinase_Tyr	33.973	7.462	15.805
TRINITY_DN1689_c0_g1_i35	I	CDP-diacylglycerol--glycerol-3-phosphate 3-phosphatidyltransferase, mitochondrial	PGS1	2.7.8.5	CAMSAP_CH,CH,DUF3585,LIM,PLDc_2	33.973	7.462	15.805
TRINITY_DN532_c0_g1_i1	T	steroid hormone receptor activity	PAQR5	-	HlyIII	33.95	25.251	29.472
TRINITY_DN78464_c0_g1_i1	H	formate-tetrahydrofolate ligase activity	-	1.5.1.5,3.5.4.9,6.3.4.3	Acyltransf_C,Acyltransferase,FTHFS,HAD_2,THF_DHG_CYH,THF_DHG_CYH_C	33.948	32.178	32.263
TRINITY_DN3881_c0_g1_i5	S	Copper/zinc superoxide dismutase (SODC)	-	-	Sod_Cu	0	33.937	30.231
TRINITY_DN8_c0_g1_i5	J	lactation elevated	LACE1	3.6.4.7	AAA,AFG1_ATPase	14.254	33.929	20.881
TRINITY_DN4594_c0_g1_i3	S	Protein of unknown function (DUF3808)	TTC39B	-	DUF3808,TPR_1,TPR_12,TPR_16,TPR_2,TPR_6,TPR_8	32.944	29.027	33.915
TRINITY_DN3393_c0_g1_i2	S	Transferase activity, transferring phosphorus-containing groups	-	-	Pkinase,WH2	12.164	33.91	28.952
TRINITY_DN15054_c0_g1_i1	O	RanBP-type and C3HC4-type zinc	-	2.3.2.31	ATP12,IBR,ubiquitin,zf-C3HC4,zf-RING_2,zf-RING_UBOX,zf-RanBP	33.902	32.922	29.974
TRINITY_DN15054_c0_g1_i1	O	RanBP-type and C3HC4-type zinc	-	2.3.2.31	ATP12,IBR,ubiquitin,zf-C3HC4,zf-RING_2,zf-RING_UBOX,zf-RanBP	33.902	32.922	29.974
TRINITY_DN3303_c0_g2_i4	S	brca1 gene 1	NBR1	-	N_BRCA1_IG,PB1,ZZ	7.022	12.481	33.88
TRINITY_DN7971_c0_g1_i23	K	negative regulation of programmed cell death	NAA38	-	LSM	31.852	33.861	23.946
TRINITY_DN2395_c0_g1_i2	T	Leucine rich repeats (6 copies)	-	-	I-set,Ig_2,Ig_3,LRR_1,LRR_4,LRR_5,LRR_8,ig	33.825	25.237	29.072
TRINITY_DN10569_c0_g1_i14	O	ER-associated misfolded protein catabolic process	RNF185	2.3.2.27	Prok-RING_4,zf-ANAPC11,zf-C3HC4,zf-C3HC4_2,zf-C3HC4_3,zf-RING_2,zf-RING_5,zf-RING_UBOX	33.817	30.047	26.862
TRINITY_DN10569_c0_g1_i14	A	regulation of cytoplasmic mRNA processing body assembly	ATXN2	-	BRAP2,LIM,LSM,LsmAD,PAM2,SM-ATX,zf-C3HC4_2,zf-RING_2,zf-UBP	33.817	30.047	26.862
TRINITY_DN7205_c0_g1_i6	O	procollagen-lysine 5-dioxygenase activity	PLOD1	1.14.11.4,2.4.1.50,2.4.1.66	2OG-FeII_Oxy,2OG-FeII_Oxy_3,AZUL,CK2S,Glyco_tranf_2_2,Paf1,adh_short,adh_short_C2	16.815	0.793	33.81
TRINITY_DN21827_c0_g1_i2	P	Belongs to the major facilitator superfamily. Sugar transporter (TC 2.A.1.1) family	-	-	MFS_1,MFS_2,Sugar_tr	33.801	0	29.759
TRINITY_DN7222_c1_g1_i5	U	positive regulation of rRNA processing	UTP15	-	ANAPC4_WD40,LSM,UTP15_C,WD40,eIF2A	18.277	8.809	33.773
TRINITY_DN7222_c1_g1_i5	G	Belongs to the FBPase class 1 family	FBP1	3.1.3.11	FBPase,Glyco_transf_17,Inositol_P	18.277	8.809	33.773
TRINITY_DN4459_c0_g1_i1	Q	Alternative oxidase	-	-	AOX	33.759	31.136	25.071
TRINITY_DN8298_c0_g1_i2	Q	FAD-dependent oxidoreductase domain-containing protein	FOXRED2	-	FAD_binding_2,FMO-like,HI0933_like,K_oxygenase,Lectin_C,NAD_binding_8,Pyr_redox_2,Pyr_redox_3	20.646	28.655	33.751
TRINITY_DN23407_c0_g1_i3	G	lipid transport across blood brain barrier	-	-	MFS_1,MFS_2	32.897	25.45	33.737
TRINITY_DN12026_c0_g1_i5	Q	oxidoreductase activity	DHRS7	-	DUF1776,Epimerase,KR,adh_short,adh_short_C2	33.729	28.062	28.715
TRINITY_DN1532_c0_g1_i5	Q	oxidoreductase activity	DHRS7	-	DUF1776,Epimerase,KR,adh_short,adh_short_C2	33.724	20.639	20.894
TRINITY_DN3219_c1_g1_i2	-	-	-	-	-	19.51	17.027	33.713
TRINITY_DN13579_c0_g2_i6	L	myeloid progenitor cell differentiation	Mlf	-	Ldl_recept_a,Mlf1IP	29.832	33.696	31.426
TRINITY_DN1637_c0_g2_i2	K	Testis-expressed sequence 10 protein	TEX10	-	Ipi1_N	18.258	29.735	33.69
TRINITY_DN31406_c0_g1_i6	S	ER membrane protein complex subunit 3	EMC3	-	DUF106	23.409	33.683	12.569
TRINITY_DN5270_c1_g1_i3	IT	phosphatidylinositol transporter activity	PITPNB	-	IP_trans	1.377	33.658	24.213
TRINITY_DN37097_c0_g1_i2	T	BolA-like protein	BOLA3	-	BolA	33.643	32.133	24.731
TRINITY_DN37097_c0_g1_i2	S	protein KIAA1143 homolog	KIAA1143	-	DUF4604,zf-AD	33.643	32.133	24.731
TRINITY_DN7527_c0_g1_i2	O	chaperone cofactor-dependent protein refolding	-	-	DUF1977,DnaJ	30.012	33.64	22.523
TRINITY_DN3303_c0_g1_i1	S	brca1 gene 1	NBR1	-	N_BRCA1_IG,PB1,ZZ	23.263	29.795	33.634
TRINITY_DN2203_c0_g1_i3	S	BRO1-like domain	BROX	-	BRO1	33.402	26.843	33.632
TRINITY_DN12668_c0_g1_i5	A	CTPase activity	DDX3X	3.6.4.13	DEAD,Helicase_C,ResIII	21.458	19.261	33.614
TRINITY_DN1253_c0_g1_i5	S	abhydrolase domain-containing protein	ABHD16A	-	Abhydrolase_1,Abhydrolase_5,Abhydrolase_6,Hydrolase_4,Peptidase_S9,UPF0227	27.968	33.607	30.123
TRINITY_DN23319_c0_g2_i6	U	Ras-related GTP-binding protein	RRAGD	-	Arf,FAM194,GTP_EFTU,Gtr1_RagA,MMR_HSR1,Radial_spoke_3,SRPRB	31.249	30.926	33.592
TRINITY_DN442_c1_g1_i2	L	nuclear receptor transcription coactivator activity	HELZ2	-	AAA_11,AAA_12,AAA_19,AAA_30,DNA_binding_1,DUF2075,RNB,ResIII,UvrD-helicase,UvrD_C,zf-B_box,zf-C3HC4,zf-RING_2,zf-RING_UBOX,zf-met	8.612	33.591	31.609
TRINITY_DN45270_c0_g2_i2	I	ubiquitin-protein transferase activator activity	AUP1	-	BNIP3,CUE	25.337	19.987	33.586
TRINITY_DN7788_c0_g1_i2	S	ubiquitin binding	C6orf106	-	N_BRCA1_IG,UBA_4	33.57	30.404	29.077
TRINITY_DN11386_c1_g1_i2	J	ribosomal protein, S9	MRPS9	-	Ribosomal_S9	32.965	33.565	25.477
TRINITY_DN3911_c0_g1_i1	S	vasopressin receptor activity	NLRP6	-	FISNA,LRR_6,NACHT,PYRIN,SH3_1,SH3_2,hSH3	33.562	16.944	15.072
TRINITY_DN184_c0_g2_i6	S	Protein of unknown function, DUF547	-	-	DEP,DUF547,GST_N_3,Glutaredoxin,NKAP	31.73	33.553	32.474
TRINITY_DN292_c0_g1_i2	T	calcium ion binding	HMCN2	-	Arginosuc_synth,C2-set_2,EGF,EGF_CA,FXa_inhibition,G2F,I-set,Ig_2,Ig_3,TSP_1,V-set,VWA_2,cEGF,ig	33.539	15.962	29.576
TRINITY_DN292_c0_g1_i2	T	positive regulation of endothelial cell chemotaxis	-	-	Calx-beta,Fz,GPS,I-set,IgGFc_binding,Ig_2,Ig_3,Pkinase,Pkinase_Tyr,ig	33.539	15.962	29.576
TRINITY_DN2069_c1_g1_i11	S	major facilitator superfamily	MFSD8	-	Col_cuticle_N,LRR_8,MFS_1,MFS_2,Sugar_tr	7.037	16.064	33.52
TRINITY_DN32227_c0_g1_i1	A	DNA/RNA helicase activity	DDX1	3.6.4.13	DEAD,Helicase_C,I-set,SPRY	9.867	33.518	22.145
TRINITY_DN3773_c0_g1_i2	Z	Belongs to the TRAFAC class myosin-kinesin ATPase superfamily. Myosin family	MYH3	-	DUF3513,FRG2,IF4E,IQ,Myosin_N,Myosin_head,Myosin_tail_1,SH3_1,SH3_2,SH3_9,Syntaxin-6_N	23.085	29.025	33.514
TRINITY_DN226_c0_g1_i14	S	MAC/Perforin domain	MPEG1	-	MACPF	33.489	10.164	1.118
TRINITY_DN9532_c0_g1_i1	D	erythrocyte development	LYAR	-	SMAP,zf-LYAR	27.948	33.486	30.122
TRINITY_DN10127_c0_g1_i2	Q	hydroxysteroid (11-beta) dehydrogenase	HSD11B1	1.1.1.146	DUF1776,DUF2064,Glyco_tranf_2_2,Glyco_tranf_2_3,Glycos_transf_2,KR,Polysacc_synt_2,RVT_1,THF_DHG_CYH_C,Tnp_22_trimer,Transposase_22,adh_short,adh_short_C2	27.059	3.55	33.467
TRINITY_DN2915_c0_g1_i3	U	Belongs to the STXBP unc-18 SEC1 family	VPS33A	-	Aldolase_II,REPA_OB_2,Sec1	31.154	25.292	33.466
TRINITY_DN2915_c0_g1_i3	K	DNA-directed RNA polymerase II subunit	POLR2J	-	RNA_pol_L,RNA_pol_L_2	31.154	25.292	33.466
TRINITY_DN2915_c0_g1_i3	O	negative regulation of Schwann cell proliferation	RNF10	-	zf-C3HC4,zf-C3HC4_2,zf-C3HC4_3,zf-RING_2,zf-RING_5,zf-RING_UBOX	31.154	25.292	33.466
TRINITY_DN7660_c0_g1_i1	H	prenylcysteine oxidase activity	PCYOX1L	1.8.3.5,1.8.3.6	Amino_oxidase,DAO,NAD_binding_8,Prenylcys_lyase	30.751	33.46	32.153
TRINITY_DN27309_c0_g1_i3	T	protein localization to kinetochore	IK	-	ANAPC4_WD40,Lsm_interact,RED_C,RED_N,Trypsin,WD40	33.453	31.983	32.58
TRINITY_DN2822_c0_g1_i2	L	base-excision repair, AP site formation via deaminated base removal	UNG	3.2.2.27	Filament,UDG	22.626	33.44	29.588
TRINITY_DN1725_c1_g1_i1	S	mannose-6-phosphate receptor	M6PR	-	ATG27,CIMR,Man-6-P_recep	33.437	10.203	7.06
TRINITY_DN9387_c0_g1_i5	S	ADP-ribosylarginine hydrolase activity	ADPRH	3.2.2.19	ADP_ribosyl_GH	20.189	23.556	33.437
TRINITY_DN41937_c0_g1_i3	E	monophenol monooxygenase activity	PPO1	1.14.18.1	Hemocyanin_C,Hemocyanin_M,Hemocyanin_N,Tyrosinase	10.165	26.821	33.417
TRINITY_DN8786_c0_g1_i3	S	WD repeat-containing protein 26	WDR26	-	DDE_1,EMP24_GP25L,Peptidase_S9_N,WD40	33.411	32.136	32.385
TRINITY_DN2853_c0_g1_i1	E	cystinosin, lysosomal cystine transporter	CTNS	-	Mitoc_L55,PQ-loop,TSSC4,WW	22.843	20.498	33.404
TRINITY_DN5549_c0_g1_i9	O	chaperone cofactor-dependent protein refolding	DNAJC7	-	ANAPC3,CWC25,Cir_N,Coatomer_E,DnaJ,Ldl_recept_a,RNase_H,TPR_1,TPR_10,TPR_11,TPR_12,TPR_16,TPR_17,TPR_19,TPR_2,TPR_3,TPR_6,TPR_7,TPR_8,TPR_9	31.74	26.566	33.398
TRINITY_DN5549_c0_g1_i9	A	primary miRNA methylation	METTL3	2.1.1.62	MT-A70	31.74	26.566	33.398
TRINITY_DN5549_c0_g1_i9	-	-	-	-	-	31.74	26.566	33.398
TRINITY_DN2892_c0_g1_i1	U	Protein SYS1 homolog	SYS1	-	SYS1	33.395	31.664	25.997
TRINITY_DN8435_c0_g1_i2	Z	structural constituent of cytoskeleton	TUBA1C	-	Tubulin,Tubulin_C	28.072	29.032	33.395
TRINITY_DN8435_c0_g1_i2	T	establishment or maintenance of cell polarity	PARD6B	-	PB1,PDZ,SapA,SapB_1,SapB_2	28.072	29.032	33.395
TRINITY_DN61757_c0_g1_i1	S	phospholipase C-activating dopamine receptor signaling pathway	GNAQ	-	Arf,G-alpha,Gtr1_RagA	0	19.452	33.384
TRINITY_DN4512_c0_g2_i1	T	negative regulation of vascular smooth muscle contraction	-	-	DHR-2,DOCK-C2,DOCK_N,HLH,RVT_1,SH3_2,SH3_9	27.37	27.762	33.381
TRINITY_DN2979_c0_g1_i10	T	neurogenic locus notch homolog protein	-	-	7tm_2,Ank,Ank_2,CUB,EGF,EGF_CA,GAIN,GPS,I-set,Ig_2,Ig_3,Laminin_G_3,NODP,fn3,hEGF,ig	33.381	25.664	20.048
TRINITY_DN2560_c0_g1_i2	U	proline-rich region binding	RABAC1	-	PRA1	3.369	23.849	33.378
TRINITY_DN4368_c1_g1_i1	T	ubiquitin-associated and SH3 domain-containing protein	UBASH3B	3.1.3.48	DDE_1,HTH_Tnp_Tc5,His_Phos_1,SH3_1,SH3_2,SH3_9,Sulfotransfer_1,Sulfotransfer_3,UBA,p450	33.376	28.422	31.844
TRINITY_DN6505_c0_g1_i7	T	Receptor-type tyrosine-protein phosphatase	-	3.1.3.48	DSPc,I-set,Ig_3,Lectin_C,MAM,RVT_1,Y_phosphatase,Y_phosphatase3,fn3,hEGF	33.37	24.463	24.168
TRINITY_DN12915_c0_g2_i2	I	choline-phosphate cytidylyltransferase activity	PCYT1A	2.7.7.15	CTP_transf_like,Smg4_UPF3,Tctex-1	17.495	18.819	33.353
TRINITY_DN10137_c0_g1_i11	IQ	monooxygenase activity	-	-	p450	33.343	19.663	25.254
TRINITY_DN8399_c0_g1_i6	T	adiponectin receptor	ADIPOR2	-	HlyIII	26.123	21.839	33.342
TRINITY_DN8399_c0_g1_i6	C	nitric oxide catabolic process	POR	1.6.2.4	Acetyltransf_1,Acetyltransf_3,Acetyltransf_8,Arf,DUF1758,FAD_binding_1,Fam20C,Flavodoxin_1,MMR_HSR1,NAD_binding_1,Ras,Roc	26.123	21.839	33.342
TRINITY_DN743_c2_g1_i1	BD	DNA replication-dependent nucleosome assembly	NASP	-	Aldo_ket_red,MADF_DNA_bdg,Paf67,SHNi-TPR,TPR_1,TPR_11,TPR_12,TPR_2,TPR_8	26.579	30.926	33.318
TRINITY_DN9765_c0_g1_i2	J	Ribosomal protein L17	-	-	Ribosomal_L17	33.308	32.828	23.011
TRINITY_DN5973_c0_g1_i4	G	carbohydrate binding. It is involved in the biological process described with mannose metabolic process	MAN2B1	3.2.1.24	Alpha-mann_mid,Glyco_hydro_38,Glyco_hydro_38C,Glyco_transf_25,PseudoU_synth_2,UPF0139	33.296	15.439	18.711
TRINITY_DN819_c0_g1_i4	O	complement component C3a binding	PHB	-	Band_7	9.884	33.294	23.934
TRINITY_DN5362_c0_g1_i2	T	Map microtubule affinity-regulating kinase	MARK1	2.7.11.1	FTH,KA1,Kdo,Kinase-like,Pkinase,Pkinase_Tyr,RIO1,UBA,UBA_2	3.898	11.428	33.285
TRINITY_DN2388_c0_g1_i2	S	Leucine rich repeat	LRRC40	-	LRR_1,LRR_4,LRR_5,LRR_6,LRR_8	2.448	33.285	12.01
TRINITY_DN13141_c0_g1_i1	I	CRAL/TRIO, N-terminal domain	TTPAL	-	CRAL_TRIO,CRAL_TRIO_2,CRAL_TRIO_N	33.276	4.81	25.944
TRINITY_DN13141_c0_g1_i1	S	Protein of unknown function (DUF2838)	-	-	DUF2838,zf-C2H2,zf-H2C2_5	33.276	4.81	25.944
TRINITY_DN1310_c0_g1_i3	K	Chromatin accessibility complex	CHRAC1	-	CBFD_NFYB_HMF	32.878	33.274	32.233
TRINITY_DN16508_c0_g1_i12	J	Catalyzes the attachment of alanine to tRNA(Ala) in a two-step reaction alanine is first activated by ATP to form Ala- AMP and then transferred to the acceptor end of tRNA(Ala). Also edits incorrectly charged tRNA(Ala) via its editing domain	AARS	6.1.1.7	DHHA1,GST_C,GST_C_3,tRNA-synt_2c,tRNA_SAD	31.175	30.022	33.267
TRINITY_DN2859_c0_g1_i7	T	GTPase activator activity	ASAP1	-	Ank,Ank_2,Ank_3,Ank_4,Ank_5,ArfGap,BAR,BAR_3,ELO,IMD,PH,SH3_1,SH3_2,SH3_9	28.187	29.964	33.263
TRINITY_DN4261_c0_g2_i1	K	positive regulation of protein autoubiquitination	MTA1	-	BAH,DUF59,ELM2,FeS_assembly_P,GATA,HELP,MTA_R1,Myb_DNA-binding,Stathmin,WD40,zf-C2H2	33.257	24.362	30.811
TRINITY_DN1047_c0_g1_i3	S	Family with sequence similarity 172 member A	FAM172A	-	Abhydrolase_1,Arb2,LRAT,PGAP1	27.675	33.241	22.03
TRINITY_DN12717_c0_g1_i9	T	scavenger receptor activity	DMBT1	-	CUB,CUB_2,EGF,SRCR,Zona_pellucida	0	33.237	10.179
TRINITY_DN35056_c0_g1_i8	T	JUN kinase kinase activity	MAP2K7	2.7.12.2	Kinase-like,Pkinase,Pkinase_Tyr	0	4.737	33.224
TRINITY_DN47129_c0_g1_i1	U	TBC1 domain family, member 5	TBC1D5	-	RabGAP-TBC	32.392	32.286	33.217
TRINITY_DN1372_c0_g1_i1	-	-	-	-	-	33.214	10.455	8.866
TRINITY_DN82328_c0_g1_i3	-	-	-	-	-	0.747	33.206	7.711
TRINITY_DN13813_c0_g1_i3	D	Belongs to the cyclin family	CCND3	-	Cyclin_C,Cyclin_N	33.202	21.367	27.553
TRINITY_DN9956_c0_g1_i3	C	alpha-ketoacid dehydrogenase activity	BCKDHA	1.2.4.4	Ank,Ank_2,Ank_3,Ank_4,Ank_5,CD225,DXP_synthase_N,E1_dh,SGL,TPP_enzyme_C,Transketolase_N,WD40	33.201	23.311	32.572
TRINITY_DN705_c0_g1_i6	U	Charged multivesicular body protein	CHMP4B	-	SYF2,Snf7	27.19	29.113	33.2
TRINITY_DN153_c0_g1_i2	S	protein C1orf158 homolog	C1orf158	-	-	29.376	33.189	30.715
TRINITY_DN15731_c0_g1_i1	L	aspartic-type endopeptidase activity	DDI2	-	Aldo_ket_red,Asp_protease,Asp_protease_2,FHA,Glyco_transf_92,RVP,RVP_2,UBA,gag-asp_proteas,ubiquitin	32.795	29.877	33.167
TRINITY_DN1933_c0_g1_i7	A	mRNA transport	HNRNPA2B1	-	HnRNPA1,Nup35_RRM_2,RRM_1,RRM_5,RRM_6,RRM_7,RVP	33.161	32.601	31.241
TRINITY_DN1933_c0_g1_i7	S	alanyl-tRNA aminoacylation	AARSD1	6.1.1.7	CS,tRNA-synt_2c,tRNA_SAD	33.161	32.601	31.241
TRINITY_DN36999_c0_g1_i4	J	Large subunit GTPase 1 homolog	LSG1	-	DUF258,FeoB_N,KOW,MMR_HSR1,Ribosomal_L27e,RsgA_GTPase	21.319	30.106	33.098
TRINITY_DN26849_c0_g1_i4	T	lipid transport	OSBPL6	-	Oxysterol_BP,PH,PH_8	26.303	22.865	33.095
TRINITY_DN47_c1_g1_i4	T	calcium-independent protein kinase C activity	PRKCH	2.7.11.13	C1_1,C2,Kinase-like,Pkinase,Pkinase_C,Pkinase_Tyr	33.075	23.285	31.593
TRINITY_DN2721_c1_g1_i2	U	Golgi vesicle docking	USO1	-	AdenylateSensor,Kinase-like,Mo25,Pkinase,Pkinase_Tyr,Uso1_p115_C,Uso1_p115_head	25.262	25.459	33.069
TRINITY_DN447_c2_g1_i1	A	nuclear-transcribed mRNA catabolic process, nonsense-mediated decay	UPF2	-	BTB,Cyt-b5,MIF4G,Upf2	33.034	11.664	0
TRINITY_DN998_c0_g1_i4	S	Thiopurine S-methyltransferase	TPMT	2.1.1.67	Methyltransf_11,Methyltransf_18,Methyltransf_25,Prokineticin,TPMT	16.102	33.027	0.351
TRINITY_DN25329_c0_g1_i1	T	positive regulation of CREB transcription factor activity	-	2.7.11.1	Haspin_kinase,Kinase-like,Pkinase,Pkinase_Tyr	0.014	3.268	33.025
TRINITY_DN3614_c0_g1_i3	CIQ	lipid A metabolic process	NDUFAB1	-	PP-binding,Ribosomal_S21e	33.024	23.904	8.492
TRINITY_DN3614_c0_g1_i3	T	protein localization to pericentriolar material	NUDCD3	-	COX4,CS,Nudc_N	33.024	23.904	8.492
TRINITY_DN3106_c2_g1_i10	O	Polycomb group ring finger	PCGF1	-	RAWUL,RVT_1,zf-C2H2,zf-C3HC4,zf-C3HC4_2,zf-C3HC4_3,zf-Di19,zf-H2C2_5,zf-RING_2	33.01	26.296	31.246
TRINITY_DN3106_c2_g1_i10	T	Ste20-related kinase	STRADA	-	Abhydrolase_3,COesterase,Kinase-like,LIM,Pkinase,Pkinase_Tyr	33.01	26.296	31.246
TRINITY_DN3106_c2_g1_i10	P	channel 1	HVCN1	-	Ion_trans,VGPC1_C	33.01	26.296	31.246
TRINITY_DN5879_c0_g1_i3	S	transcription, DNA-templated	-	-	-	33.001	21.917	28.376
TRINITY_DN417_c0_g1_i8	PQ	NAD(P)H oxidase activity	-	1.6.3.1	An_peroxidase,EF-hand_1,EF-hand_5,EF-hand_6,EF-hand_7,EF-hand_8,FAD_binding_8,Ferric_reduct,NAD_binding_6,Sulfatase,Sulfatase_C,Thioredoxin_7	1.753	19.569	32.98
TRINITY_DN2184_c0_g1_i2	O	Ring finger protein 167	RNF167	2.3.2.27	IQ,PA,zf-C3HC4,zf-C3HC4_2,zf-C3HC4_3,zf-RING_11,zf-RING_2,zf-RING_5,zf-RING_UBOX,zf-rbx1	27.407	31.658	32.979
TRINITY_DN3314_c0_g1_i2	C	oxygen carrier activity	ngb	-	Globin	32.968	10.723	28.826
TRINITY_DN3314_c0_g1_i2	S	opsin transport	IFT20	-	IFT20	32.968	10.723	28.826
TRINITY_DN11956_c0_g1_i8	PQ	cellular stress response to acidic pH	-	-	FAD_binding_8,Ferric_reduct,NAD_binding_6	32.965	8.634	16.449
TRINITY_DN11956_c0_g1_i8	S	PEST proteolytic	PCNP	-	Ank,Ank_2,Ank_3,Ank_4,Ank_5,PCNP	32.965	8.634	16.449
TRINITY_DN7939_c0_g1_i8	E	regulation of proline transport	-	-	Aa_trans,HTH_Tnp_Tc3_1,SET,Trp_Tyr_perm	32.952	9.652	25.241
TRINITY_DN23447_c0_g2_i4	I	O-acetyltransferase activity	CRAT	2.3.1.7	Carn_acyltransf,SWIM	27.614	23.699	32.917
TRINITY_DN2172_c0_g1_i8	S	Alpha-kinase family	-	-	Alpha_kinase	32.917	2.06	17.312
TRINITY_DN36622_c0_g1_i1	G	maltose alpha-glucosidase activity	SLC3A1	-	Alpha-amylase,SLC3A2_N	19.305	29.235	32.91
TRINITY_DN5531_c0_g1_i3	S	amyloid-beta binding	TM2D1	-	TM2	29.168	32.904	31.69
TRINITY_DN4835_c0_g1_i5	S	RNA transmembrane transporter activity	SIDT1	-	SID-1_RNA_chan	32.899	20.051	27.668
TRINITY_DN3165_c0_g1_i1	A	primary miRNA processing	NCBP1	-	MIF4G,MIF4G_like,MIF4G_like_2	27.76	31.857	32.889
TRINITY_DN5283_c0_g1_i2	T	leucine-rich repeat serine threonine-protein kinase	LRRK1	2.7.11.1	Ank,Ank_2,Arf,COR,LRR_1,LRR_4,LRR_6,LRR_8,Pkinase,Pkinase_Tyr,Ras,Roc	30.317	26.532	32.865
TRINITY_DN5283_c0_g1_i2	S	HEAT repeat-containing protein 4	HEATR4	-	HEAT,HEAT_2	30.317	26.532	32.865
TRINITY_DN7856_c0_g2_i3	Z	Filamin C, gamma	-	-	CAMSAP_CH,CH,CUB,Filamin,PTR2,Tubulin_C	20.833	25.489	32.811
TRINITY_DN35197_c0_g2_i4	A	insulin-like growth factor 2	IGF2BP3	-	Arf,KH_1,KH_2,KH_3,MMR_HSR1,RRM_1,RRM_5,RRM_6,Ras,Ribosomal_L21p,Roc	26.26	32.805	28.566
TRINITY_DN6930_c0_g1_i3	TU	endocytosis	-	-	EF-hand_4,TRIC	28.332	23.622	32.802
TRINITY_DN35436_c0_g1_i2	Q	cellular iron ion homeostasis	ABCB7	-	ABC_membrane,ABC_tran,SET	10.189	22.215	32.801
TRINITY_DN7704_c0_g1_i1	O	peptidyl-tyrosine sulfation	TPST2	2.8.2.20	Sulfotransfer_1,Sulfotransfer_3	32.022	32.792	29.333
TRINITY_DN2473_c0_g1_i5	T	Rho guanyl-nucleotide exchange factor activity	VAV2	-	C1_1,C1_2,CAMSAP_CH,CDC24,CH,IQ_SEC7_PH,PH,PH_10,RhoGEF,Ribosomal_S25,SH2,SH3_1,SH3_2,SH3_9	26.051	23.411	32.783
TRINITY_DN8423_c0_g1_i3	P	Potassium sodium hyperpolarization-activated cyclic nucleotide-gated channel	HCN3	-	Ion_trans,Ion_trans_2,Ion_trans_N,cNMP_binding	32.779	0	13.068
TRINITY_DN5725_c0_g1_i2	A	RNA binding	RBM34	-	RRM_1,RRM_5,RRM_6,RRM_7	16.645	32.758	5.269
TRINITY_DN33372_c0_g1_i1	L	nudix (nucleoside diphosphate linked moiety X)-type motif 7	NUDT7	-	NUDIX,SDH_alpha,SDH_beta,zf-LITAF-like	32.753	27.314	28.887
TRINITY_DN33372_c0_g1_i1	T	zinc finger, RAN-binding domain containing	ZRANB1	3.4.19.12	HECT,OTU,zf-RanBP	32.753	27.314	28.887
TRINITY_DN148_c0_g1_i14	T	regulation of myosin II filament organization	-	2.7.11.1	Ank,Ank_2,Ank_3,Ank_4,Ank_5,CARD,CARD_2,COR,Death,Kdo,Kinase-like,Pkinase,Pkinase_Tyr,RIO1,Ras,Roc,Trypsin_2	20.678	27.195	32.73
TRINITY_DN2095_c0_g1_i8	A	pre-mRNA cleavage required for polyadenylation	CSTF2	-	CSTF2_hinge,CSTF_C,Pyrid_oxidase_2,RRM_1,RRM_5,RRM_6	32.727	11.293	20.82
TRINITY_DN2095_c0_g1_i8	-	-	-	-	-	32.727	11.293	20.82
TRINITY_DN4753_c0_g1_i14	S	Transmembrane protein 120B	TMEM120B	-	TMPIT	13.155	18.637	32.719
TRINITY_DN2645_c0_g1_i6	U	regulation of response to stimulus	LRRC59	2.7.10.2,2.7.11.1,3.4.19.12	Ank,Ank_2,Ank_3,Ank_4,Ank_5,Arf,CAP_GLY,COR,DUSP,Gtr1_RagA,Kelch_1,Kelch_3,Kelch_4,Kelch_5,Kelch_6,LRR_1,LRR_4,LRR_6,LRR_8,LRR_9,MIF4G,Macro,Motile_Sperm,Myb_DNA-binding,NHL,Neuralized,PDZ,PDZ_2,Pkinase,Pkinase_Tyr,RRM_1,Rad60-SLD,Ras,Roc,SH2,SIR2,UCH,ubiquitin	32.714	16.406	21.31
TRINITY_DN20070_c0_g1_i2	Q	Phytanoyl-CoA dioxygenase (PhyH)	-	-	PhyH	29.995	23.991	32.708
TRINITY_DN16034_c0_g1_i2	U	ER to Golgi vesicle-mediated transport	trappc6a	-	TRAPP	24.612	18.453	32.707
TRINITY_DN8211_c0_g1_i3	S	melanosome assembly	HPS1	-	Mon1	26.19	25.398	32.688
TRINITY_DN425_c0_g1_i2	G	beta-glucuronidase activity	GUSB	3.2.1.31	BetaGal_dom4_5,Glyco_hydro_2,Glyco_hydro_2_C,Glyco_hydro_2_N,Phospho_p8	24.683	8.393	32.688
TRINITY_DN7971_c0_g1_i29	K	H3K27me3 modified histone binding	CHD5	3.6.4.12	ANF_receptor,CHDCT2,CHDNT,Chromo,Cyt-b5,DUF1086,DUF1087,ELL,Guanylate_cyc,HDA2-3,Helicase_C,Hormone_recep,Occludin_ELL,PHD,Pkinase,Pkinase_Tyr,ResIII,SNF2_N	24.644	32.677	24.673
TRINITY_DN29348_c0_g1_i2	I	dolichol biosynthetic process	NUS1	2.5.1.87	Prenyltransf	19.937	32.669	16.545
TRINITY_DN74547_c0_g1_i3	K	transcription initiation from RNA polymerase II promoter	TAF5	-	ANAPC4_WD40,IKI3,LisH,Nup160,PIG-X,TFIID_NTD2,WD40,eIF2A	32.661	23.461	23.796
TRINITY_DN4835_c0_g1_i6	S	RNA transmembrane transporter activity	SIDT1	-	SID-1_RNA_chan	32.658	29.573	28.177
TRINITY_DN3885_c0_g1_i2	U	Synaptic vesicle 2-related protein	SVOP	-	DUF1143,LRR_8,MFS_1,MFS_2,Sugar_tr,TRI12	32.645	16.717	19.06
TRINITY_DN17294_c0_g1_i1	S	phosphatidylserine catabolic process	ABHD12B	3.1.1.23	Abhydrolase_1,Abhydrolase_2,Abhydrolase_3,Abhydrolase_5,Abhydrolase_6,DLH,Hydrolase_4,LIP,MLD,Myb_DNA-bind_4,Peptidase_C80,Peptidase_S15,Peptidase_S9,Thioesterase	32.642	23.576	31.574
TRINITY_DN7156_c0_g3_i1	K	nucleologenesis	POLR1B	2.7.7.6	Arf,RNA_pol_Rpa2_4,RNA_pol_Rpb2_1,RNA_pol_Rpb2_2,RNA_pol_Rpb2_3,RNA_pol_Rpb2_6,RNA_pol_Rpb2_7,Ras,Roc	13.847	32.64	15.66
TRINITY_DN5849_c0_g1_i11	T	N-acetylglucosamine-1-phosphodiester alpha-N-acetylglucosaminidase activity	NAGPA	3.1.4.45	DUF2233,EGF_2,NAGPA,hEGF	24.173	22.295	32.64
TRINITY_DN5849_c0_g1_i11	S	signal transduction involved in G2 DNA damage checkpoint	MROH1	-	Cohesin_HEAT,HEAT,HEAT_EZ,WD40	24.173	22.295	32.64
TRINITY_DN3473_c0_g1_i1	O	threonine-type endopeptidase activity	PSMB4	3.4.25.1	Proteasome	28.741	32.619	18.343
TRINITY_DN3473_c0_g1_i1	F	negative regulation of oxidative stress-induced intrinsic apoptotic signaling pathway	NME5	2.7.4.6	Dpy-30,Focal_AT,NDK	28.741	32.619	18.343
TRINITY_DN3473_c0_g1_i1	S	nuclear-transcribed mRNA catabolic process, no-go decay	CSDE1	-	CSD,SUZ-C	28.741	32.619	18.343
TRINITY_DN26790_c0_g1_i1	S	R3H domain-containing protein 4	R3HDM4	1.1.1.270,1.1.1.62	R3H,R3H-assoc,adh_short	22.596	31.007	32.584
TRINITY_DN4051_c0_g1_i3	T	calmodulin-dependent protein kinase activity	CAMK2G	2.7.11.17	CaMKII_AD,DUF4440,Kdo,Pkinase,Pkinase_Tyr,RVT_1,SnoaL_3,SnoaL_4	28.444	25.532	32.584
TRINITY_DN6299_c0_g1_i1	Q	zinc finger	ZFAND6	-	FAA_hydrolase,zf-A20,zf-AN1	32.579	23.232	22.726
TRINITY_DN1678_c0_g1_i6	K	Involved in mRNA export coupled transcription activation by association with both the TREX-2 and the SAGA complexes. The transcription regulatory histone acetylation (HAT) complex SAGA is a multiprotein complex that activates transcription by remodeling chromatin and mediating histone acetylation and deubiquitination. Within the SAGA complex, participates to a subcomplex that specifically deubiqu…	ENY2	-	EnY2,Rad60-SLD,Ubiquitin_2,ubiquitin	32.545	26.524	24.601
TRINITY_DN2224_c1_g1_i1	S	regulation of vesicle fusion	EVI5L	-	PIP49_N,RabGAP-TBC,zf-C2H2,zf-C2H2_4,zf-C2H2_6,zf-met	32.541	28.556	28.332
TRINITY_DN960_c0_g1_i2	S	insulin-like growth factor receptor signaling pathway	GIGYF1	-	Arf,DUF4690,EF-hand_7,GYF,Gtr1_RagA,Kazal_2,MMPL,Patched,Ras,Roc,Sterol-sensing	32.517	17.893	17.736
TRINITY_DN960_c0_g1_i2	T	receptor 157	-	-	7tm_2,Dicty_CAR	32.517	17.893	17.736
TRINITY_DN10180_c0_g1_i1	S	Membrane-associated ring finger (C3HC4) 5, like	-	2.3.2.27	RINGv	31.543	26.215	32.515
TRINITY_DN15339_c0_g1_i10	S	interferon-induced very large GTPase 1-like	-	-	CARD,Dynamin_N,GBP,MMR_HSR1,RHD3,fn3,zf-B_box	0	32.507	15.85
TRINITY_DN3313_c0_g1_i5	T	regulation of vesicle fusion	TBC1D15	-	Biopterin_H,DUF3548,GEMIN8,MIP,RabGAP-TBC,Ras,Roc	10.491	14.641	32.506
TRINITY_DN3313_c0_g1_i5	S	interleukin-1, type I receptor binding	TOLLIP	-	C2,CUE	10.491	14.641	32.506
TRINITY_DN4705_c0_g1_i3	T	Serine threonine-protein kinase MRCK	gek	2.7.11.1	C1_1,CNH,DMPK_coil,EF-hand_8,KELK,Kinase-like,PBD,Pkinase,Pkinase_C,Pkinase_Tyr,zf-MYND	24.388	26.735	32.494
TRINITY_DN5132_c0_g2_i1	S	Transmembrane protein 87A	TMEM87A	-	Lung_7-TM_R	32.489	22.349	24.734
TRINITY_DN1125_c0_g1_i8	C	oxoglutarate:malate antiporter activity	SLC25A11	-	Mito_carr	26.622	9.836	32.472
TRINITY_DN3925_c0_g3_i1	C	Belongs to the mitochondrial carrier (TC 2.A.29) family	SLC25A1	-	Mito_carr	30.926	32.45	15.073
TRINITY_DN1992_c0_g1_i6	O	Cell division protein 48 (CDC48) domain 2	-	-	AAA,AAA_2,AAA_5,CDC48_2,CDC48_N,RuvB_N,Vps4_C	24.086	32.442	22.92
TRINITY_DN10991_c0_g1_i4	Z	microtubule-based movement	ACTR10	-	Actin	29.903	26.707	32.429
TRINITY_DN9132_c0_g1_i1	T	Phosphatidylinositol 3,4,5-trisphosphate 3-phosphatase and dual-specificity protein phosphatase	PTEN	3.1.3.16,3.1.3.48,3.1.3.67	Amino_oxidase,DAO,DDE_3,DSPc,NAD_binding_8,PTEN_C2,Y_phosphatase,Y_phosphatase3	24.782	23.878	32.426
TRINITY_DN5770_c0_g1_i4	S	Tumor necrosis factor alpha-induced protein	TNFAIP8	-	DUF758	32.399	30.868	9.274
TRINITY_DN18155_c0_g2_i2	C	aldehyde dehydrogenase (NAD) activity	-	1.2.1.3,1.2.1.36	Aldedh	23.36	32.398	24.918
TRINITY_DN4503_c0_g1_i1	EO	metalloaminopeptidase activity	ERAP1	3.4.11.3,3.4.11.7	ERAP1_C,Peptidase_M1	26.453	26.719	32.393
TRINITY_DN6948_c0_g1_i7	O	ATP-dependent peptidase activity	-	-	AAA,AAA_5,Peptidase_M41,RuvB_N	27.65	29.426	32.37
TRINITY_DN12814_c0_g1_i4	J	metallocarboxypeptidase activity	-	3.4.17.22	AstE_AspA,CarbopepD_reg_2,CarboxypepD_reg,PEGA,Peptidase_M14	21.308	17.617	32.366
TRINITY_DN7668_c0_g1_i3	T	negative regulation of vascular smooth muscle contraction	-	-	DHR-2,DOCK-C2,DOCK_N,HLH,RVT_1,SH3_2,SH3_9	32.331	22.851	21.845
TRINITY_DN27785_c0_g2_i2	J	Belongs to the eukaryotic ribosomal protein eS8 family	RPS8	-	Methyltransf_26,Ribosomal_S8e,UPF0020	28.125	32.331	24.228
TRINITY_DN3791_c0_g2_i2	S	Domain of unknown function (DUF4586)	C4orf47	-	DUF4586	32.298	24.703	28.018
TRINITY_DN6256_c0_g1_i9	F	rRNA processing	PA2G4	-	CPT,PRK,Peptidase_M24	0	32.273	0
TRINITY_DN842_c0_g1_i5	A	polynucleotide adenylyltransferase activity	PAPOLG	2.7.7.19	EF-hand_1,EF-hand_5,EF-hand_6,EF-hand_7,EF-hand_8,NTP_transf_2,PAP_RNA-bind,PAP_central	32.253	26.907	23.934
TRINITY_DN1499_c0_g1_i9	F	dCMP deaminase activity	DCTD	3.5.4.12	MafB19-deam,dCMP_cyt_deam_1	32.239	12.035	27.003
TRINITY_DN4080_c1_g1_i12	Z	actin binding	TAGLN3	-	Abhydrolase_1,Abhydrolase_6,CAMSAP_CH,CDC24,CH,Calponin,Hydrolase_4,Trypsin	17.467	26.964	32.236
TRINITY_DN4080_c1_g1_i12	Q	Pseudouridine-metabolizing bifunctional protein C1861.05-like	-	2.7.1.83,4.2.1.70	Indigoidine_A,PfkB	17.467	26.964	32.236
TRINITY_DN4080_c1_g1_i12	L	resolution of mitotic recombination intermediates	XRCC3	-	AAA_25,ATPase,DnaB_C,KaiC,Rad51,RecA	17.467	26.964	32.236
TRINITY_DN2456_c1_g1_i4	TZ	norepinephrine secretion	NISCH	-	LRR_1,LRR_4,LRR_6,LRR_8,LRR_9,PX	31.04	29.439	32.2
TRINITY_DN22861_c0_g1_i1	S	Amidinotransferase	-	-	Amidinotransf	28.589	32.198	29.629
TRINITY_DN8965_c0_g1_i4	KT	strawberry notch homolog	sno	-	AAA_34,Helicase_C,Helicase_C_4,ResIII,Upf2,zf-RING_9	32.061	26.24	32.194
TRINITY_DN605_c0_g1_i4	I	Transferase activity, transferring acyl groups other than amino-acyl groups	-	-	Acyl_transf_3	32.184	9.637	15.133
TRINITY_DN12568_c0_g2_i1	S	factor 1	SUMF1	1.8.3.7	FGE-sulfatase	25.563	31.465	32.181
TRINITY_DN16075_c0_g1_i11	O	serine-type endopeptidase activity	PCSK9	-	Barttin,Inhibitor_I9,Lectin_C,Peptidase_S8	4.87	15.146	32.171
TRINITY_DN19949_c1_g1_i1	I	oxidoreductase activity, acting on the CH-CH group of donors	-	-	Acyl-CoA_dh_1,Acyl-CoA_dh_2,Acyl-CoA_dh_M,Acyl-CoA_dh_N	29.491	20.973	32.152
TRINITY_DN786_c0_g1_i17	KLO	poly ADP-ribose polymerase	PARP3	2.4.2.30	PARP,PARP_reg,SAP,WGR	4.924	32.104	10.873
TRINITY_DN3818_c0_g1_i1	I	sn-1-glycerol-3-phosphate C16:0-DCA-CoA acyl transferase activity	-	2.3.1.15	Acyltransferase,MFS_1	32.098	16.299	10.238
TRINITY_DN3818_c0_g1_i1	K	homeobox protein	NKX2-2	-	Homeobox	32.098	16.299	10.238
TRINITY_DN641_c1_g1_i4	TZ	Rho GTPase binding	FMNL2	-	Aldedh,CoA_transf_3,DUF1759,Drf_FH3,Drf_GBD,FH2,Haspin_kinase,Inositol_P,P34-Arc,Pkinase,Pkinase_Tyr	32.086	28.782	20.766
TRINITY_DN724_c0_g1_i9	D	Caffeine-induced death protein 2	CCDC58	-	Cid2	32.078	16.873	27.024
TRINITY_DN8196_c0_g2_i4	T	phosphatase, non-receptor type	-	3.1.3.48	DSPc,SH2,SH2_2,Y_phosphatase	32.051	25.954	20.256
TRINITY_DN8196_c0_g2_i4	O	protein-glycine ligase activity, elongating	TTLL10	-	Galactosyl_T,TTL	32.051	25.954	20.256
TRINITY_DN8196_c0_g2_i4	-	-	-	-	-	32.051	25.954	20.256
TRINITY_DN356_c0_g2_i1	H	enzyme 5	UBA5	-	ThiF,UDPG_MGDP_dh_N	10.631	15.567	32.049
TRINITY_DN307_c3_g1_i1	T	phosphatase, non-receptor type	PTPN14	3.1.3.48	DSPc,FERM_C,FERM_M,FERM_N,Y_phosphatase,Y_phosphatase3	32.041	16.586	16.3
TRINITY_DN1032_c0_g1_i20	Z	microtubule motor activity	MYO1H	-	IQ,Myosin_TH1,Myosin_head	31.125	16.873	32.022
TRINITY_DN4080_c1_g1_i23	Z	actin binding	TAGLN3	-	Abhydrolase_1,Abhydrolase_6,CAMSAP_CH,CDC24,CH,Calponin,Hydrolase_4,Trypsin	0	32.009	4.043
TRINITY_DN4080_c1_g1_i23	L	resolution of mitotic recombination intermediates	XRCC3	-	AAA_25,ATPase,DnaB_C,KaiC,Rad51,RecA	0	32.009	4.043
TRINITY_DN8368_c0_g1_i12	T	apoptotic process	GHITM	-	Bax1-I,BaxI_1,SCHIP-1	32.006	18.995	23.735
TRINITY_DN29233_c0_g1_i2	T	B cell affinity maturation	BTK	2.7.10.2	ArfGap,BTK,Kinase-like,Melibiase,Melibiase_2,PH,Pkinase,Pkinase_Tyr,SH2,SH3_1,SH3_2,SH3_9	31.991	25.041	26.187
TRINITY_DN1264_c0_g1_i4	PT	embryonic digit morphogenesis	-	-	Calx-beta	31.99	27.138	28.581
TRINITY_DN13790_c0_g1_i2	E	Belongs to the spermidine spermine synthase family	-	2.5.1.16	Spermine_synt_N,Spermine_synth	12.131	31.92	12.935
TRINITY_DN1407_c0_g1_i20	O	activation of NF-kappaB-inducing kinase activity	-	-	MATH,zf-C3HC4,zf-C3HC4_2,zf-C3HC4_3,zf-C3HC4_4,zf-RING_2,zf-RING_5,zf-RING_UBOX,zf-TRAF	23.309	31.916	20.527
TRINITY_DN3741_c0_g1_i2	O	Serine-type peptidase activity. It is involved in the biological process described with proteolysis	-	-	Abhydrolase_1,Peptidase_S28,Peptidase_S37,Peptidase_S9	31.123	25.754	31.911
TRINITY_DN10586_c0_g1_i8	Q	15-hydroxyprostaglandin dehydrogenase (NAD+) activity	HPGD	1.1.1.141	3Beta_HSD,Epimerase,GDP_Man_Dehyd,KR,NmrA,Polysacc_synt_2,RVT_1,adh_short,adh_short_C2	31.896	3.166	0
TRINITY_DN3435_c2_g1_i13	O	threonine-type endopeptidase activity	PSMA6	3.4.25.1	Proteasome,Proteasome_A_N	26.724	31.883	29.046
TRINITY_DN3435_c2_g1_i13	DO	Cell division cycle	CDC20	-	ANAPC4_WD40,CARD,EpoR_lig-bind,NB-ARC,V-set,WD40,eIF2A	26.724	31.883	29.046
TRINITY_DN8290_c0_g1_i1	E	Aspartate aminotransferase	GOT2	2.6.1.1	Aminotran_1_2,CAP_GLY,Pterin_bind,S-methyl_trans	25.756	27.97	31.873
TRINITY_DN6950_c0_g1_i15	I	Monoglyceride lipase	MGLL	3.1.1.23	Abhydrolase_1,Abhydrolase_5,Abhydrolase_6,DLH,DUF1350,DUF2305,Esterase,Hydrolase_4,Lipase_3,PGAP1,Peptidase_S15,Peptidase_S28,Peptidase_S9,Ser_hydrolase,Thioesterase	0	31.873	20.942
TRINITY_DN664_c0_g1_i2	T	Deleted in malignant brain tumors 1	-	-	EGF,SRCR	10.953	24.594	31.866
TRINITY_DN9674_c0_g1_i4	P	extracellularly ATP-gated cation channel activity	P2RX1	-	P2X_receptor	31.861	28.026	20.355
TRINITY_DN8932_c0_g2_i3	T	glucuronyl-galactosyl-proteoglycan 4-alpha-N-acetylglucosaminyltransferase activity	EXTL3	2.4.1.223,2.4.1.224	Exostosin,Glyco_transf_64,Glycos_transf_2	23.025	22.924	31.86
TRINITY_DN15739_c0_g1_i1	TZ	actin binding	ABLIM3	-	AbLIM_anchor,LIM,VHP	31.829	23.864	29.976
TRINITY_DN5434_c0_g1_i7	I	Phosphate cytidylyltransferase 2, ethanolamine	Pect	2.7.7.14	CTP_transf_like	31.826	29.706	25.811
TRINITY_DN8243_c0_g1_i5	U	Endomembrane protein 70	TM9SF3	-	EMP70,TRAM_LAG1_CLN8	25.539	25.828	31.81
TRINITY_DN10058_c0_g1_i1	P	glutathione specific gamma-glutamylcyclotransferase activity	CHAC2	-	ChaC,GGACT	22.919	31.798	25.431
TRINITY_DN1448_c0_g1_i5	S	Uncharacterised conserved protein (DUF2373)	C7orf50	-	DUF2373	26.515	31.772	26.388
TRINITY_DN258_c0_g1_i3	O	Belongs to the glycosyltransferase 43 family	B3GAT1	2.4.1.135	DRY_EERY,Fringe,Glyco_transf_43	31.759	29.699	28.536
TRINITY_DN75_c1_g2_i15	JO	La ribonucleoprotein domain family member	LARP1B	-	DDE_Tnp_1_7,La,zf-CCHC	26.929	30.221	31.752
TRINITY_DN536_c0_g1_i2	Z	Dynactin subunit 5	DCTN5	-	Hexapep,Hexapep_2	29.215	31.748	26.878
TRINITY_DN19956_c0_g1_i12	U	oligomeric golgi complex	COG5	-	Bax1-I,COG2,COG5,TFIIIC_sub6,Vps51	20.979	31.746	14.865
TRINITY_DN142459_c0_g1_i1	J	regulation of autophagy	C18orf8	-	Mic1,tRNA-synt_1b	30.939	30.677	31.744
TRINITY_DN7747_c0_g2_i8	A	RNA lariat debranching enzyme activity	DBR1	-	AAA_11,AAA_12,AAA_19,AAA_30,DBR1,Kazal_1,Kazal_2,MRP-L46,Metallophos,RdRP,ResIII	27.753	26.511	31.728
TRINITY_DN1146_c0_g1_i11	EI	NAD dependent epimerase/dehydratase family	-	-	3Beta_HSD,Epimerase,GDP_Man_Dehyd,NAD_binding_10,NmrA,Polysacc_synt_2,RmlD_sub_bind	29.725	27.016	31.724
TRINITY_DN3792_c0_g1_i1	I	3-hydroxy-3-methylglutaryl-coenzyme A reductase	HMGCR	1.1.1.34	HMG-CoA_red,Patched,Sterol-sensing	11.643	16.378	31.709
TRINITY_DN4760_c0_g1_i5	K	recruitment of 3'-end processing factors to RNA polymerase II holoenzyme complex	POLR2D	-	CSD,Myb_DNA-binding,RNA_pol_Rpb4	15.215	31.703	21.645
TRINITY_DN757_c0_g1_i7	S	Interferon-inducible GTPase (IIGP)	-	-	ABC_tran,AIG1,Gtr1_RagA,IIGP,MMR_HSR1	31.681	8.54	7.87
TRINITY_DN3442_c0_g1_i1	O	ATP binding	-	-	HSP70,MFS_1,MFS_1_like	27.741	26.369	31.674
TRINITY_DN5744_c0_g1_i2	T	positive regulation of pinocytosis	ANKFY1	2.3.2.23	Ank,Ank_2,Ank_3,Ank_4,Ank_5,BTB,FYVE,Pkinase,Pkinase_Tyr,UQ_con	28.661	26.656	31.673
TRINITY_DN49641_c0_g1_i3	S	metal ion binding	ZFYVE21	-	FYVE,ZFYVE21_C	31.673	30.275	28.745
TRINITY_DN5744_c0_g1_i2	T	phospholipase	PLBD2	-	GFRP,GVQW,Phospholip_B,RhoGAP,START,p450	28.661	26.656	31.673
TRINITY_DN1720_c0_g1_i1	T	intermembrane sphingolipid transfer activity	COL4A3BP	-	NICE-3,PB1,PH,PH_11,PH_8,START	31.671	20.682	11.429
TRINITY_DN4328_c0_g1_i1	S	regulation of ryanodine-sensitive calcium-release channel activity	JPH3	-	MORN,Sugar_tr	27.681	31.657	26.169
TRINITY_DN17999_c0_g2_i4	S	retrograde vesicle-mediated transport, Golgi to ER	TMEM115	-	DUF1751,Rhomboid	31.294	25.144	31.638
TRINITY_DN4632_c0_g5_i4	S	negative regulation of Rho guanyl-nucleotide exchange factor activity	FAM65A	-	HEAT_2,PL48	31.624	29.245	29.133
TRINITY_DN374_c0_g1_i18	T	Discoidin domain-containing receptor	-	2.7.10.1	F5_F8_type_C,I-set,Ig_2,Ig_3,Pkinase,Pkinase_Tyr,ig	31.621	17.108	22.164
TRINITY_DN1150_c0_g1_i4	U	platelet formation	NBEAL1	-	Beach,DUF4704,DUF4800,Death,GRAM,PH_BEACH,WD40	27.704	24.736	31.616
TRINITY_DN6088_c0_g2_i1	S	ankyrin repeat	ANKRD13C	-	Ank,Ank_2,Ank_3,Ank_4,Ank_5,GPCR_chapero_1	31.589	27.086	26.93
TRINITY_DN2773_c0_g1_i3	I	very long-chain fatty acid catabolic process	ABCD2	-	ABC_membrane_2,ABC_tran,SbmA_BacA	22.582	15.776	31.589
TRINITY_DN3484_c0_g2_i4	L	Polymerase (DNA directed) kappa	POLK	2.5.1.60,2.7.7.7	Ank,Ank_2,Ank_3,Ank_4,Ank_5,IMS,IMS_C,IMS_HHH,Methyltransf_34,TM2	26.906	31.579	27.434
TRINITY_DN4479_c0_g1_i1	C	NAD(P)+ transhydrogenase (AB-specific) activity	NNT	1.6.1.2	AlaDh_PNT_C,AlaDh_PNT_N,PNTB,PNTB_4TM	31.578	22.084	23.704
TRINITY_DN2082_c0_g1_i6	A	G patch domain-containing protein	GPATCH11	-	DUF4187,G-patch,G-patch_2	31.553	13.487	15.049
TRINITY_DN1312_c0_g1_i8	O	beta-endorphin binding	IDE	3.4.24.56	Arginase,Peptidase_M16,Peptidase_M16_C,Peptidase_M16_M,RVT_1,W2	31.552	29.962	27.836
TRINITY_DN2175_c1_g1_i4	O	regulation of axon guidance	rpm-1	2.3.2.27	ANAPC10,Filamin,PHR,PT,RCC1,RCC1_2,SH3_3,Trypsin,zf-B_box,zf-RING_2	19.301	31.541	27.705
TRINITY_DN3608_c0_g2_i4	W	integrin	-	-	FG-GAP,Integrin_alpha2,VCBS	12.043	31.535	29.521
TRINITY_DN5487_c0_g1_i2	U	vesicle docking involved in exocytosis	VPS45	-	Sec1	16.522	31.524	30.252
TRINITY_DN3818_c0_g1_i3	I	sn-1-glycerol-3-phosphate C16:0-DCA-CoA acyl transferase activity	-	2.3.1.15	Acyltransferase,MFS_1	8.961	13.025	31.522
TRINITY_DN3818_c0_g1_i3	K	homeobox protein	NKX2-2	-	Homeobox	8.961	13.025	31.522
TRINITY_DN23497_c0_g1_i1	S	Uncharacterized conserved protein (DUF2347)	KIAA1147	-	Avl9,DUF2347,SPA	31.474	16.799	4.072
TRINITY_DN3018_c0_g1_i15	BL	barrier to autointegration factor 1	BANF1	-	BAF,DUF3767	31.472	0	15.772
TRINITY_DN3018_c0_g1_i15	DK	Breast cancer metastasis-suppressor	BRMS1L	-	Kinesin,Microtub_bd,Oxysterol_BP,Ribosomal_S17,Sds3	31.472	0	15.772
TRINITY_DN3018_c0_g1_i15	T	belongs to the protein kinase superfamily	VRK1	2.7.11.1	Pkinase,Pkinase_Tyr	31.472	0	15.772
TRINITY_DN1296_c0_g1_i5	I	ATPase activity, coupled to transmembrane movement of substances	-	-	AAA_21,ABC2_membrane_3,ABC_tran	22.966	21.897	31.465
TRINITY_DN8136_c0_g1_i3	S	Assembly, mitochondrial proton-transport ATP synth complex	-	-	TMEM70	3.908	17.842	31.444
TRINITY_DN638_c0_g1_i8	O	Belongs to the ubiquitin-conjugating enzyme family	UBE2K	2.3.2.23	Prok-E2_B,RWD,UBA,UBA_4,UQ_con	31.444	0.05	0.115
TRINITY_DN5888_c0_g1_i3	T	motor activity	DNAL1	3.1.2.2	LRR_4,LRR_8,LRR_9	26.778	31.436	21.792
TRINITY_DN84_c0_g1_i1	O	Peptidase M16 inactive domain	-	-	M16C_assoc,Peptidase_M16,Peptidase_M16_C	31.41	31.135	31.413
TRINITY_DN729_c0_g1_i18	T	serine threonine-protein kinase	NEK4	2.7.11.1	Kdo,Kinase-like,Pkinase,Pkinase_Tyr	13.324	20.986	31.397
TRINITY_DN729_c0_g1_i18	T	slit-robo rho	SRGAP3	-	FCH,RhoGAP,SH3_1,SH3_2,SH3_9	13.324	20.986	31.397
TRINITY_DN47201_c0_g1_i6	-	-	PIBF1	-	-	31.378	21.832	21.794
TRINITY_DN6900_c0_g1_i3	U	phagosome-lysosome fusion	RAB34	2.7.11.1	Arf,Gtr1_RagA,MMR_HSR1,Ras,Ribosomal_L23,Ribosomal_L23eN,Roc,SRPRB	31.372	21.465	25.969
TRINITY_DN2182_c0_g1_i4	G	trimming of terminal mannose on B branch	MAN1B1	3.2.1.113	Glyco_hydro_47	18.773	17.166	31.357
TRINITY_DN2182_c0_g1_i4	S	Protein of unknown function (DUF2475)	FAM166B	-	DUF2475	18.773	17.166	31.357
TRINITY_DN4252_c0_g1_i5	Z	May play a role in anchoring the cytoskeleton to the plasma membrane	-	-	CH,EF-hand_2,EF-hand_3,Spectrin,WW,ZZ	30.982	29.378	31.353
TRINITY_DN8988_c0_g1_i3	A	mRNA export	RAE1	-	ANAPC4_WD40,WD40	31.352	27.192	29.116
TRINITY_DN8988_c0_g1_i3	S	FAM91 C-terminus	FAM91A1	-	BTB,FAM91_C,FAM91_N,GST_C_6,GST_N_4,Tom37	31.352	27.192	29.116
TRINITY_DN41795_c0_g1_i1	S	ribosomal small subunit export from nucleus	LTV1	-	LTV	24.023	25.936	31.344
TRINITY_DN1032_c0_g1_i6	Z	microtubule motor activity	MYO1C	-	IQ,Myosin_TH1,Myosin_head	23.021	24.952	31.336
TRINITY_DN808_c2_g1_i3	P	Belongs to the major facilitator superfamily. Sugar transporter (TC 2.A.1.1) family	-	-	MFS_1,MFS_2,Sugar_tr	21.505	31.32	25.479
TRINITY_DN4647_c0_g1_i1	T	GTPase-activator protein for Ras-like GTPase	-	-	RasGAP,RasGAP_C	29.704	23.72	31.311
TRINITY_DN3313_c0_g1_i8	T	regulation of vesicle fusion	TBC1D15	-	Biopterin_H,DUF3548,GEMIN8,MIP,RabGAP-TBC,Ras,Roc	31.294	24.822	15.998
TRINITY_DN3313_c0_g1_i8	S	interleukin-1, type I receptor binding	TOLLIP	-	C2,CUE	31.294	24.822	15.998
TRINITY_DN2513_c0_g1_i7	C	inorganic diphosphatase activity	PPA1	3.6.1.1	7tm_1,Pyrophosphatase	12.397	31.293	15.432
TRINITY_DN47_c0_g1_i3	T	calcium-independent protein kinase C activity	PRKCD	2.7.11.13	C1_1,Haspin_kinase,Kinase-like,Pkinase,Pkinase_C,Pkinase_Tyr	27.387	22.861	31.292
TRINITY_DN7592_c0_g1_i1	L	transposition, RNA-mediated	-	-	Phage_integrase,RVT_1,RVT_3	11.037	31.284	15.609
TRINITY_DN71206_c0_g1_i5	S	phosphatidylinositol 3-kinase regulator activity	WDR91	-	ANAPC4_WD40,WD40	31.27	28.847	24.11
TRINITY_DN71206_c0_g1_i5	K	positive regulation of acetylcholine metabolic process	-	-	PBP	31.27	28.847	24.11
TRINITY_DN4549_c0_g1_i1	OT	protein K63-linked deubiquitination	OTUD5	3.4.19.12	BHD_1,OTU,Peptidase_C65,Rad4,WAPL	30.233	31.267	25.286
TRINITY_DN1815_c0_g1_i9	S	Ankyrin repeat	ANKS6	-	Ank,Ank_2,Ank_3,Ank_4,Ank_5,SAM_1,SAM_2	15.567	31.254	22.309
TRINITY_DN1815_c0_g1_i9	S	ribosomal protein L38	MRPL38	-	PBP	15.567	31.254	22.309
TRINITY_DN3473_c0_g1_i6	S	nuclear-transcribed mRNA catabolic process, no-go decay	CSDE1	-	CSD,SUZ-C	31.244	18.052	27.493
TRINITY_DN44452_c0_g1_i3	BK	positive regulation of transcription involved in exit from mitosis	SIRT7	2.4.2.31	CAP_C,CTP_transf_like,SIR2	17.257	31.24	15.587
TRINITY_DN44452_c0_g1_i3	BK	positive regulation of transcription involved in exit from mitosis	SIRT7	2.4.2.31	CAP_C,CTP_transf_like,SIR2	17.257	31.24	15.587
TRINITY_DN44452_c0_g1_i3	C	proton-transporting ATP synthase activity, rotational mechanism	ATP5A1	-	ATP-synt_ab,ATP-synt_ab_C,ATP-synt_ab_N,HAS-barrel	17.257	31.24	15.587
TRINITY_DN3318_c0_g1_i3	C	subthalamus development	UQCRQ	-	Cyt_b-c1_8,DUF2741,UcrQ	31.234	13.572	30.8
TRINITY_DN2341_c0_g1_i1	T	BTB And C-terminal Kelch	-	-	BACK,BTB,Kelch_1,Kelch_2,Kelch_3,Kelch_4,Kelch_6	22.065	17.63	31.232
TRINITY_DN2341_c0_g1_i1	O	peptide-aspartate beta-dioxygenase activity	ASPH	1.14.11.16	APG5,Asp-B-Hydro_N,Asp_Arg_Hydrox,FUN14,TPR_1,TPR_11,TPR_14,TPR_16,TPR_2,TPR_6,TPR_8,TPR_9	22.065	17.63	31.232
TRINITY_DN1065_c0_g1_i8	A	regulation of secretory granule organization	PTBP2	-	RRM_1,RRM_5,RRM_6	31.226	18.277	20.26
TRINITY_DN1801_c0_g1_i9	S	dGTPase activity	SAMHD1	-	DUF1891,HD,PDEase_I,SAM_1,SAM_2,Ste50p-SAM	12.822	20.783	31.212
TRINITY_DN2109_c0_g1_i6	S	nucleic acid-templated transcription	COMMD2	-	COMM_domain,HCaRG	28.569	29.466	31.207
TRINITY_DN33_c3_g1_i3	IU	Sec-23 interacting protein	SEC23IP	-	7tm_1,DDHD,SAM_1,SAM_2,WWE	29.736	25.785	31.198
TRINITY_DN459_c0_g2_i2	O	ubiquitin-dependent ERAD pathway	UBE2J2	2.3.2.23	DUF1681,GVQW,GWT1,Galactosyl_T,UQ_con	31.194	0.08	23.283
TRINITY_DN13804_c0_g1_i2	E	sphinganine-1-phosphate aldolase activity	SGPL1	4.1.2.27	Aminotran_1_2,Aminotran_5,BRCT,Beta_elim_lyase,Cys_Met_Meta_PP,DegT_DnrJ_EryC1,PTCB-BRCT,Pyridoxal_deC,RhoGEF,SepSecS	31.194	16.44	18.869
TRINITY_DN13804_c0_g1_i2	E	sphinganine-1-phosphate aldolase activity	-	4.1.2.27	Aminotran_1_2,Aminotran_5,DegT_DnrJ_EryC1,Pyridoxal_deC	31.194	16.44	18.869
TRINITY_DN3569_c0_g1_i3	C	dihydrolipoyllysine-residue (2-methylpropanoyl)transferase activity	DBT	2.3.1.168	2-oxoacid_dh,Biotin_lipoyl,E3_binding	31.191	27.721	28.972
TRINITY_DN9002_c0_g1_i1	F	Nucleoside diphosphate kinase	NME7	2.7.4.6	DUF1126,E2F_CC-MB,NDK,Sin_N	31.164	24.24	26.781
TRINITY_DN6653_c0_g1_i7	O	glutathione transferase activity	GSTM3	2.5.1.18	GST_C,GST_C_2,GST_C_3,GST_C_6,GST_N,GST_N_3	15.076	31.125	25.545
TRINITY_DN1412_c0_g1_i1	W	collagen	-	-	C4,Collagen	31.103	17.801	26.868
TRINITY_DN66232_c0_g1_i3	Z	Tektin 3	TEKT1	-	Tektin	8.428	26.832	31.099
TRINITY_DN61757_c0_g1_i2	S	phospholipase C-activating dopamine receptor signaling pathway	GNAQ	-	Arf,G-alpha,Gtr1_RagA	31.083	22.469	28.456
TRINITY_DN61757_c0_g1_i2	S	Leucine rich repeat containing 71	LRRC71	-	LRR_6	31.083	22.469	28.456
TRINITY_DN1629_c0_g1_i21	TZ	ossification	PDLIM7	-	LIM,PDZ,PDZ_2	31.066	19.756	23.796
TRINITY_DN5378_c0_g1_i6	DO	protein modification by small protein conjugation	CDC16	-	ANAPC3,KIAA1430,Pro_isomerase,TPR_1,TPR_10,TPR_11,TPR_12,TPR_16,TPR_19,TPR_2,TPR_3,TPR_7,TPR_8,TPR_9	28.525	31.064	24.482
TRINITY_DN5378_c0_g1_i6	O	acylamino-acid-releasing enzyme	APEH	3.4.19.1	AXE1,Abhydrolase_1,Abhydrolase_3,Abhydrolase_5,Abhydrolase_6,BAAT_C,COesterase,DLH,DUF1100,Hydrolase_4,Peptidase_S15,Peptidase_S9,PhoPQ_related	28.525	31.064	24.482
TRINITY_DN16508_c0_g1_i7	J	Catalyzes the attachment of alanine to tRNA(Ala) in a two-step reaction alanine is first activated by ATP to form Ala- AMP and then transferred to the acceptor end of tRNA(Ala). Also edits incorrectly charged tRNA(Ala) via its editing domain	AARS	6.1.1.7	DHHA1,GST_C,GST_C_3,tRNA-synt_2c,tRNA_SAD	31.042	24.918	25.963
TRINITY_DN22836_c0_g1_i2	T	protein serine/threonine kinase activity	CDK17	2.7.11.22	Haspin_kinase,Kdo,Kinase-like,NDUFA12,Pkinase,Pkinase_Tyr	26.093	23.436	31.039
TRINITY_DN1643_c0_g1_i7	Z	Filamin C, gamma	-	-	CH,Filamin	0	31.038	28.315
TRINITY_DN6531_c0_g1_i10	J	Belongs to the eukaryotic ribosomal protein eL20 family	RPL18A	-	ASC,Ribosomal_L18A,Ribosomal_L18ae	24.731	31.036	30.681
TRINITY_DN8397_c0_g2_i1	F	Hydrolyzes ATP, and can also hydrolyze GTP with lower efficiency. Has lower affinity for GTP	OLA1	-	AAA_17,ADK,Arf,FeoB_N,MMR_HSR1,Ras,Roc,YchF-GTPase_C	25.864	30.595	31.03
TRINITY_DN641_c1_g1_i2	TZ	Rho GTPase binding	FMNL2	-	Aldedh,CoA_transf_3,DUF1759,Drf_FH3,Drf_GBD,FH2,Haspin_kinase,Inositol_P,P34-Arc,Pkinase,Pkinase_Tyr	17.591	20.658	31.015
TRINITY_DN10249_c0_g1_i2	S	lysine transport	PQLC2	-	LSM,PQ-loop	17.064	21.554	31.006
TRINITY_DN11193_c0_g1_i1	S	Domain of unknown function (DUF4499)	TMEM254	-	DUF4499	14.89	30.999	25.377
TRINITY_DN24543_c0_g1_i1	A	Pre-mRNA-splicing factor ISY1 homolog	ISY1	-	DUF4497,Hydrolase_6,Isy1,Ras	20.802	24.24	30.981
TRINITY_DN1845_c0_g1_i1	M	cristae formation	IMMT	-	Ank,Ank_2,Ank_3,Ank_4,FBA_2,Mitofilin,SPK	14.602	18.165	30.964
TRINITY_DN14576_c0_g1_i6	S	Haloacid dehalogenase-like hydrolase	-	3.1.3.76,3.3.2.10	HAD_2,Hydrolase,Hydrolase_like	25.464	30.937	19.819
TRINITY_DN234_c0_g1_i7	-	-	-	-	-	0	20.942	30.932
TRINITY_DN10980_c0_g1_i3	T	neurotransmitter receptor localization to postsynaptic specialization membrane	KALRN	2.7.11.1	CRAL_TRIO,CRAL_TRIO_2,DUF4573,I-set,Ig_2,Ig_3,PH,Pkinase,Pkinase_Tyr,RhoGEF,SH3-RhoG_link,SH3_1,SH3_2,SH3_9,Spectrin,fn3,ig	30.098	30.925	26.419
TRINITY_DN10056_c0_g1_i5	S	cwf18 pre-mRNA splicing factor	CCDC12	-	cwf18	0	30.906	28.932
TRINITY_DN635_c0_g1_i4	T	neurotrophin receptor activity	MUSK	2.7.10.1	C2-set_2,Fz,I-set,Ig_2,Ig_3,Kringle,LRR_8,MWFE,Pkinase,Pkinase_Tyr,TPKR_C2,ig	30.902	6.288	27.947
TRINITY_DN2069_c1_g1_i13	S	major facilitator superfamily	-	-	-	30.894	20.361	12.482
TRINITY_DN25017_c0_g1_i1	Z	minus-end-directed vesicle transport along microtubule	-	-	AAA,AAA_5,AAA_6,AAA_7,AAA_8,AAA_9,Cpn60_TCP1,DHC_N1,DHC_N2,DUF3504,Dynein_heavy,MT,adh_short,adh_short_C2	18.516	24.881	30.893
TRINITY_DN4140_c0_g1_i5	Q	sepiapterin reductase activity	SPR	1.1.1.153	KR,Pkinase,Pkinase_Tyr,adh_short,adh_short_C2	30.891	21.766	22.62
TRINITY_DN2165_c1_g1_i10	KLO	Vault protein inter-alpha-trypsin domain	PARP4	2.4.2.30	14-3-3,BRCT,BRCT_2,Drf_FH1,PARP,PARP_reg,PTCB-BRCT,VIT,VIT_2,VWA,VWA_2,VWA_3	30.86	27.26	28.808
TRINITY_DN3627_c0_g1_i1	T	MAP kinase kinase kinase kinase activity	MAP4K4	2.7.11.1	CNH,Carb_anhydrase,Kdo,Kinase-like,Pkinase,Pkinase_Tyr	30.855	19.5	16.394
TRINITY_DN6647_c1_g1_i5	CO	nucleic acid-templated transcription	ESF1	-	NUC153,Thioredoxin	20.329	21.544	30.835
TRINITY_DN13150_c0_g1_i2	A	negative regulation of nitric-oxide synthase activity	NOSIP	-	Rtf2,zf-NOSIP,zf-Nse	22.178	30.831	11.977
TRINITY_DN926_c1_g1_i1	D	armadillo repeat domain binding	STRN	-	ANAPC4_WD40,Cornichon,Nup160,Striatin,WD40	28.303	24.497	30.829
TRINITY_DN10571_c0_g1_i2	U	K48-linked polyubiquitin modification-dependent protein binding	FAM63B	-	DUF544,Hint,MINDY_DUB	30.828	26.708	28.451
TRINITY_DN755_c1_g1_i8	T	scavenger receptor activity	DMBT1	-	CUB,CUB_2,EGF,SRCR,Zona_pellucida	18.64	23.74	30.81
TRINITY_DN6267_c0_g2_i3	S	Translocase of the Inner Mitochondrial membrane 29	C19orf52	-	AAA_33,ATP-synt_E,DUF1771,DUF2366,Smr,Tim29	29.872	29.937	30.808
TRINITY_DN2156_c0_g1_i14	K	RNA polymerase II transcription coactivator activity involved in preinitiation complex assembly	MED6	-	Med6	28.71	30.801	17.767
TRINITY_DN289_c0_g1_i1	I	lipid droplet organization	FITM2	-	Nefa_Nip30_N,PAP2,Scs3p	30.799	25.848	26.703
TRINITY_DN5633_c0_g1_i8	G	UDP-xylose transmembrane transport	SLC35B4	-	CRT-like,DUF498,EamA,Nuc_sug_transp,UAA	29.187	30.767	29.08
TRINITY_DN5633_c0_g1_i8	S	NF-kappaB binding	COMMD7	-	COMM_domain,HCaRG	29.187	30.767	29.08
TRINITY_DN8379_c0_g1_i3	-	-	-	-	-	30.762	6.019	18.202
TRINITY_DN630_c0_g1_i3	K	Transcription elongation regulator	TCERG1	-	FF,GST_C,GST_C_2,GST_C_3,GST_N,SEA,WW	28.418	30.761	26.581
TRINITY_DN630_c0_g1_i3	K	Transcription elongation regulator	TCERG1	-	FF,GST_C,GST_C_2,GST_C_3,GST_N,SEA,WW	28.418	30.761	26.581
TRINITY_DN5519_c0_g1_i1	T	calcium ion binding	-	-	EF-hand_1,EF-hand_11,EF-hand_4,EF-hand_5,EF-hand_6,EF-hand_7,EF-hand_8,EF-hand_9,SPARC_Ca_bdg	30.738	13.476	6.831
TRINITY_DN2237_c0_g1_i6	T	myosin light chain kinase activity	TTN	2.7.11.1	I-set,Ig_2,Ig_3,PPAK,Pkinase,Pkinase_Tyr,Titin_Z,fn3,ig	30.732	15.297	27.398
TRINITY_DN12602_c0_g2_i1	E	Belongs to the cysteine synthase cystathionine beta- synthase family	CBS	4.2.1.22	CBS,PALP	30.726	27.128	28.809
TRINITY_DN1933_c3_g1_i1	UY	Importin 4	IPO4	-	Cnd1,Forkhead,HEAT,HEAT_2,HEAT_EZ,IBN_N,RIX1,Ribosomal_S30,Tnp_P_element,ubiquitin	30.719	30.04	24.462
TRINITY_DN46418_c0_g1_i1	T	regulation of vesicle fusion	TBCK	-	Haspin_kinase,Kinase-like,Nucleoside_tran,Pkinase,Pkinase_Tyr,RabGAP-TBC,Rhodanese	30.704	23.995	22.331
TRINITY_DN2400_c0_g1_i2	J	cytoplasmic translational termination	GSPT1	-	GTP_EFTU,GTP_EFTU_D2,GTP_EFTU_D3,PAM2,RA	24.199	30.685	22.67
TRINITY_DN2400_c0_g1_i2	T	negative regulation of Arp2/3 complex-mediated actin nucleation	PICK1	-	Arfaptin,BAR,PDZ,PDZ_2,Thioredox_DsbH,Thioredoxin_7	24.199	30.685	22.67
TRINITY_DN12490_c1_g1_i2	BD	mitotic chromosome condensation	NCAPG	-	Cnd3,DUF4787,HEAT_2,UVR	30.679	29.72	27.355
TRINITY_DN5481_c0_g1_i3	T	Frizzled	-	2.7.10.1	Fz,I-set,Ig_2,Ig_3,Neur_chan_LBD,Sushi,V-set,ig	30.674	12.139	22.706
TRINITY_DN9905_c0_g1_i13	S	Arsenite methyltransferase	AS3MT	2.1.1.137	MTS,Methyltransf_11,Methyltransf_12,Methyltransf_18,Methyltransf_23,Methyltransf_25,Methyltransf_26,Methyltransf_31,Methyltransf_8,PCMT,PrmA,TehB,Ubie_methyltran	30.668	27.176	26.13
TRINITY_DN6090_c0_g1_i1	S	Leucine Rich repeat	AMN1	-	LRR_6	24.353	30.656	27.602
TRINITY_DN27606_c0_g2_i7	O	26s proteasome non-ATPase regulatory subunit	PSMD6	-	PCI,RPN7	30.635	22.56	15.108
TRINITY_DN10137_c0_g1_i5	IQ	monooxygenase activity	-	-	p450	19.954	25.019	30.629
TRINITY_DN3384_c0_g3_i3	H	molybdopterin-synthase sulfurtransferase activity	MOCS3	2.7.7.80,2.8.1.11	DUF2052,Rhodanese,ThiF,zf-ANAPC11,zf-rbx1	30.618	23.381	16.359
TRINITY_DN3384_c0_g3_i3	O	protein import into peroxisome matrix, translocation	PEX6	-	AAA,AAA_16,AAA_3,AAA_5,Parvo_NS1,Ribosomal_S25,RuvB_N,TGF_beta,TGFb_propeptide,Vps4_C	30.618	23.381	16.359
TRINITY_DN4651_c0_g1_i1	T	PH domain	PLEKHD1	-	PH	22.516	30.598	18.426
TRINITY_DN2066_c1_g1_i5	Q	oxidoreductase activity	DHRS7	-	DUF1776,Epimerase,KR,adh_short,adh_short_C2	18.227	30.592	19.763
TRINITY_DN5681_c0_g1_i2	S	protein-cysteine S-acyltransferase activity	ZDHHC16	2.3.1.225	Ank,Ank_2,Ank_3,Ank_4,Ank_5,DHHC,Spore_II_R,zf-DHHC	26.221	25.992	30.589
TRINITY_DN1571_c0_g1_i4	S	assembly chaperone 4	PSMG4	-	PAC4	30.58	14.482	20.929
TRINITY_DN1571_c0_g1_i4	S	CTD nuclear envelope phosphatase 1 regulatory subunit 1	CNEP1R1	-	Tmemb_18A	30.58	14.482	20.929
TRINITY_DN74311_c0_g1_i6	L	Nuclear receptor coactivator 7	OXR1	-	LysM,RNase_PH,TLD	20.139	26.582	30.571
TRINITY_DN4621_c0_g1_i4	K	histone H2A acetylation	YEATS4	-	YEATS	20.303	30.569	20.77
TRINITY_DN1861_c0_g1_i4	TV	complement activation, classical pathway	-	-	CUB,EGF_CA,Ephrin_rec_like,FXa_inhibition,GCC2_GCC3,Lectin_C,Pkinase,Pkinase_Tyr,Sushi,Tyrosinase,VWA	21.903	23.413	30.56
TRINITY_DN10027_c0_g1_i3	O	Protein disulfide isomerase family A member 4	PDIA4	5.3.4.1	Calsequestrin,OST3_OST6,Thioredoxin,Thioredoxin_6	30.535	19.77	28.699
TRINITY_DN10027_c0_g1_i3	-	-	-	-	-	30.535	19.77	28.699
TRINITY_DN6840_c1_g2_i5	S	quercetin 2,3-dioxygenase activity	PIR	-	Pirin,Pirin_C	30.522	28.52	23.376
TRINITY_DN6840_c1_g2_i5	J	histidyl-tRNA aminoacylation	HARS	6.1.1.21	HGTP_anticodon,HGTP_anticodon2,RRM_1,WHEP-TRS,tRNA-synt_2,tRNA-synt_His	30.522	28.52	23.376
TRINITY_DN19908_c0_g1_i6	A	serine arginine-rich splicing factor 11	SREK1	-	DUF410,GST_C,GST_C_3,MIP-T3,RRM_1,RRM_5,RRM_6	30.517	20.006	9.985
TRINITY_DN5798_c0_g1_i2	T	Dual specificity protein kinase	CLK2	2.7.12.1	Pkinase,Pkinase_Tyr,SCAMP	26.211	26.303	30.51
TRINITY_DN7324_c0_g1_i2	T	MAP kinase activity	MAPK14	2.7.11.24	Kdo,Pkinase,Pkinase_Tyr,RIO1,T-box	25.934	30.486	29.476
TRINITY_DN15676_c0_g1_i1	E	Dehydratase family	-	4.2.1.9	ILVD_EDD	30.459	24.191	27.05
TRINITY_DN1948_c1_g1_i1	O	thiol-dependent ubiquitin-specific protease activity	USP47	3.4.19.12	Death,Peptidase_C48,UCH,UCH_1,Ubiquitin_2	14.93	27.121	30.454
TRINITY_DN5766_c0_g2_i6	T	3'-nucleotidase activity	IMPAD1	3.1.3.25,3.1.3.7	Inositol_P	30.452	22.108	16.009
TRINITY_DN3543_c0_g2_i1	S	protein modification by small protein conjugation	FBXL4	-	F-box,F-box-like,LRR_1,LRR_6	30.446	25.985	27.612
TRINITY_DN8408_c0_g1_i3	T	activation of MAPKK activity	TAOK1	2.7.11.1	DEAD,FYVE,GIY-YIG,Hist_deacetyl,Kinase-like,Myotub-related,PH,PI3_PI4_kinase,PKK,PX,Pkinase,Pkinase_Tyr,Ribosomal_60s,Thg1,Thg1C	29.128	25.095	30.436
TRINITY_DN10371_c0_g1_i2	I	dioxygenase activity	PHYHD1	1.14.11.18	PhyH	13.941	23.812	30.435
TRINITY_DN6575_c0_g1_i7	S	stress fiber assembly	PHACTR1	-	F-box,RPEL	16.557	6.019	30.432
TRINITY_DN4800_c0_g1_i1	S	nucleic acid binding	Klf12	-	zf-C2H2,zf-C2H2_4,zf-met	30.07	22.099	30.404
TRINITY_DN1117_c0_g1_i6	O	prostaglandin-E synthase activity	PTGES3	5.3.99.3	CS,PDCD2_C	20.743	30.402	11.763
TRINITY_DN1904_c0_g1_i9	O	endoplasmic reticulum stress-induced pre-emptive quality control	BAG6	-	DUF3538,Rad60-SLD,Rad60-SLD_2,Ubiquitin_2,ubiquitin	30.402	28.264	0
TRINITY_DN1861_c0_g1_i6	TV	complement activation, classical pathway	-	-	CUB,EGF_CA,Ephrin_rec_like,FXa_inhibition,GCC2_GCC3,Lectin_C,Pkinase,Pkinase_Tyr,Sushi,Tyrosinase,VWA	23.743	10.479	30.387
TRINITY_DN2507_c0_g1_i3	AJ	Nucleolar protein 58	NOP58	-	Guanylate_kin,NOP5NT,Nop,VGCC_beta4Aa_N,wnt	30.359	13.902	5.381
TRINITY_DN1313_c0_g1_i11	T	ephrin receptor activity	-	2.7.10.1	EphA2_TM,Ephrin_lbd,Ephrin_rec_like,GCC2_GCC3,Pkinase,Pkinase_Tyr,SAM_1,SAM_2,fn3	20.092	27.861	30.338
TRINITY_DN4769_c0_g1_i3	T	kelch-like	-	-	BACK,BTB,Kelch_1,Kelch_2,Kelch_3,Kelch_4,Kelch_6	30.321	24.527	29.471
TRINITY_DN6054_c0_g1_i2	K	Belongs to the D-isomer specific 2-hydroxyacid dehydrogenase family	-	-	2-Hacid_dh,2-Hacid_dh_C,NAD_binding_2	29.66	23.459	30.287
TRINITY_DN824_c0_g1_i1	K	regulation of protein K63-linked deubiquitination	GLTSCR2	-	Dynamin_N,EHD_N,MMR_HSR1,Nop53,zf-C4	30.286	24.386	23.103
TRINITY_DN824_c0_g1_i1	F	nucleotidase 1	BPNT1	3.1.3.7	Inositol_P	30.286	24.386	23.103
TRINITY_DN10388_c0_g1_i8	A	SLU7 splicing factor homolog (S. cerevisiae)	SLU7	-	Slu7,zf-CCHC	15.786	13.78	30.282
TRINITY_DN991_c1_g1_i3	B	histone H3-K9 dimethylation	-	2.1.1.43	AnmK,CRIM,Chromo,Lin-8,Pre-SET,SET,SIN1_PH,UPF0075	28.033	27.875	30.276
TRINITY_DN39006_c0_g1_i1	E	proline dipeptidase activity	PEPD	3.4.13.9	AMP_N,FAST_1,FAST_2,HS1_rep,Peptidase_M24	30.276	28.896	25.334
TRINITY_DN39006_c0_g1_i1	E	Cys/Met metabolism PLP-dependent enzyme	-	-	Aminotran_1_2,Aminotran_5,Cys_Met_Meta_PP	30.276	28.896	25.334
TRINITY_DN4159_c0_g1_i2	T	positive regulation of protein dephosphorylation	PPP1R7	-	LRR_1,LRR_4,LRR_6,LRR_8,LRR_9	28.364	30.253	27.599
TRINITY_DN4159_c0_g1_i2	B	maturation of SSU-rRNA from tricistronic rRNA transcript (SSU-rRNA, 5.8S rRNA, LSU-rRNA)	UTP3	-	Sas10,Sas10_Utp3	28.364	30.253	27.599
TRINITY_DN479_c0_g1_i6	I	1-alkyl-2-acetylglycerophosphocholine esterase activity	PLA2G7	3.1.1.47	Abhydrolase_1,Abhydrolase_2,Abhydrolase_5,Chlorophyllase,Chlorophyllase2,DLH,Esterase,PAF-AH_p_II,Peptidase_S9	30.253	23.267	25.515
TRINITY_DN24582_c0_g1_i3	T	Belongs to the protein kinase superfamily	STK11	2.7.11.1	COR,Death,Kdo,Kinase-like,Pkinase,Pkinase_Tyr,TPR_1,TPR_11,TPR_2,TPR_8	30.248	27.113	26.443
TRINITY_DN24860_c0_g2_i4	B	Responsible for the deacetylation of lysine residues on the N-terminal part of the core histones (H2A, H2B, H3 and H4). Histone deacetylation gives a tag for epigenetic repression and plays an important role in transcriptional regulation, cell cycle progression and developmental events	hda-4	3.5.1.98	Hist_deacetyl	30.227	19.602	28.554
TRINITY_DN588_c0_g2_i6	TU	fast, calcium ion-dependent exocytosis of neurotransmitter	-	-	C2	0	30.221	0
TRINITY_DN6419_c1_g1_i2	C	apoptotic process	PRUNE2	3.6.1.11	BNIP2,CRAL_TRIO,CRAL_TRIO_2,DHH,DHHA2,Ribosomal_L26	29.007	27.166	30.221
TRINITY_DN3613_c0_g1_i2	J	Amidase	-	3.5.1.4	Amidase	30.188	13.35	22.886
TRINITY_DN8838_c0_g1_i3	S	protein localization to microvillus	ANKS4B	-	Ank,Ank_2,Ank_3,Ank_4,Ank_5,SAM_1,SAM_2	28.355	29.74	30.187
TRINITY_DN8838_c0_g1_i3	O	positive regulation of DNA demethylation	USP7	3.4.19.12	MATH,UCH,UCH_1,USP7_C2,USP7_ICP0_bdg,zf-TAZ	28.355	29.74	30.187
TRINITY_DN154_c0_g1_i1	S	Abhydrolase domain containing	ABHD6	3.1.1.23	Abhydrolase_1,Abhydrolase_5,Abhydrolase_6,DUF1057,DUF2305,Esterase,Hydrolase_4,Lipase,Ndr,UPF0227	25.578	19.716	30.175
TRINITY_DN154_c0_g1_i1	T	TBC1 domain family, member 25	TBC1D25	-	RabGAP-TBC	25.578	19.716	30.175
TRINITY_DN21537_c0_g1_i1	G	galactosylxylosylprotein 3-beta-galactosyltransferase activity	beta3galt6	2.4.1.134	Galactosyl_T	24.976	30.158	28.534
TRINITY_DN5563_c1_g2_i1	P	secondary active sulfate transmembrane transporter activity	-	-	STAS,Sulfate_transp	29.594	30.072	30.112
TRINITY_DN950_c0_g1_i2	S	ORMDL sphingolipid biosynthesis regulator	ORMDL3	-	ORMDL	26.269	0	30.089
TRINITY_DN3852_c1_g1_i2	T	protein kinase A regulatory subunit binding	-	-	KH_1,KH_3,TUDOR	30.022	11.357	30.076
TRINITY_DN1008_c0_g1_i13	T	Deleted in malignant brain tumors 1	SSC5D	-	SCAN,SRCR	14.63	18.462	30.067
TRINITY_DN2255_c0_g1_i1	I	Belongs to the thiolase family	HADHB	2.3.1.16	DUF1768,Thiolase_C,Thiolase_N,WD40,ketoacyl-synt	30.067	27.504	28.158
TRINITY_DN2351_c1_g1_i1	G	maltose alpha-glucosidase activity	SLC3A1	-	Alpha-amylase,SLC3A2_N	26.26	23.309	30.048
TRINITY_DN2402_c0_g3_i2	T	ADP binding	-	-	CARD,CARD_2,Death,NB-ARC,WD40	22.407	29.501	30.048
TRINITY_DN1690_c1_g1_i5	E	F-box only protein 32	FBXO32	-	F-box,F-box-like,RRM_1,RRM_6	3.444	30.031	5.285
TRINITY_DN6117_c0_g1_i16	Q	17-beta-hydroxysteroid dehydrogenase (NAD+) activity	HSD17B4	1.1.1.35,4.2.1.107,4.2.1.119	Alkyl_sulf_C,KR,MaoC_dehydrat_N,MaoC_dehydratas,SCP2,adh_short,adh_short_C2	30.03	0	26.269
TRINITY_DN6117_c0_g1_i16	O	cytoplasm protein quality control by the ubiquitin-proteasome system	RNF115	2.3.2.27	zf-ANAPC11,zf-C3HC4,zf-C3HC4_2,zf-C3HC4_3,zf-RING_11,zf-RING_2,zf-RING_5,zf-RING_UBOX,zf-rbx1,zinc_ribbon_9	30.03	0	26.269
TRINITY_DN2839_c0_g1_i17	D	metal ion binding	MOB3B	-	Mob1_phocein	28.8	30.018	22.562
TRINITY_DN2839_c0_g1_i17	M	pyrophosphorylase 1	UAP1	2.7.7.23,2.7.7.83	UDPGP	28.8	30.018	22.562
TRINITY_DN1871_c2_g1_i10	U	RAB35, member RAS oncogene family	RAB35	-	Arf,FeoB_N,GTP_EFTU,Gtr1_RagA,MMR_HSR1,Ras,Roc	0	29.994	14.676
TRINITY_DN22011_c0_g1_i1	C	oxidoreductase activity	-	-	Aldo_ket_red	29.988	28.11	18.018
TRINITY_DN6579_c0_g1_i1	S	ribosomal small subunit biogenesis	SURF6	-	RRP14,SURF6	23.6	29.976	28.73
TRINITY_DN1629_c0_g1_i18	TZ	ossification	PDLIM7	-	LIM,PDZ,PDZ_2	29.968	23.016	16.767
TRINITY_DN197_c0_g1_i12	T	regulation of signal transduction	GPC2	2.7.1.83,4.2.1.70	Glypican	29.952	18.768	18.575
TRINITY_DN38153_c0_g1_i8	E	diamine N-acetyltransferase activity	SAT1	2.3.1.57	Acetyltransf_1,Acetyltransf_10,Acetyltransf_3,Acetyltransf_4,Acetyltransf_7,Acetyltransf_8,DDE_3,FR47	29.949	15.658	25.94
TRINITY_DN39353_c0_g1_i3	OT	protein deneddylation	COPS3	-	DUF4061,PCI	29.519	29.948	23.63
TRINITY_DN23565_c0_g1_i4	S	Slime mold cyclic AMP receptor	-	-	7tm_1,7tm_2,Dicty_CAR,GPR_Gpa2_C,Git3,Git3_C	29.942	11.807	22.852
TRINITY_DN21827_c0_g2_i2	P	Belongs to the major facilitator superfamily. Sugar transporter (TC 2.A.1.1) family	-	-	MFS_1,MFS_2,Sugar_tr	2.39	29.931	14.08
TRINITY_DN2046_c0_g2_i1	U	Synaptic vesicle 2-related protein	-	-	MFS_1,Sugar_tr	20.818	24.669	29.922
TRINITY_DN45111_c0_g1_i1	S	complex-interacting multifunctional protein 2	AIMP2	-	AIMP2_LysRS_bd,GST_C,GST_C_2,GST_C_3	29.878	29.918	29.403
TRINITY_DN5866_c0_g1_i6	U	cotranslational protein targeting to membrane	SSR1	-	TRAP_alpha	0	0	29.912
TRINITY_DN5866_c0_g1_i6	T	neurotransmitter:sodium symporter activity	-	-	SNF	0	0	29.912
TRINITY_DN1642_c0_g1_i9	S	Von Willebrand factor A	VWA5A	-	VIT,VIT_2,VWA,VWA_2,VWA_3	21.278	17.771	29.905
TRINITY_DN10034_c0_g2_i1	U	7S RNA binding	SRP72	-	ANAPC3,ChAPs,Coatomer_E,DUF4210,PBP_GOBP,SNAP,SRP72,SRP_TPR_like,TPR_1,TPR_14,TPR_16,TPR_19,TPR_2,TPR_21,TPR_6,TPR_8,TPR_9	28.433	26.097	29.883
TRINITY_DN3497_c0_g1_i1	S	Slime mold cyclic AMP receptor	-	-	7tm_1,7tm_2,Dicty_CAR,GPR_Gpa2_C,Git3,Git3_C	21.737	23.597	29.882
TRINITY_DN5593_c0_g1_i6	Z	microtubule nucleation by interphase microtubule organizing center	TUBGCP2	-	Methyltransf_23,Spc97_Spc98	28.153	26.161	29.88
TRINITY_DN5593_c0_g1_i6	O	ubiquitin conjugating enzyme binding	ARIH2	2.3.2.31	IBR,RVT_2,zf-C3HC4,zf-C3HC4_2	28.153	26.161	29.88
TRINITY_DN2765_c0_g1_i2	P	calcium:sodium antiporter activity involved in regulation of cardiac muscle cell membrane potential	SLC8B1	-	7TM_GPCR_Srsx,Na_Ca_ex	14.513	17.15	29.878
TRINITY_DN2768_c0_g2_i2	O	Spermatogenesis-associated protein 20	SPATA20	-	C5-epim_C,GlcNAc_2-epim,Thioredox_DsbH,Thioredoxin_7	29.862	23.761	23.139
TRINITY_DN3521_c0_g1_i7	S	transmembrane protein 57	maco-1	-	Macoilin	29.861	10.701	19.829
TRINITY_DN8305_c0_g1_i1	T	GTPase-activating protein	DAB2IP	-	C2,DUF3498,Med26,RasGAP	27.694	23.478	29.859
TRINITY_DN11558_c0_g1_i2	O	protein processing involved in protein targeting to mitochondrion	PMPCA	3.4.24.64	FeoB_N,GN3L_Grn1,KR,MMR_HSR1,Peptidase_M16,Peptidase_M16_C,adh_short,adh_short_C2	28.008	29.852	24.684
TRINITY_DN7092_c0_g1_i1	J	Belongs to the class-I aminoacyl-tRNA synthetase family	WARS	6.1.1.2	7TM_GPCR_Srsx,7TM_GPCR_Srx,7tm_1,Kinesin,Microtub_bd,WHEP-TRS,tRNA-synt_1b	29.844	23.558	29.165
TRINITY_DN7399_c0_g1_i1	C	ATPase activity, coupled to transmembrane movement of substances	-	-	ATP-synt_D	29.836	17.698	28.715
TRINITY_DN14066_c0_g1_i2	C	proton-transporting ATP synthase complex assembly	ATPAF2	-	ATP12	24.45	24.987	29.832
TRINITY_DN1960_c0_g1_i17	I	O-acetyltransferase activity	CRAT	2.3.1.7	Carn_acyltransf,SWIM	26.097	23.075	29.812
TRINITY_DN2167_c0_g1_i7	C	regulation of acid-sensing ion channel activity	STOM	-	Band_7,Band_7_1,Pkinase,Pkinase_Tyr	7.316	29.811	6.886
TRINITY_DN23152_c0_g1_i5	KLT	positive regulation of neurotrophin TRK receptor signaling pathway	CYFIP1	-	DDE_3,DUF1394,FragX_IP,HTH_Tnp_Tc3_2,Pkinase,Pkinase_Tyr,Spc97_Spc98,zf-C2H2	14.985	22.543	29.81
TRINITY_DN5319_c0_g1_i2	AI	BicC family RNA binding protein 1	BICC1	-	KH_1,KH_3,SAM_1,SAM_2	23.082	24.998	29.799
TRINITY_DN7084_c0_g1_i1	-	-	-	-	TPR_2	29.798	26.487	28.596
TRINITY_DN2212_c0_g2_i1	A	Cugbp, Elav-like family member	CELF3	-	RRM_1,RRM_5,RRM_6,Ribosomal_L9_N	25.892	29.35	29.774
TRINITY_DN2967_c0_g3_i2	H	protoporphyrinogen oxidase activity	PPOX	1.3.3.15,1.3.3.4	Amino_oxidase,DAO,MCRA,NAD_binding_8,NAD_binding_9,Nicastrin	17.388	25.046	29.77
TRINITY_DN4898_c0_g1_i1	G	Transketolase	TKT	2.2.1.1	DXP_synthase_N,E1_dh,TPP_enzyme_C,Transket_pyr,Transketolase_C,Transketolase_N,XFP_N	11.878	29.754	15.589
TRINITY_DN5104_c0_g1_i3	O	pyroglutamyl-peptidase activity	pgpep1	3.4.19.3	Peptidase_C15,PgaPase_1,Snapin_Pallidin	29.753	21.676	28.583
TRINITY_DN782_c2_g1_i4	T	Guanine nucleotide exchange factor for Ras-like GTPases; N-terminal motif	-	-	RasGEF,RasGEF_N	29.259	25.314	29.749
TRINITY_DN226_c0_g1_i9	S	MAC/Perforin domain	MPEG1	-	MACPF	23.631	0	29.718
TRINITY_DN6339_c0_g2_i8	BK	NAD-dependent histone deacetylase activity (H4-K16 specific)	-	-	KN_motif,SIR2	29.713	18.118	24.565
TRINITY_DN6339_c0_g2_i8	BK	NAD-dependent histone deacetylase activity (H4-K16 specific)	SIRT2	-	SIR2	29.713	18.118	24.565
TRINITY_DN6267_c0_g1_i9	T	protein serine/threonine kinase activity	TTC36	-	TPR_1,TPR_10,TPR_11,TPR_12,TPR_16,TPR_17,TPR_19,TPR_2,TPR_8,TPR_9	29.712	0	23.349
TRINITY_DN12153_c0_g1_i1	K	forkhead box	FOXJ2	-	Forkhead,GLTT	23.456	16.912	29.706
TRINITY_DN23943_c0_g1_i1	S	domain family member	HIGD2A	-	HIG_1_N	29.705	29.277	24.127
TRINITY_DN16534_c0_g1_i1	T	ribosomal protein S6 kinase activity	RPS6KB2	2.7.11.1	Kinase-like,Pkinase,Pkinase_C,Pkinase_Tyr,Tektin	29.695	21.181	18.41
TRINITY_DN3084_c0_g1_i10	S	protein import into nucleus	RPAIN	-	RPA_interact_C,RPA_interact_M,RPA_interact_N	24.153	29.693	23.874
TRINITY_DN51_c0_g1_i1	S	Belongs to the DHHC palmitoyltransferase family	-	2.3.1.225	DHHC,zf-DHHC	20.458	23.408	29.689
TRINITY_DN332_c0_g1_i8	T	Mitogen-activated protein kinase kinase kinase	-	2.7.11.25	Ank,Ank_2,Ank_3,Ank_4,Ank_5,Kinase-like,PB1,Pkinase,Pkinase_Tyr	0	0	29.689
TRINITY_DN3218_c0_g1_i2	K	7SK snRNA binding	HEXIM1	-	HEXIM	22.611	28.408	29.679
TRINITY_DN3218_c0_g1_i2	S	programmed cell death	PDCD6IP	-	ALIX_LYPXL_bnd,BRO1	22.611	28.408	29.679
TRINITY_DN3502_c0_g1_i4	S	Golgi to plasma membrane protein transport	C16orf70	-	CBF_beta,UPF0183	25.407	25.568	29.668
TRINITY_DN11402_c0_g1_i1	S	Fibronectin type 3 domain	ANKFN1	-	Ank_2,Ank_4,RA,fn3	28.982	29.666	24.286
TRINITY_DN56218_c0_g1_i3	S	tRNA methyltransferase 11-2 homolog	TRMT112	-	Trm112p	19.634	29.664	22.174
TRINITY_DN3503_c0_g1_i1	S	Zinc finger CCHC	ZCCHC10	-	zf-CCHC_3	29.643	15.789	12.827
TRINITY_DN6395_c0_g1_i6	K	protein heterodimerization activity	DR1	-	ADAM_spacer1,CBFD_NFYB_HMF,Histone,TSP_1	29.637	26.707	17.365
TRINITY_DN2074_c0_g1_i1	Q	Zgc 174917	-	-	PhyH	26.318	29.632	22.076
TRINITY_DN6630_c0_g1_i8	T	intraciliary transport	IFT57	-	IFT57	25.095	19.557	29.614
TRINITY_DN3952_c0_g2_i4	S	Mjmu-R1-like protein family	C17orf75	-	Njmu-R1	24.656	29.611	21.261
TRINITY_DN7964_c0_g1_i2	I	long-chain-acyl-CoA dehydrogenase activity	ACADVL	1.3.8.9	Acyl-CoA_dh_1,Acyl-CoA_dh_2,Acyl-CoA_dh_M,Acyl-CoA_dh_N,CATSPERD,MADF_DNA_bdg,Zona_pellucida	19.973	19.321	29.601
TRINITY_DN6575_c0_g1_i1	S	stress fiber assembly	PHACTR1	-	F-box,RPEL	29.596	20.724	20.724
TRINITY_DN6661_c0_g1_i2	I	Belongs to the enoyl-CoA hydratase isomerase family	-	4.2.1.17	ECH_1,ECH_2,Fapy_DNA_glyco,H2TH	23.178	29.574	25.97
TRINITY_DN19203_c0_g1_i4	O	ubiquitin activating enzyme activity	UBA1	6.2.1.45	E1_4HB,E1_FCCH,E1_UFD,ThiF,UBA_e1_thiolCys	25.814	16.844	29.57
TRINITY_DN1809_c0_g1_i4	S	Transposase IS4	-	-	DDE_Tnp_1_7	29.56	27.64	29.251
TRINITY_DN3124_c0_g1_i2	J	U1 snRNA 3'-end processing	EXOSC8	-	Las1,RNase_PH,RNase_PH_C	15.469	24.517	29.551
TRINITY_DN3124_c0_g1_i2	C	proton-exporting ATPase activity, phosphorylative mechanism	ATP6V0D1	-	DEAD,Helicase_C,ResIII,vATP-synt_AC39	15.469	24.517	29.551
TRINITY_DN1537_c0_g1_i6	T	regulation of epidermal growth factor receptor signaling pathway	-	-	Rhomboid	8.624	29.551	28.288
TRINITY_DN9314_c0_g1_i3	S	protein-glutamine gamma-glutamyltransferase activity	F13A1	2.3.2.13	Collagen,PLAT,Transglut_C,Transglut_N,Transglut_core	20.72	29.55	10.386
TRINITY_DN3674_c0_g1_i2	Y	box C/D snoRNA binding	NOLC1	-	SRP40_C,Treacle	27.869	29.527	27.314
TRINITY_DN31338_c0_g2_i3	I	Alkaline ceramidase 3	ACER3	-	Ceramidase,DUF4496,Ras	29.52	10.954	4.729
TRINITY_DN3466_c0_g1_i4	U	intracellular chloride channel activity	ANO4	-	Anoct_dimer,Anoctamin,PRA1	29.511	7.489	13.452
TRINITY_DN10977_c0_g1_i1	Z	heavy chain	DNAH3	-	AAA_5,AAA_6,AAA_7,AAA_8,AAA_9,DHC_N2,Dynein_heavy,MT,Metallophos,Mre11_DNA_bind	13.886	6.018	29.511
TRINITY_DN23565_c0_g2_i1	S	Slime mold cyclic AMP receptor	-	-	7tm_1,7tm_2,Dicty_CAR,GPR_Gpa2_C,Git3,Git3_C	18.662	12.582	29.504
TRINITY_DN912_c1_g1_i4	S	Ion channel regulatory protein UNC-93	-	-	MFS_1,PUCC,Tom22,UNC-93	29.503	6.171	24.756
TRINITY_DN12896_c0_g1_i1	T	3-phosphoinositide-dependent protein kinase activity	PDPK1	2.7.11.1	APH,Haspin_kinase,Kdo,Kinase-like,PH_3,Pkinase,Pkinase_Tyr	25.798	29.491	28.71
TRINITY_DN28712_c0_g1_i5	O	negative regulation of I-kappaB kinase/NF-kappaB signaling	USP10	3.4.19.12	PAM2,UCH,UCH_1	29.473	18.025	19.225
TRINITY_DN22867_c0_g1_i1	CD	GRIM-19 protein	NDUFA13	-	GRIM-19	29.473	26.057	15.547
TRINITY_DN141_c0_g1_i9	Q	Regulator of chromosome condensation (RCC1) repeat	-	2.3.2.26	Cu-oxidase,Cu-oxidase_2,Cu-oxidase_3,RCC1,RCC1_2,SPRY	29.471	4.49	5.474
TRINITY_DN8095_c0_g1_i1	S	sperm capacitation	ROPN1L	-	RIIa	29.457	27.574	23.435
TRINITY_DN9743_c0_g1_i2	E	May antagonize Nodal signaling and subsequent organization of axial structures during mesodermal patterning	NCLN	-	Aminotran_1_2,Nicastrin,Peptidase_M28	26.15	22.791	29.444
TRINITY_DN8308_c0_g1_i4	P	Inward rectifier potassium channel	irk-2	-	IRK,Ion_trans_2	29.443	5.647	14.559
TRINITY_DN44566_c0_g1_i4	T	Belongs to the G-protein coupled receptor 2 family	-	-	7tm_2,Dicty_CAR,GAIN,GPS,HRM,I-set,Ig_3,Laminin_G_3,Pentaxin	24.461	19.867	29.443
TRINITY_DN10157_c0_g1_i7	T	Mitogen-activated protein kinase kinase kinase	MAP3K15	2.7.11.25	CH,Calponin,DUF4071,GVQW,Kinase-like,Pkinase,Pkinase_Tyr,SAM_2	29.442	26.411	24.696
TRINITY_DN28000_c0_g1_i1	S	Dual oxidase maturation factor	-	-	DuoxA	7.939	12.274	29.433
TRINITY_DN28000_c0_g1_i1	T	tube development	hdc	-	Auts2,HECA,Headcase	7.939	12.274	29.433
TRINITY_DN1609_c0_g1_i1	I	acyl-Coenzyme A oxidase	ACOX1	1.3.3.6	ACOX,Acyl-CoA_dh_1,Acyl-CoA_dh_M,Acyl-CoA_ox_N	12.075	7.249	29.419
TRINITY_DN755_c0_g1_i11	T	scavenger receptor activity	-	-	Kringle,SRCR,TSP_1	18.889	29.41	22.255
TRINITY_DN7460_c0_g1_i5	P	channel 1	HVCN1	-	Ion_trans,VGPC1_C	0	29.397	11.601
TRINITY_DN397_c0_g1_i7	O	FKBP-type peptidyl-prolyl cis-trans isomerase	-	5.2.1.8	FKBP_C	29.389	21.998	21.732
TRINITY_DN1815_c0_g1_i12	S	ribosomal protein L38	MRPL38	-	PBP	4.759	29.359	4.908
TRINITY_DN5359_c0_g1_i3	T	sphingomyelin phosphodiesterase activity	SMPD2	3.1.4.12	Exo_endo_phos,Ribosomal_L22,cwf18	23.611	21.266	29.358
TRINITY_DN5439_c0_g1_i2	-	-	-	-	HEAT_2	19.924	29.319	20.19
TRINITY_DN82_c0_g1_i4	U	GTP binding	ARL16	-	Arf,Cyt-b5,Gtr1_RagA,Mg_chelatase,Ras,Roc,SRPRB	0	14.683	29.31
TRINITY_DN37262_c0_g1_i2	S	ESSS subunit of NADH:ubiquinone oxidoreductase (complex I)	-	-	ESSS	21.188	28.391	29.306
TRINITY_DN2274_c0_g1_i1	K	RNA polymerase II transcriptional preinitiation complex assembly	TAF9B	-	Bromo_TP,CENP-S,CENP-T_C,TFIID-31kDa	21.32	29.304	28.212
TRINITY_DN5648_c0_g1_i1	F	dUTP diphosphatase activity	DUT	3.6.1.23	dUTPase	29.287	23.276	29.142
TRINITY_DN1154_c0_g1_i5	S	positive regulation of smoothened signaling pathway involved in dorsal/ventral neural tube patterning	GORAB	-	Transcrip_act	23.916	17.202	29.284
TRINITY_DN1154_c0_g1_i5	O	Disintegrin and metalloproteinase domain-containing protein	-	3.4.24.81	ADAM17_MPD,Disintegrin,MFS_1,Pep_M12B_propep,Reprolysin,Reprolysin_2,Reprolysin_3,Reprolysin_4,Reprolysin_5,Sugar_tr	23.916	17.202	29.284
TRINITY_DN2372_c0_g3_i1	Q	ATPase activity, coupled to transmembrane movement of substances	ABCC1	-	ABC_membrane,ABC_tran,SH3_2	8.089	14.255	29.268
TRINITY_DN61757_c0_g1_i9	S	phospholipase C-activating dopamine receptor signaling pathway	GNAQ	-	Arf,G-alpha,Gtr1_RagA	29.257	0	0
TRINITY_DN998_c0_g1_i3	S	Thiopurine S-methyltransferase	TPMT	2.1.1.67	Methyltransf_11,Methyltransf_18,Methyltransf_25,Prokineticin,TPMT	22.139	27.481	29.245
TRINITY_DN16332_c0_g1_i11	G	mannosyl-oligosaccharide 1,3-1,6-alpha-mannosidase activity	-	3.2.1.114	Alpha-mann_mid,E1-E2_ATPase,Glyco_hydro_38,Glyco_hydro_38C,Glyco_tran_28_C,UDPGT	25.842	25.153	29.242
TRINITY_DN520_c1_g1_i2	G	pyruvate kinase activity	PKM	2.7.1.40	Homeobox,HpcH_HpaI,PK,PK_C,SGL	29.239	18.914	21.376
TRINITY_DN13936_c0_g5_i2	A	ATP-dependent RNA helicase	DDX23	3.6.4.13	DEAD,Helicase_C	21.952	29.234	23.135
TRINITY_DN3389_c0_g1_i11	BK	chromatin disassembly	SMARCD2	-	NUDIX,SH3_1,SH3_2,SH3_9,SWIB	29.229	6.015	19.699
TRINITY_DN2862_c0_g1_i14	U	signal peptide processing	SPCS3	-	SPC22	29.222	9.581	22.735
TRINITY_DN2862_c0_g1_i14	O	thiol-dependent ubiquitin-specific protease activity	USP46	3.4.19.12	Myelin_PLP,PHD,Peptidase_C98,Pkinase,Pkinase_Tyr,UCH,UCH_1,tRNA_int_end_N2	29.222	9.581	22.735
TRINITY_DN31727_c0_g1_i1	C	anaerobic respiration	SDHA	1.3.5.1	FAD_binding_2,PS_Dcarbxylase,Succ_DH_flav_C	26.517	29.213	22.536
TRINITY_DN2398_c0_g1_i3	S	TeTratriCopeptide repeat	TTC33	-	ChAPs,TPR_1,TPR_11,TPR_16,TPR_2,TPR_8,TPR_9	29.201	22.528	20.337
TRINITY_DN2398_c0_g1_i3	N	Tctex-1 family	-	-	Tctex-1	29.201	22.528	20.337
TRINITY_DN9751_c0_g2_i1	U	Vacuolar Protein	VPS37A	-	Mod_r	29.197	23.887	24.482
TRINITY_DN16082_c0_g1_i4	O	regulation of protein catabolic process	PSMD2	-	Ank,Ank_2,Ank_3,Ank_4,MAM,PC_rep,Peptidase_M13,Peptidase_M13_N	29.179	27.336	27.864
TRINITY_DN4695_c3_g1_i1	S	DNA replication complex GINS protein	GINS3	-	Sld5	25.749	29.169	28.567
TRINITY_DN1626_c0_g1_i2	T	protein domain specific binding	-	-	Ank,Ank_2,Ank_3,Ank_4,Ank_5,SAM_1,SAM_2,SH3_2	25.674	26.079	29.163
TRINITY_DN479_c2_g1_i1	I	1-alkyl-2-acetylglycerophosphocholine esterase activity	PLA2G7	3.1.1.47	Abhydrolase_1,Abhydrolase_2,Abhydrolase_5,Chlorophyllase,Chlorophyllase2,DLH,Esterase,PAF-AH_p_II,Peptidase_S9	7.186	8.386	29.163
TRINITY_DN3881_c0_g1_i4	S	Copper/zinc superoxide dismutase (SODC)	-	-	Sod_Cu	29.161	0	5.097
TRINITY_DN4293_c0_g1_i5	T	leucine-rich repeat serine threonine-protein kinase	-	-	Ank,Ank_2,Ank_3,Ank_4,Ank_5,COR,LRR_1,LRR_4,LRR_6,LRR_8,MMR_HSR1,Pkinase,Pkinase_Tyr,Ras,Roc,SIMPL	29.157	26.078	24.519
TRINITY_DN3614_c0_g1_i12	CIQ	lipid A metabolic process	NDUFAB1	-	PP-binding,Ribosomal_S21e	6.282	13.586	29.152
TRINITY_DN3614_c0_g1_i12	T	protein localization to pericentriolar material	NUDCD3	-	COX4,CS,Nudc_N	6.282	13.586	29.152
TRINITY_DN3708_c0_g1_i1	O	Ubiquitin protein ligase E3 component n-recognin	-	2.3.2.27	ClpS,zf-UBR	18.05	26.936	29.14
TRINITY_DN470_c1_g1_i2	S	negative regulation of protein localization to ciliary membrane	LZTFL1	-	Leu_zip	21.788	29.136	25.784
TRINITY_DN5693_c1_g1_i3	T	transitional stage B cell differentiation	ABL1	2.7.10.2	ECR1_N,F_actin_bind,KH_6,Pkinase,Pkinase_Tyr,SH2,SH3_1,SH3_2,SH3_9	22.775	27.838	29.135
TRINITY_DN3479_c0_g1_i4	T	Belongs to the G-protein coupled receptor 2 family	lat-1	-	7tm_2,Dicty_CAR,GAIN,GPS,Gal_Lectin,HRM	18.657	29.129	23.779
TRINITY_DN4751_c0_g1_i1	G	HpcH/HpaI aldolase/citrate lyase family	-	-	HpcH_HpaI,MaoC_dehydrat_N	29.106	2.824	3.608
TRINITY_DN6119_c0_g2_i11	J	cysteine-tRNA ligase activity	CARS	6.1.1.16	tRNA-synt_1,tRNA-synt_1c,tRNA-synt_1e,tRNA-synt_1g	24.117	21.482	29.096
TRINITY_DN7456_c0_g1_i8	S	iron-sulfur cluster assembly	CIAPIN1	-	CIAPIN1,Methyltransf_11,Methyltransf_31,Methyltransf_8	0	29.078	11.723
TRINITY_DN38203_c0_g1_i1	T	Fas associated factor family member 2	-	-	UBA_4,UBX	28.944	25.868	29.07
TRINITY_DN7998_c0_g1_i2	S	Chromosome 17 open reading frame 62	C17orf62	-	DUF4564	29.069	25.723	27.016
TRINITY_DN10205_c0_g2_i1	F	quinolinate catabolic process	QPRT	2.4.2.19	QRPTase_C,QRPTase_N,zf-C2H2,zf-C2H2_4,zf-C2H2_6	27.935	24.069	29.061
TRINITY_DN1578_c0_g1_i4	A	deadenylation-dependent decapping of nuclear-transcribed mRNA	LSM1	-	DPCD,LSM	29.055	12.909	19.898
TRINITY_DN1578_c0_g1_i4	O	toxin transport	DNAJC17	-	DnaJ,RRM_1,RRM_5,RRM_6	29.055	12.909	19.898
TRINITY_DN7835_c0_g1_i1	T	N terminus of Notch ligand	-	-	DSL,EGF,EGF_CA,MNNL,hEGF	13.973	15.733	29.052
TRINITY_DN3351_c0_g1_i4	S	histone acetyltransferase activity	CSRP2BP	-	Acetyltransf_1,Acetyltransf_10,Acetyltransf_7,FR47	15.123	29.048	17.955
TRINITY_DN74145_c0_g2_i6	C	oxidoreductase activity	CRYZL1	-	ADH_N,ADH_zinc_N,ADH_zinc_N_2,ATP-synt_DE_N,Dynein_light	28.362	18.584	29.044
TRINITY_DN19368_c0_g1_i3	S	Thioesterase-like superfamily	THEM6	-	4HBT,4HBT_2,DMA	29.043	23.061	26.794
TRINITY_DN8430_c0_g1_i1	Q	ATP-binding cassette, subfamily B (MDR TAP), member	pgp-2	3.6.3.44	ABC_ATPase,ABC_membrane,ABC_tran	14.67	10.937	29.029
TRINITY_DN3156_c0_g1_i2	S	outer dynein arm assembly	CCDC151	-	-	29.023	23.214	23.062
TRINITY_DN15696_c0_g1_i1	S	mRNA transport	NUP37	-	ANAPC4_WD40,Nup160,WD40	29.02	27.641	19.108
TRINITY_DN1496_c0_g1_i2	J	glutamine-tRNA ligase activity	QARS	6.1.1.18	Crystall,Golgin_A5,tRNA-synt_1c,tRNA-synt_1c_C,tRNA_synt_1c_R1,tRNA_synt_1c_R2	13.312	29.019	8.679
TRINITY_DN68702_c0_g1_i4	T	adenylate cyclase-activating adrenergic receptor signaling pathway involved in positive regulation of heart rate	pde-4	3.1.4.53	PDEase_I,TIL	25.581	26.176	28.993
TRINITY_DN1060_c0_g1_i2	G	6-phosphogluconolactonase	PGLS	3.1.1.31	Glucosamine_iso	28.959	23.915	27.424
TRINITY_DN1060_c0_g1_i2	S	HEAT repeat containing 3	HEATR3	-	Arm,HEAT,HEAT_EZ	28.959	23.915	27.424
TRINITY_DN28081_c0_g1_i1	G	Belongs to the glycosyl hydrolase 31 family	KIAA1161	3.2.1.20	Glyco_hydro_31,Melibiase,SMRP1	28.477	25.602	28.957
TRINITY_DN332_c0_g1_i13	T	JUN kinase kinase kinase activity	MAP3K1	2.7.11.25	Kinase-like,Pkinase,Pkinase_Tyr,SWIM,zf-RING_2	28.921	0	0
TRINITY_DN1643_c0_g1_i11	Z	Filamin C, gamma	-	-	CH,Filamin	28.916	2.529	14.121
TRINITY_DN769_c1_g2_i1	O	Belongs to the peptidase C19 family	USP15	3.4.19.12	DSS1_SEM1,DUSP,UCH,UCH_1,USP7_C2,Ubiquitin_3	18.053	20.185	28.913
TRINITY_DN3929_c1_g4_i1	S	Methylcytosine dioxygenase	TET3	-	GVQW,SRCR,Tet_JBP,zf-CXXC	25.199	24.716	28.908
TRINITY_DN2411_c0_g1_i21	U	phosphatidic acid transporter activity	PRELID1	-	MAP65_ASE1,PRELI	26.089	25.351	28.891
TRINITY_DN7205_c0_g1_i2	O	procollagen-lysine 5-dioxygenase activity	PLOD1	1.14.11.4,2.4.1.50,2.4.1.66	2OG-FeII_Oxy,2OG-FeII_Oxy_3,AZUL,CK2S,Glyco_tranf_2_2,Paf1,adh_short,adh_short_C2	26.973	28.887	12.22
TRINITY_DN648_c0_g1_i8	S	Family with sequence similarity 133 member	FAM133A	-	-	14.949	28.875	18.175
TRINITY_DN10862_c0_g3_i2	A	maturation of LSU-rRNA from tricistronic rRNA transcript (SSU-rRNA, 5.8S rRNA, LSU-rRNA)	PES1	-	BRCT,BRCT_2,Pescadillo_N	26.352	22.51	28.874
TRINITY_DN3159_c0_g1_i6	S	Echinoderm microtubule associated protein like	EML5	-	ANAPC4_WD40,HELP,WD40	15.242	28.867	27.527
TRINITY_DN402_c0_g1_i1	T	positive regulation of protein ubiquitination	RASSF5	-	C1_1,Nore1-SARAH,RA	7.243	19.706	28.861
TRINITY_DN445_c0_g2_i11	TU	activation of store-operated calcium channel activity	CRACR2A	-	Arf,EF-hand_1,EF-hand_5,EF-hand_6,EF-hand_7,EF-hand_8,FeoB_N,GTP_EFTU,Gtr1_RagA,MMR_HSR1,Ras,Roc,SRPRB	25.729	22.331	28.855
TRINITY_DN445_c0_g2_i11	S	ubiquitin-protein transferase activity	RTDR1	-	Adaptin_N,Arm,Arm_2,Cnd1,HEAT,HEAT_2,HEAT_EZ,Proteasom_PSMB,Vac14_Fab1_bd	25.729	22.331	28.855
TRINITY_DN19282_c0_g1_i1	K	cellular response to potassium ion starvation	JUN	-	Jun,bZIP_1,bZIP_2,bZIP_Maf	28.854	23.441	28.158
TRINITY_DN66932_c0_g1_i2	U	phosphatidylglycerophosphatase activity	-	-	Chorein_N,DSPc,SHR-BD,UBA,VPS13,VPS13_C,VPS13_mid_rpt,Y_phosphatase	16.245	17.363	28.848
TRINITY_DN5734_c0_g1_i5	S	Transferase activity, transferring phosphorus-containing groups	-	-	Pkinase,WH2	19.719	25.108	28.845
TRINITY_DN4674_c0_g1_i2	U	Cytohesin	CYTH1	-	DUF3504,PH,PH_11,Phage_integrase,Sec7	28.843	25.638	28.14
TRINITY_DN4674_c0_g1_i2	IT	diacylglycerol kinase activity	DGKE	2.7.1.107	C1_1,DAGK_acc,DAGK_cat,JAB,Prok-JAB,RNase_T	28.843	25.638	28.14
TRINITY_DN197_c0_g1_i2	T	regulation of signal transduction	GPC2	2.7.1.83,4.2.1.70	Glypican	28.401	23.081	28.841
TRINITY_DN3224_c0_g1_i13	T	cyclin-dependent protein serine/threonine kinase activity	CDK19	2.7.11.22,2.7.11.23	Pkinase,Pkinase_Tyr	13.137	17.889	28.821
TRINITY_DN3234_c0_g1_i8	S	Von Willebrand factor A	VWA5A	-	VIT,VIT_2,VWA,VWA_2,VWA_3	28.817	9.897	15.528
TRINITY_DN8465_c0_g1_i1	S	protein depalmitoylation	ABHD13	-	AXE1,Abhydrolase_1,Abhydrolase_3,Abhydrolase_5,Abhydrolase_6,BAAT_C,DLH,DUF1057,DUF818,Esterase,FSH1,Hydrolase_4,Peptidase_S15,Peptidase_S9	27.867	27.756	28.794
TRINITY_DN5534_c0_g1_i1	DZ	Zinc finger, ZZ-type	ZZEF1	-	ANAPC10,CUB,ZZ	28.793	19.902	8.429
TRINITY_DN12082_c0_g1_i1	S	PQ loop repeat	PQLC1	-	Cyclase,ER_lumen_recept,FAM75,PQ-loop	26.119	26.423	28.773
TRINITY_DN7419_c0_g1_i1	O	positive regulation of tubulin deacetylation	FNTA	2.5.1.58,2.5.1.59	DUF2151,PPTA	21.32	28.758	21.245
TRINITY_DN15030_c0_g1_i3	T	Rho GTPase-activating protein	ARHGAP19	-	RhoGAP	21.084	20.426	28.75
TRINITY_DN15030_c0_g1_i3	U	exocyst complex component 2	EXOC2	-	Sec5,TIG	21.084	20.426	28.75
TRINITY_DN1305_c1_g1_i1	O	catalase activity	GPX7	1.11.1.9	AhpC-TSA,GSHPx	28.749	11.194	10.399
TRINITY_DN676_c0_g1_i8	Q	3-oxo-lignoceroyl-CoA reductase activity	HSD17B12	1.1.1.330,1.1.1.62	Epimerase,KR,Polysacc_synt_2,RPN13_C,adh_short,adh_short_C2	24.96	28.703	24.83
TRINITY_DN24209_c0_g2_i1	S	Lysin motif	-	-	LysM	20.419	28.703	23.217
TRINITY_DN2540_c0_g1_i4	A	Ribosomal RNA processing 8, methyltransferase, homolog (yeast)	RRP8	2.1.1.287	MTS,Methyltransf_11,Methyltransf_25,Methyltransf_8,THAP	0	28.701	20.182
TRINITY_DN2265_c0_g1_i3	S	attachment of GPI anchor to protein	PIGU	-	PIG-U	28.701	10.295	16.726
TRINITY_DN3477_c0_g1_i11	O	ER-associated misfolded protein catabolic process	UFD1L	-	P16-Arc,UFD1	11.158	28.69	18.176
TRINITY_DN3477_c0_g1_i11	K	DNA replication	SSRP1	-	HMG_box,HMG_box_2,POB3_N,Rtt106,SSrecog	11.158	28.69	18.176
TRINITY_DN10161_c1_g1_i4	I	propanoyl-CoA C-acyltransferase activity	SCP2	2.3.1.176	ACP_syn_III,Alkyl_sulf_C,SCP2,SpoVAD,Thiolase_C,Thiolase_N,ketoacyl-synt	23.863	21.882	28.688
TRINITY_DN2879_c0_g1_i1	I	phospholipase D activity	PLD1	3.1.4.4	PH,PLDc,PLDc_2,PX	15.729	28.688	24.782
TRINITY_DN82797_c0_g1_i2	O	Vacuolar protein sorting-associated protein 11 homolog	VPS11	-	Clathrin,DUF3661,Glyco_transf_7C,NPF,STIMATE,VPS11_C,Vps39_2,zf-C3HC4,zf-C3HC4_2,zf-RING_2,zf-RING_UBOX	21.659	20.767	28.642
TRINITY_DN6530_c0_g1_i1	A	Ribonuclease	DROSHA	3.1.26.3	DLIC,Pro_isomerase,Ribonucleas_3_3,Ribonuclease_3,Tubulin,dsrm	28.625	22.595	20.673
TRINITY_DN2172_c0_g1_i16	S	Alpha-kinase family	-	-	Alpha_kinase	28.623	3.252	10.584
TRINITY_DN6176_c0_g1_i5	Q	Belongs to the short-chain dehydrogenases reductases (SDR) family	CBR1	1.1.1.184,1.1.1.189,1.1.1.197	Epimerase,KR,NAD_binding_4,adh_short,adh_short_C2	25.056	15.47	28.615
TRINITY_DN5258_c0_g1_i27	K	regulation of transcription by RNA polymerase II	MED22	-	Med22	21.855	28.613	14.463
TRINITY_DN5258_c0_g1_i27	J	ribosomal protein	RPL7A	-	Ribosomal_L7Ae	21.855	28.613	14.463
TRINITY_DN26849_c0_g1_i2	T	lipid transport	OSBPL6	-	Oxysterol_BP,PH,PH_8	21.006	26.798	28.61
TRINITY_DN5077_c0_g1_i7	U	ADP-ribosylation factor binding	GGA3	-	Alpha_adaptinC2,GAT,VHS	23.44	28.61	17.659
TRINITY_DN5077_c0_g1_i7	S	Domain of unknown function (DUF4507)	C7orf26	-	DUF4507	23.44	28.61	17.659
TRINITY_DN7786_c0_g4_i1	S	elongation factor-2 kinase activity	EEF2K	2.7.11.20	Alpha_kinase,Sel1	28.604	27.373	24.741
TRINITY_DN7786_c0_g4_i1	O	cysteine-type endopeptidase activity	-	3.4.22.15	7tm_1,Inhibitor_I29,Peptidase_C1,Peptidase_C1_2	28.604	27.373	24.741
TRINITY_DN870_c1_g1_i2	T	Rho GTPase activating protein 39	ARHGAP39	-	DUF4505,MyTH4,RhoGAP,WW	28.602	26.634	28.447
TRINITY_DN40268_c0_g1_i1	U	vesicle-mediated transport	SEC31A	-	SRA1,Sec16_C,WD40	28.601	14.287	21.281
TRINITY_DN527_c0_g1_i1	T	G-protein coupled receptor activity	-	-	7tm_2,C2-set_2,CAP,EGF,EGF_3,EGF_CA,GAIN,GPS,HYR,I-set,IgGFc_binding,Ig_2,Ig_3,Lipoxygenase,Pkinase,Pkinase_Tyr,SRCR,Sushi,V-set,WSC,fn3,hEGF,ig	28.588	16.082	19.052
TRINITY_DN4622_c0_g1_i4	T	cyclin-dependent protein kinase activating kinase activity	CDK20	2.7.11.22,3.1.3.64,3.1.3.95	Kinase-like,Myotub-related,Pkinase,Pkinase_Tyr	28.583	12.791	2.298
TRINITY_DN6079_c0_g1_i2	G	4-alpha-glucanotransferase activity	AGL	2.4.1.25,3.2.1.33	Alpha-amylase,GDE_C,hDGE_amylase,hGDE_N,hGDE_central	28.583	21.054	23.96
TRINITY_DN1570_c0_g1_i7	P	chloride channel activity	TTYH2	-	Ribosomal_L38e,Tweety	28.582	7.193	0
TRINITY_DN1642_c0_g1_i12	S	Von Willebrand factor A	VWA5A	-	VIT,VIT_2,VWA,VWA_2,VWA_3	26.846	28.58	22.896
TRINITY_DN2858_c0_g1_i12	U	vesicle fusion with Golgi apparatus	VTI1A	-	DDE_1,V-SNARE,V-SNARE_C	28.572	0	4.589
TRINITY_DN2858_c0_g1_i12	K	regulation of neuroblast migration	Tcf	-	CTNNB1_binding,DDE_1,HMG_box,HMG_box_2	28.572	0	4.589
TRINITY_DN2858_c0_g1_i12	A	melanocyte differentiation	C10orf11	-	LRR_4,LRR_6,LRR_9	28.572	0	4.589
TRINITY_DN6131_c0_g1_i6	C	Pyridine nucleotide-disulphide oxidoreductase	-	1.6.5.9	AsnC_trans_reg,HTH_24,HTH_AsnC-type,MarR,Pyr_redox,Pyr_redox_2	23.767	25.267	28.561
TRINITY_DN588_c0_g2_i5	TU	fast, calcium ion-dependent exocytosis of neurotransmitter	-	-	C2	18.011	0	28.555
TRINITY_DN38041_c0_g1_i3	K	DNA-directed 5'-3' RNA polymerase activity	POLR2C	-	BPL_LplA_LipB,RNA_pol_A_bac,RNA_pol_L	28.552	28.22	20.366
TRINITY_DN2433_c0_g1_i4	K	Solute carrier family 35 member F6	SLC35F6	-	CRT-like,EamA,Homeobox,Nuc_sug_transp,PUNUT,Peptidase_M13,Peptidase_M13_N,SLC35F,TPT,UAA	0.316	28.527	0
TRINITY_DN17974_c0_g1_i2	S	single-stranded DNA binding	TSN	-	Translin	28.523	25.634	20.529
TRINITY_DN2023_c0_g1_i11	P	Calx-beta domain	-	-	Calx-beta,Glyco_transf_64	0.015	2.256	28.512
TRINITY_DN939_c0_g1_i3	T	guanylate kinase activity	-	-	Guanylate_kin,L27_1,PDZ,PDZ_2	28.494	22.157	13.63
TRINITY_DN939_c0_g1_i3	H	thiamine binding	TPK1	2.7.6.2	TPK_B1_binding,TPK_catalytic	28.494	22.157	13.63
TRINITY_DN939_c0_g1_i3	M	phospholipid scrambling	-	-	Scramblase	28.494	22.157	13.63
TRINITY_DN9675_c1_g1_i4	S	inositol oxygenase activity	MIOX	1.13.99.1	MIOX	21.567	11.579	28.481
TRINITY_DN2977_c0_g1_i6	I	acetate-CoA ligase activity	ACSS1	6.2.1.1	ACAS_N,AMP-binding,AMP-binding_C	28.462	18.682	13.467
TRINITY_DN2977_c0_g1_i6	I	acetate-CoA ligase activity	ACSS1	6.2.1.1	ACAS_N,AMP-binding,AMP-binding_C	28.462	18.682	13.467
TRINITY_DN895_c0_g1_i24	A	mRNA splice site selection	SRSF12	-	RRM_1,RRM_5,RRM_6	23.56	28.459	21.894
TRINITY_DN1251_c0_g2_i1	E	procollagen-proline 4-dioxygenase activity	P4HA2	1.14.11.2	2OG-FeII_Oxy,2OG-FeII_Oxy_3,Mito_carr,P4Ha_N,TPR_2	28.302	28.457	26.692
TRINITY_DN5713_c0_g1_i6	TZ	positive regulation of chromatin-mediated maintenance of transcription	CTNNB1	-	Arm,HEAT_2,KAP	21.895	13.891	28.456
TRINITY_DN1933_c0_g1_i2	A	mRNA transport	HNRNPA2B1	-	HnRNPA1,Nup35_RRM_2,RRM_1,RRM_5,RRM_6,RRM_7,RVP	0	0	28.453
TRINITY_DN6009_c0_g2_i3	K	Embryonic ectoderm development	EED	-	Nup160,Trypsin,WD40	26.432	16.706	28.44
TRINITY_DN6009_c0_g2_i3	T	ribosomal protein S6 kinase	S6kII	2.7.11.1	CD20,Kdo,Kinase-like,Pkinase,Pkinase_C,Pkinase_Tyr	26.432	16.706	28.44
TRINITY_DN3572_c0_g1_i2	DZ	viral RNA genome replication	EEA1	-	FYVE	28.433	25.186	15.723
TRINITY_DN90992_c1_g1_i4	J	Belongs to the eukaryotic ribosomal protein eS24 family	rps24	-	Ribosomal_S24e	28.429	23.323	18.942
TRINITY_DN15327_c0_g1_i3	S	Cystatin domain	-	-	Cystatin	28.427	1.078	1.312
TRINITY_DN402_c0_g1_i21	T	positive regulation of protein ubiquitination	RASSF5	-	C1_1,Nore1-SARAH,RA	28.421	12.594	9.559
TRINITY_DN98966_c0_g1_i4	GOU	UDP-glucuronic acid transmembrane transporter activity	SLC35D2	-	HA2,Homeobox,Lectin_C,Limkain-b1,NYN,TPT,UAA,adh_short,adh_short_C2	20.96	22.921	28.416
TRINITY_DN706_c0_g1_i2	G	Belongs to the UDP-glycosyltransferase family	UGT8	2.4.1.17,2.4.1.47	Glyco_tran_28_C,Glyco_trans_1_3,UDPGT	1.508	19.68	28.413
TRINITY_DN8518_c0_g1_i2	J	structural constituent of ribosome	MRPS5	-	KRAB,Ribosomal_S5,Ribosomal_S5_C	27.815	28.401	23.474
TRINITY_DN2095_c1_g1_i3	S	keratinization	KAZN	-	SAM_1,SAM_2	28.395	9.398	13.488
TRINITY_DN5808_c0_g1_i1	M	histone H3-K23 acetylation	BRPF1	-	Bromodomain,EPL1,Glyco_transf_22,OGG_N,PHD,PHD_2,PWWP,zf-HC5HC2H,zf-HC5HC2H_2	28.39	18.502	21.897
TRINITY_DN108054_c0_g2_i1	S	protein-glutamine gamma-glutamyltransferase activity	TGM5	2.3.2.13	Transglut_C,Transglut_N,Transglut_core	23.68	27.128	28.389
TRINITY_DN1117_c0_g1_i7	O	prostaglandin-E synthase activity	PTGES3	5.3.99.3	CS,PDCD2_C	28.376	0	5.29
TRINITY_DN4871_c1_g1_i1	A	splicing factor 3a, subunit 1	SF3A1	-	Gp-FAR-1,PRP21_like_P,Surp,Trypsin,Ubiquitin_2,ubiquitin	23.69	28.368	19.928
TRINITY_DN2028_c0_g2_i1	C	BRO1-like domain	RHPN1	-	ASC,BRO1,HR1,PDZ,PDZ_2,YgbB	18.525	14.484	28.359
TRINITY_DN8312_c0_g1_i6	C	dihydrolipoyllysine-residue succinyltransferase activity	DLST	2.3.1.61	2-oxoacid_dh,Biotin_lipoyl,Biotin_lipoyl_2,HlyD_D23	28.349	22.346	20.12
TRINITY_DN3217_c0_g1_i9	T	Protein kinase C and casein kinase substrate in neurons	PACSIN3	-	ArfGap,FCH,NPF,SH3_1,SH3_2,SH3_9	20.624	28.347	24.121
TRINITY_DN6949_c0_g1_i2	T	poly(A) binding	LARP4	-	La	18.653	23.277	28.324
TRINITY_DN5998_c0_g2_i5	F	clathrin binding	CLINT1	-	ANTH,Complex1_LYR,Complex1_LYR_2,ENTH,FHA,Telomere_reg-2	0	24.114	28.307
TRINITY_DN36904_c0_g1_i1	J	Ribosomal protein L4	-	-	Ribosomal_L23,Ribosomal_L4	27.391	26.116	28.293
TRINITY_DN7723_c0_g1_i1	J	structural constituent of ribosome	RPL28	-	Glutaredoxin,Ribosomal_L28e	15.968	28.283	15.947
TRINITY_DN3318_c0_g1_i5	C	subthalamus development	UQCRQ	-	Cyt_b-c1_8,DUF2741,UcrQ	1.061	10.815	28.28
TRINITY_DN28942_c0_g1_i1	E	5-oxoprolinase (ATP-hydrolyzing) activity	OPLAH	3.5.2.9	Ala_racemase_N,Hydant_A_N,Hydantoinase_A,Hydantoinase_B,Speriolin_N,UCR_14kD,zf-met	28.274	22.303	25.879
TRINITY_DN2287_c0_g1_i1	T	coreceptor activity involved in Wnt signaling pathway, planar cell polarity pathway	PTK7	2.7.10.1	AAA_11,AAA_12,AAA_19,AAA_30,C1-set,I-set,Ig_2,Ig_3,Pkinase,Pkinase_Tyr,V-set,ig	16.21	10.625	28.264
TRINITY_DN62233_c0_g1_i1	O	protein O-linked glycosylation via threonine	-	2.4.1.41	Glyco_tranf_2_2,Glyco_tranf_2_3,Glyco_transf_7C,Glycos_transf_2,Ricin_B_lectin	22.753	23.725	28.257
TRINITY_DN93678_c0_g1_i1	S	PHD finger protein 13	PHF13	-	DSS1_SEM1,PHD,PHD_2	15.349	28.234	13.566
TRINITY_DN1691_c0_g1_i4	A	cleavage and polyadenylation specificity factor subunit	CPSF6	-	RRM_1,RRM_6,VASP_tetra	19.538	28.232	20.972
TRINITY_DN5038_c0_g1_i5	A	7SK snRNA binding	-	-	DEAD,DbpA,Helicase_C,ResIII	28.231	9.728	16.98
TRINITY_DN11382_c0_g1_i2	E	arachidonate 5-lipoxygenase activity	-	1.13.11.34	C2,Catalase,Lipoxygenase,PLAT,Polyketide_cyc2	27.495	22.999	28.227
TRINITY_DN8908_c0_g1_i10	-	-	-	-	Collagen,F5_F8_type_C	28.207	9.494	24.674
TRINITY_DN3993_c0_g1_i7	M	atlastin GTPase	ATL2	-	Calreticulin,GBP,GBP_C	17.317	28.206	21.891
TRINITY_DN2744_c0_g1_i9	U	vesicle docking	EXOC5	-	Ion_trans_2,SH3_1,SH3_2,SH3_9,Sec10,Tudor-knot	27.752	28.189	26.625
TRINITY_DN68944_c0_g1_i2	A	proline-rich region binding	WBP4	-	WW,zf-U1	22.2	21.328	28.175
TRINITY_DN134_c0_g1_i2	A	pre-mRNA cleavage required for polyadenylation	FIP1L1	-	DUF5404,Fip1	25.857	25.148	28.156
TRINITY_DN2873_c0_g1_i4	S	cytoskeleton-dependent intracellular transport	HOOK3	-	HOOK	22.992	28.152	21.71
TRINITY_DN13673_c0_g1_i1	EF	Phosphoribosyl pyrophosphate	PRPSAP1	-	BTB,Pribosyl_synth,Pribosyltran,Pribosyltran_N	22.423	28.148	21.528
TRINITY_DN49177_c0_g1_i3	F	belongs to the aldehyde dehydrogenase family	ALDH1L1	1.5.1.6	7tm_7,Aldedh,DUF1487,Formyl_trans_C,Formyl_trans_N,PP-binding	28.147	26.278	27.932
TRINITY_DN12060_c0_g2_i3	C	alkylglycerone-phosphate synthase activity	AGPS	2.5.1.26	FAD-oxidase_C,FAD_binding_4,Innexin	18.84	23.3	28.146
TRINITY_DN12060_c0_g2_i3	C	alkylglycerone-phosphate synthase activity	AGPS	2.5.1.26	FAD-oxidase_C,FAD_binding_4,Innexin	18.84	23.3	28.146
TRINITY_DN19816_c0_g1_i8	T	actin polymerization or depolymerization	ABI2	-	Abi_HHR,SH3_1,SH3_2,SH3_9	28.136	4.961	23.059
TRINITY_DN1604_c0_g1_i4	S	protein-cysteine S-acyltransferase activity	ZDHHC24	2.3.1.225	DHHC,zf-DHHC	28.113	22.038	15.809
TRINITY_DN9562_c0_g1_i1	B	methylated histone binding	ING1	-	ING,PHD	25.06	28.104	22.2
TRINITY_DN9562_c0_g1_i1	A	Sjogren syndrome antigen B (autoantigen La)	SSB	-	ACBP,Gag_p10,La,RRM_1,RRM_3,RRM_5,RRM_6	25.06	28.104	22.2
TRINITY_DN9542_c0_g1_i3	J	mitochondrial translation	MRPS2	-	Ribosomal_S2,Urb2	28.094	24.527	24.488
TRINITY_DN5652_c0_g1_i1	I	Hydroxyacyl-coenzyme A dehydrogenase	HADH	1.1.1.35	3HCDH,3HCDH_N,AlaDh_PNT_C,NAD_Gly3P_dh_N,NAD_binding_2,NAD_binding_7,Pyr_redox,Pyr_redox_2,UDPG_MGDP_dh_N	24.972	28.07	19.739
TRINITY_DN2213_c0_g1_i35	K	transcription by RNA polymerase I	POLR1C	-	Glyco_tranf_2_2,Glyco_tranf_2_3,Glycos_transf_2,PHD,RNA_pol_A_bac,RNA_pol_L,RNA_pol_L_2,Requiem_N	28.04	23.224	21.419
TRINITY_DN2213_c0_g1_i35	T	meiotic sister chromatid cohesion, centromeric	BUB1	2.7.11.1	Mad3_BUB1_I,Pkinase,Pkinase_Tyr	28.04	23.224	21.419
TRINITY_DN2213_c0_g1_i35	G	Trehalase	TREH	3.2.1.28	GDE_C,Glyco_hydro_63,Trehalase,UQ_con	28.04	23.224	21.419
TRINITY_DN2213_c0_g1_i35	I	glycerone-phosphate O-acyltransferase activity	GNPAT	2.3.1.42	AAA_11,AAA_12,Acyltransferase,Clat_adaptor_s,Histone,MIT,PX	28.04	23.224	21.419
TRINITY_DN2213_c0_g1_i35	O	Trypsin Inhibitor like cysteine rich domain	-	-	Kunitz_BPTI,Pacifastin_I,TIL,Thyroglobulin_1,WAP	28.04	23.224	21.419
TRINITY_DN2725_c0_g1_i4	U	Golgi to transport vesicle transport	-	-	DUF2450,L27,Sec8_exocyst	24.938	24.32	28.027
TRINITY_DN2592_c0_g1_i1	O	G-protein beta-subunit binding	CCT5	-	Cpn60_TCP1	26.477	27.384	28.022
TRINITY_DN2592_c0_g1_i1	G	xylulokinase activity	XYLB	2.7.1.17	FGGY_C,FGGY_N,MAP65_ASE1,TatD_DNase,zf-C2H2	26.477	27.384	28.022
TRINITY_DN2592_c0_g1_i1	G	xylulokinase activity	XYLB	2.7.1.17	FGGY_C,FGGY_N,MAP65_ASE1,TatD_DNase,zf-C2H2	26.477	27.384	28.022
TRINITY_DN1417_c1_g1_i1	S	TLD	-	-	SNF,TLD	0	28.02	5.724
TRINITY_DN109821_c0_g1_i1	EI	Hydroxy-delta-5-steroid dehydrogenase, 3 beta- and steroid delta-isomerase	HSD3B7	1.1.1.145,1.1.1.181,5.3.3.1	3Beta_HSD,Epimerase,GDP_Man_Dehyd,KR,NAD_binding_10,NAD_binding_4,NmrA,Polysacc_synt_2,RmlD_sub_bind,Sacchrp_dh_NADP,adh_short	26.823	28.014	25.907
TRINITY_DN75834_c0_g1_i3	S	cellular response to leukemia inhibitory factor	EFHC2	-	DUF1126,EF-hand_6	28.013	21.032	26.033
TRINITY_DN11178_c0_g1_i1	K	Transcription factor AP4	TFAP4	-	HLH	28.008	21.324	26.573
TRINITY_DN9899_c0_g1_i2	U	carbohydrate binding	LMAN2	-	Lectin_leg-like,PMP1_2	28	16.416	22.387
TRINITY_DN75_c0_g2_i2	TZ	Rho GTPase binding	DIAPH1	-	AKAP7_RIRII_bdg,Drf_DAD,Drf_FH1,Drf_FH3,Drf_GBD,FH2	16.937	19.346	27.997
TRINITY_DN16498_c0_g1_i1	J	polyuridylation-dependent mRNA catabolic process	DIS3L2	-	RNB,Rrp44_CSD1,WD-3	24.727	18.893	27.995
TRINITY_DN2834_c0_g1_i3	S	TeTratriCopeptide repeat	TTC23	-	SHNi-TPR,TPR_1,TPR_10,TPR_11,TPR_12,TPR_2,TPR_7,TPR_8	27.965	6.534	19.365
TRINITY_DN26010_c0_g1_i2	Z	Dynein axonemal light intermediate chain 1	DNALI1	-	Ax_dynein_light,SMN,zf-3CxxC	23.869	27.963	25.698
TRINITY_DN3017_c0_g1_i6	V	Beta-lactamase	-	-	Beta-lactamase	27.952	23.48	20.527
TRINITY_DN1675_c1_g1_i8	Z	barbed-end actin filament capping	CAPZA2	-	F-actin_cap_A	27.946	20.439	24.337
TRINITY_DN1675_c1_g1_i8	T	lipoprotein receptor-related protein	LRP2	-	DUF5050,EGF,EGF_CA,ER,FXa_inhibition,Ldl_recept_a,Ldl_recept_b,cEGF	27.946	20.439	24.337
TRINITY_DN10034_c0_g1_i3	U	7S RNA binding	SRP72	-	ANAPC3,ChAPs,Coatomer_E,DUF4210,PBP_GOBP,SNAP,SRP72,SRP_TPR_like,TPR_1,TPR_14,TPR_16,TPR_19,TPR_2,TPR_21,TPR_6,TPR_8,TPR_9	24.569	22.907	27.929
TRINITY_DN4395_c0_g1_i8	L	single-stranded DNA binding	RpA-70	-	DUF223,G_glu_transpept,Lactamase_B_2,Pkinase,Pkinase_Tyr,REPA_OB_2,Rep-A_N,Rep_fac-A_C,tRNA_anti-codon	26.276	27.921	23.794
TRINITY_DN4395_c0_g1_i8	L	single-stranded DNA binding	RpA-70	-	DUF223,G_glu_transpept,Lactamase_B_2,Pkinase,Pkinase_Tyr,REPA_OB_2,Rep-A_N,Rep_fac-A_C,tRNA_anti-codon	26.276	27.921	23.794
TRINITY_DN330_c0_g1_i2	S	Ras subfamily of RAS small GTPases	-	-	Arf,GTP_EFTU,MMR_HSR1,Ras,Roc	27.921	16.608	15.689
TRINITY_DN6110_c0_g1_i1	K	histone H3-K36 methylation	WHSC1L1	2.1.1.43	DDE_1,HMG_box,HMG_box_2,PHD,PWWP,SET	27.918	22.805	21.198
TRINITY_DN409_c0_g1_i1	G	glycogenin glucosyltransferase activity	-	2.4.1.186	Glyco_transf_8,Mannosyl_trans3,Methyltransf_11,Methyltransf_18,Methyltransf_23,Methyltransf_25,Methyltransf_31,NodS	24.825	19.913	27.916
TRINITY_DN4336_c0_g1_i2	U	Sortilin	-	-	BNR,BNR_6,Lipase,PLAT,PSI,Sema,Sortilin-Vps10,Sortilin_C,TIG	27.91	6.677	25.605
TRINITY_DN4336_c0_g1_i2	I	carnitine O-palmitoyltransferase activity	CPT2	2.3.1.21	Carn_acyltransf,Myb_DNA-bind_4,Peptidase_M24,RIC3	27.91	6.677	25.605
TRINITY_DN1648_c1_g1_i2	A	rRNA-processing protein Efg1	-	-	DUF2361,Efg1	23.915	27.908	19.88
TRINITY_DN135_c0_g1_i9	U	posttranslational protein targeting to endoplasmic reticulum membrane	SEC62	-	MIP-T3,Sec62	27.898	15.473	13.331
TRINITY_DN135_c0_g1_i9	-	-	PRRT4	-	-	27.898	15.473	13.331
TRINITY_DN2125_c0_g1_i3	J	Ran guanyl-nucleotide exchange factor activity	RCC1	-	ACBP,RCC1,RCC1_2,Ribosomal_S10,zf-CCHC_3	27.896	25.356	20.63
TRINITY_DN78_c0_g1_i3	T	Protein tyrosine phosphatase, receptor type	-	3.1.3.48	C2-set_2,DSPc,I-set,Ig_2,Ig_3,Y_phosphatase,Y_phosphatase3,fn3,ig	15.551	19.102	27.893
TRINITY_DN6280_c0_g2_i16	T	guanyl-nucleotide exchange factor activity	DOCK6	-	Ank,Ank_2,Ank_4,CAP_GLY,DHR-2,DOCK-C2,DOCK_N,DUF3398,MBOAT,Mtc,Ribosomal_L31e	8.484	27.89	15.517
TRINITY_DN6280_c0_g2_i16	S	common myeloid progenitor cell proliferation	FBXO4	-	Arf,F-box,F-box-like	8.484	27.89	15.517
TRINITY_DN19816_c0_g1_i7	T	actin polymerization or depolymerization	ABI2	-	Abi_HHR,SH3_1,SH3_2,SH3_9	9.268	27.886	5.024
TRINITY_DN2061_c2_g1_i1	P	calcium:sodium antiporter activity involved in regulation of cardiac muscle cell membrane potential	SLC8B1	-	7TM_GPCR_Srsx,Na_Ca_ex	22.433	25.295	27.877
TRINITY_DN17695_c0_g1_i11	GM	L-threonine 3-dehydrogenase	-	1.1.1.103	3Beta_HSD,Epimerase,GDP_Man_Dehyd,NAD_binding_4,Polysacc_synt_2,RmlD_sub_bind	0	27.846	11.754
TRINITY_DN17695_c0_g1_i11	IO	positive regulation of pinocytosis	PPT1	3.1.2.22	Lipase_2,Palm_thioest	0	27.846	11.754
TRINITY_DN109801_c0_g1_i1	K	SAP30 binding protein	SAP30BP	-	HCNGP	27.83	23.915	23.654
TRINITY_DN434_c0_g1_i11	A	zinc finger	ZC3H14	-	PWI,RRM_1,zf-CCCH_2	27.822	17.479	3.735
TRINITY_DN13597_c1_g1_i4	S	CAP_GLY	-	-	CAP_GLY	27.819	19.497	17.852
TRINITY_DN10059_c1_g2_i6	V	endocytosis	LMBR1L	-	HH_signal,Hint,LMBR1,RRM_1,Tubulin,Tubulin_C	26.16	22.161	27.811
TRINITY_DN9075_c0_g1_i1	T	serine threonine-protein kinase	STK4	-	Ldh_1_C,Mst1_SARAH,Pkinase,Pkinase_Tyr	27.81	15.503	22.954
TRINITY_DN47317_c0_g1_i3	T	mitogen-activated protein kinase kinase binding	BRAF	2.7.11.1,3.1.3.48	C1_1,Kinase-like,Pkinase,Pkinase_Tyr,RBD,Ribosomal_S4,S4,Y_phosphatase,fn3	27.797	21.847	25.306
TRINITY_DN15495_c0_g1_i6	S	Golgi organization	DYM	-	Dymeclin,Hid1	27.785	25.378	15.439
TRINITY_DN44146_c0_g1_i7	O	tripeptidyl-peptidase activity	TPP2	3.4.14.10	DUF971,Exostosin,Glyco_transf_64,Mo-co_dimer,NAD_binding_4,Oxidored_molyb,Peptidase_S8,Sterile,TPPII,TPPII_N,TauD	15.235	23.402	27.77
TRINITY_DN1688_c2_g1_i6	T	Rab guanyl-nucleotide exchange factor activity	DENND2A	-	DENN,G-patch,SPA,dDENN,uDENN	27.766	26.676	23.233
TRINITY_DN6280_c0_g2_i3	T	guanyl-nucleotide exchange factor activity	DOCK6	-	Ank,Ank_2,Ank_4,CAP_GLY,DHR-2,DOCK-C2,DOCK_N,DUF3398,MBOAT,Mtc,Ribosomal_L31e	27.765	11.583	21.346
TRINITY_DN6280_c0_g2_i3	S	common myeloid progenitor cell proliferation	FBXO4	-	Arf,F-box,F-box-like	27.765	11.583	21.346
TRINITY_DN5778_c1_g1_i4	I	diacylglycerol cholinephosphotransferase activity	CEPT1	2.7.8.1,2.7.8.2	CDP-OH_P_transf	27.76	18.6	22.235
TRINITY_DN1992_c0_g1_i7	O	Cell division protein 48 (CDC48) domain 2	-	-	AAA,AAA_2,AAA_5,CDC48_2,CDC48_N,RuvB_N,Vps4_C	20.835	27.755	13.511
TRINITY_DN19588_c0_g2_i1	OT	MIT domain binding	CAPN7	-	Calpain_III,GCIP,MIT,Peptidase_C2,UCH,UCH_1,UPAR_LY6_2,WBP-1	27.672	27.755	27.237
TRINITY_DN5310_c0_g1_i5	O	Ubiquitin-conjugating enzyme	UBE2Q1	2.3.2.23	RWD,UQ_con	20.221	20.516	27.738
TRINITY_DN5310_c0_g1_i5	O	protein autoubiquitination	RNF220	-	RNF220,zf-C3HC4,zf-C3HC4_2	20.221	20.516	27.738
TRINITY_DN364_c1_g1_i9	S	axonemal dynein complex assembly	SPAG1	-	Fis1_TPR_C,MRNIP,RPAP3_C,TPR_1,TPR_11,TPR_12,TPR_16,TPR_17,TPR_19,TPR_2,TPR_6,TPR_7,TPR_8,TPR_9,UPF0544	17.993	18.66	27.732
TRINITY_DN9726_c0_g1_i1	S	ion transport	TMEM63C	-	PHM7_cyt,RSN1_7TM,RSN1_TM	27.727	17.98	16.542
TRINITY_DN1628_c0_g1_i1	I	Belongs to the sterol desaturase family	AGMO	1.14.16.5	AAA_18,DUF4153,FA_hydroxylase	27.721	26.431	27.12
TRINITY_DN10279_c0_g1_i4	J	adipocyte plasma	APMAP	-	Arylesterase,SGL,Str_synth	27.716	16.787	22.105
TRINITY_DN635_c0_g1_i1	T	neurotrophin receptor activity	MUSK	2.7.10.1	C2-set_2,Fz,I-set,Ig_2,Ig_3,Kringle,LRR_8,MWFE,Pkinase,Pkinase_Tyr,TPKR_C2,ig	27.714	0	6.006
TRINITY_DN3715_c0_g1_i1	K	negative regulation of cardiac chamber formation	-	-	T-box	27.706	19.13	18.582
TRINITY_DN110797_c0_g1_i1	U	intra-Golgi vesicle-mediated transport	-	-	ANAPC4_WD40,Acetyltransf_1,COPI_C,Coatomer_WDAD,FR47,Gly_acyl_tr_C,WD40	14.24	19.754	27.701
TRINITY_DN3172_c0_g1_i1	M	plasma membrane repair	DYSF	-	C2,Fe_hyd_SSU,Fe_hyd_lg_C,FerA,FerB,FerI,Ferlin_C,PNMA,Pex24p,zf-CCHC	11.03	27.686	18.255
TRINITY_DN10739_c0_g2_i2	DTUZ	phosphatidylinositol binding	SNX29	-	PX,RUN	22.256	23.208	27.684
TRINITY_DN8203_c0_g1_i2	-	-	-	-	-	27.657	22.654	27.283
TRINITY_DN87_c1_g1_i7	W	cell-matrix adhesion	-	-	AMOP,Cadherin,EGF,EGF_CA,HYR,IgGFc_binding,Lectin_C,NIDO,Sushi,TIG,TMEM154,VWD,hEGF	17.519	3.853	27.655
TRINITY_DN3058_c0_g1_i4	I	phospholipase	-	3.1.4.11	C2,EF-hand_like,PH_12,PI-PLC-X,PI-PLC-Y	8.085	4.381	27.643
TRINITY_DN8062_c0_g2_i2	C	Galactose-1-phosphate uridylyltransferase	GALT	2.7.7.12	GalP_UDP_tr_C,GalP_UDP_transf,HIT	15.309	11.92	27.616
TRINITY_DN9300_c0_g1_i6	H	lysosomal microautophagy	ATG7	-	ATG7_N,MNR,ThiF	27.606	26.246	27.124
TRINITY_DN50205_c0_g1_i3	Z	Belongs to the TRAFAC class myosin-kinesin ATPase superfamily. Myosin family	-	-	Myosin_N,Myosin_head,Myosin_tail_1	10.725	18.713	27.588
TRINITY_DN6317_c0_g1_i1	I	ethanolamine kinase activity	-	2.7.1.82	APH,Choline_kinase,EcKinase	27.578	26.981	22.204
TRINITY_DN445_c0_g3_i2	I	Enoyl-CoA hydratase/isomerase	-	-	ECH_1,ECH_2	27.577	17.842	21.386
TRINITY_DN875_c0_g1_i1	S	Interferon-inducible GTPase (IIGP)	-	-	ABC_tran,AIG1,Gtr1_RagA,IIGP,MMR_HSR1	27.156	27.569	22.008
TRINITY_DN37382_c0_g3_i2	C	3-oxoacid CoA-transferase activity	OXCT1	2.8.3.5	AcetylCoA_hyd_C,CoA_trans	24.036	27.543	22.28
TRINITY_DN2737_c1_g1_i4	T	semaphorin receptor activity	-	-	PSI,Plexin_cytopl,Sema,TIG	27.54	4.435	12.564
TRINITY_DN2153_c1_g2_i1	S	outer dynein arm assembly	CCDC114	-	Rbsn	27.539	20.713	21.587
TRINITY_DN2187_c0_g1_i6	F	uridine kinase activity	UCKL1	2.7.1.48	AAA_17,AAA_18,AAA_33,CPT,KAP_NTPase,PRK,UPRTase,Zeta_toxin	27.489	0	0.097
TRINITY_DN1710_c0_g2_i12	C	Transmembrane protein 136	TMEM136	-	TRAM_LAG1_CLN8	26.725	25.68	27.486
TRINITY_DN12934_c0_g1_i12	P	voltage-gated chloride channel activity	CLCN3	-	CBS,DDE_3,Ribosomal_L29,Transposase_1,Voltage_CLC,WD40	20.113	27.466	17.045
TRINITY_DN19922_c0_g1_i3	J	translation initiation factor binding	EIF3C	-	PCI,eIF-3c_N	27.465	12.948	8.625
TRINITY_DN939_c0_g1_i7	H	thiamine binding	TPK1	2.7.6.2	TPK_B1_binding,TPK_catalytic	18.874	27.465	25.83
TRINITY_DN939_c0_g1_i7	M	phospholipid scrambling	PLSCR1	-	Rho_N,Scramblase	18.874	27.465	25.83
TRINITY_DN3052_c0_g1_i5	PT	maintenance of animal organ identity	GPR98	-	7tm_2,Calx-beta,Dicty_CAR,EPTP,ER,GPS,Laminin_G_2,Laminin_G_3,PAN_1,fn3	14.008	27.462	22.567
TRINITY_DN1628_c0_g1_i6	I	Belongs to the sterol desaturase family	AGMO	1.14.16.5	AAA_18,DUF4153,FA_hydroxylase	27.458	8.372	12.627
TRINITY_DN7273_c0_g2_i5	S	phosphatase 4, regulatory subunit	PPP4R2	-	PPP4R2	16.649	27.454	23.259
TRINITY_DN28166_c0_g1_i2	EI	propionyl-CoA carboxylase activity	-	6.4.1.3	ATP-grasp,ATP-grasp_3,ATP-grasp_4,Biotin_carb_C,Biotin_carb_N,Biotin_lipoyl,Biotin_lipoyl_2,CPSase_L_D2,CPSase_L_chain,Dala_Dala_lig_C,RimK	23.479	21.952	27.451
TRINITY_DN877_c0_g1_i3	O	Cell division protein 48 (CDC48) domain 2	-	-	AAA,AAA_2,AAA_5,CDC48_2,CDC48_N,RuvB_N,Vps4_C	24.973	17.679	27.449
TRINITY_DN877_c0_g1_i3	T	cellular response to calcium ion	CPNE4	-	C2,Copine,VWA,vWA-TerF-like	24.973	17.679	27.449
TRINITY_DN2682_c0_g1_i2	U	multi-organism toxin transport	RAB29	-	Arf,Gtr1_RagA,MMR_HSR1,Ras,Roc	27.434	9.105	13.144
TRINITY_DN5337_c0_g1_i2	DO	nervous system development	GAS7	-	FCH,SH3_1,SH3_2,SH3_9,WW,WW_FCH_linker	21.809	27.431	22.917
TRINITY_DN5340_c0_g2_i1	T	spliceosomal complex assembly	SRPK2	2.7.11.1	MFS_1,Pkinase,Pkinase_Tyr,Plexin_cytopl,Sugar_tr,TruD	10.114	18.464	27.424
TRINITY_DN4166_c0_g1_i1	S	Family with sequence similarity 210 member B	FAM210B	-	DUF1279	17.229	27.403	5.404
TRINITY_DN5434_c1_g2_i2	J	glutamate-tRNA ligase activity	EPRS	6.1.1.15,6.1.1.17	Cation_efflux,GST_C,GST_C_3,HGTP_anticodon,PALP,ProRS-C_1,RNA_pol_A_bac,RNA_pol_L,WHEP-TRS,tRNA-synt_1c,tRNA-synt_1c_C,tRNA-synt_2b	27.395	22.397	15.235
TRINITY_DN6570_c0_g1_i9	V	dual specificity protein phosphatase	CDC14A	3.1.3.16,3.1.3.48	Cytochrom_B561,DSPc,DSPn,PTPlike_phytase,THAP,Y_phosphatase	27.391	6.414	11.596
TRINITY_DN3124_c0_g1_i8	C	proton-exporting ATPase activity, phosphorylative mechanism	ATP6V0D1	-	DEAD,Helicase_C,ResIII,vATP-synt_AC39	27.385	12.997	16.79
TRINITY_DN3970_c0_g1_i13	O	heat shock	HSPA4L	-	FGGY_C,HSP70,MreB_Mbl	24.103	19.358	27.381
TRINITY_DN3970_c0_g1_i13	T	transporter activity	TMEM184C	-	Solute_trans_a	24.103	19.358	27.381
TRINITY_DN5186_c0_g1_i2	KOT	protein-arginine omega-N asymmetric methyltransferase activity	PRMT2	2.1.1.319	MTS,Met_10,Methyltransf_11,Methyltransf_18,Methyltransf_25,Methyltransf_31,PRMT5,PrmA,SAMBD,SH3_1,SH3_2,SH3_9,TehB	19.71	20.871	27.376
TRINITY_DN693_c0_g1_i1	U	Charged multivesicular body protein	CHMP2B	-	DnaJ-X,Snf7	0.278	22.664	27.36
TRINITY_DN16010_c0_g1_i13	Z	Pleckstrin homology domain.	-	-	NT-C2,PH,PH_3,Thioredoxin_8	24.702	19.15	27.348
TRINITY_DN2449_c0_g1_i11	S	Circularly permutated Ras protein 1-like	-	-	Sec23_BS,Sec23_trunk,VWA,VWA_2,zf-Sec23_Sec24	12.933	18.812	27.348
TRINITY_DN1935_c0_g1_i2	U	Belongs to the adaptor complexes small subunit family	AP-1sigma	-	Clat_adaptor_s	22.099	27.347	21.197
TRINITY_DN7862_c0_g2_i8	S	transmembrane transport	MFSD7	-	ATG22,MFS_1,MFS_2,OATP,Sugar_tr	9.465	27.333	16.958
TRINITY_DN257_c0_g1_i9	IN	phosphatidate phosphatase	LPIN3	3.1.3.4	AF1Q,LNS2,Lipin_N,Lipin_mid,WRNPLPNID	25.284	21.316	27.332
TRINITY_DN23956_c0_g1_i1	M	amine N-methyltransferase activity	NNMT	2.1.1.1,2.1.1.49,2.1.1.96	Methyltransf_11,Methyltransf_18,Methyltransf_23,Methyltransf_8,NNMT_PNMT_TEMT	19.807	17.257	27.332
TRINITY_DN32859_c0_g1_i3	S	histone H3-K4 methylation	RBBP5	-	ANAPC4_WD40,RBM39linker,SAP,WD40	24.666	27.31	22.538
TRINITY_DN2773_c0_g1_i4	I	very long-chain fatty acid catabolic process	ABCD2	-	ABC_membrane_2,ABC_tran,SbmA_BacA	25.648	27.288	12.97
TRINITY_DN24602_c0_g2_i1	A	peptidyl-prolyl cis-trans isomerase activity	PPIE	5.2.1.8	DUF3317,Pro_isomerase,RRM_1,RRM_5,RRM_6,SF1-HH,SPT_ssu-like	26.78	26.876	27.287
TRINITY_DN9726_c0_g1_i2	S	ion transport	TMEM63C	-	PHM7_cyt,RSN1_7TM,RSN1_TM	22.089	20.72	27.286
TRINITY_DN8346_c0_g1_i3	U	protein C20orf24 homolog	C20orf24	-	Homeobox_KN,Rab5ip	13.584	15.819	27.285
TRINITY_DN2066_c0_g2_i6	Q	oxidoreductase activity	DHRS7	-	DUF1776,Epimerase,KR,adh_short,adh_short_C2	27.282	24.005	24.355
TRINITY_DN4062_c1_g1_i2	T	midbrain morphogenesis	Sos	-	Histone,PH,RasGEF,RasGEF_N,RhoGEF	25.284	20.041	27.274
TRINITY_DN7856_c0_g2_i2	Z	Filamin C, gamma	-	-	CAMSAP_CH,CH,CUB,Filamin,PTR2,Tubulin_C	27.266	19.592	17.201
TRINITY_DN67540_c0_g2_i3	U	manganese ion binding	NPEPL1	-	Peptidase_M17,Syntaxin	27.263	22.709	20.46
TRINITY_DN4336_c0_g1_i1	U	Sortilin	-	-	BNR,BNR_6,Lipase,PLAT,PSI,Sema,Sortilin-Vps10,Sortilin_C,TIG	15.271	27.262	16.987
TRINITY_DN4336_c0_g1_i1	I	carnitine O-palmitoyltransferase activity	CPT2	2.3.1.21	Carn_acyltransf,Myb_DNA-bind_4,Peptidase_M24,RIC3	15.271	27.262	16.987
TRINITY_DN6544_c0_g1_i11	A	E-box binding	nonA	-	NOPS,RRM_1,RRM_5,RRM_6	27.248	10.677	15.967
TRINITY_DN1272_c0_g2_i2	G	transmembrane transporter activity	SLC35F4	-	EamA,Pkinase,Pkinase_Tyr,SLC35F,TPT	18.157	24.213	27.246
TRINITY_DN596_c0_g1_i2	K	nuclear factor of kappa light polypeptide gene enhancer in B-cells	NFKB1	-	Ank,Ank_2,Ank_3,Ank_4,Ank_5,Death,RHD_DNA_bind,RHD_dimer	15.531	27.232	22.284
TRINITY_DN1076_c0_g1_i5	-	-	-	-	-	27.231	7.113	8.061
TRINITY_DN6394_c0_g1_i1	K	Belongs to the MT-A70-like family	METTL14	2.1.1.62	BIR,MT-A70	20.681	27.221	25.174
TRINITY_DN21441_c0_g1_i1	E	cellular amide catabolic process	-	3.5.1.14	M20_dimer,Peptidase_M20,Peptidase_M28	7.403	27.214	9.666
TRINITY_DN21441_c0_g1_i1	E	cellular amide catabolic process	-	3.5.1.14	M20_dimer,Peptidase_M20,Peptidase_M28	7.403	27.214	9.666
TRINITY_DN1485_c0_g1_i4	O	metal ion binding	RNFT2	2.3.2.27	EF-hand_1,EF-hand_5,EF-hand_6,EF-hand_7,EF-hand_8,Prok-RING_4,SRCR,zf-ANAPC11,zf-C3HC4,zf-C3HC4_2,zf-C3HC4_3,zf-C3HC4_4,zf-RING_2,zf-RING_5,zf-RING_UBOX,zf-rbx1	16.349	15.89	27.21
TRINITY_DN1896_c0_g1_i3	M	G-protein coupled receptor activity	GRM1	-	7tm_3,ANF_receptor,Cation_ATPase,Cation_ATPase_C,Cation_ATPase_N,DBINO,DRMBL,E1-E2_ATPase,GluR_Homer-bdg,Helicase_C,Hydrolase,Hydrolase_3,NCD3G,Peripla_BP_6,SNF2_N,bZIP_Maf	27.196	8.714	22.695
TRINITY_DN10807_c0_g1_i11	O	Carboxypeptidase	-	3.4.17.1,3.4.17.15	Peptidase_M14,Propep_M14	10.377	7.326	27.191
TRINITY_DN10807_c0_g1_i11	O	Carboxypeptidase	-	3.4.17.1,3.4.17.15	Peptidase_M14,Propep_M14	10.377	7.326	27.191
TRINITY_DN10484_c0_g1_i3	J	SCF complex assembly	CAND1	-	Cnd1,HEAT_2,Motilin_assoc,Ribosomal_60s,TIP120	18.339	25.655	27.175
TRINITY_DN2321_c0_g2_i2	PT	embryonic digit morphogenesis	-	-	Calx-beta	20.932	4.299	27.155
TRINITY_DN588_c0_g2_i3	TU	fast, calcium ion-dependent exocytosis of neurotransmitter	-	-	C2	27.153	16.643	18.278
TRINITY_DN76639_c1_g1_i2	O	regulation of translation	CNOT11	-	DUF2363,WH2	27.151	13.976	12.732
TRINITY_DN629_c0_g1_i5	K	steroid hormone receptor activity	-	-	Hormone_recep,zf-C4	27.147	6.927	3.628
TRINITY_DN12312_c0_g1_i2	K	protein dimerization activity	MAX	-	HLH,UPF0542	18.262	26.282	27.146
TRINITY_DN3058_c1_g1_i1	C	sn-glycerol-3-phosphate:ubiquinone-8 oxidoreductase activity	GPD2	1.1.5.3	DAO,DAO_C,DHC_N1,EF-hand_1,EF-hand_5,EF-hand_6,EF-hand_7,EF-hand_8,FAD_binding_2,FAD_oxidored,GIDA,Gal_Lectin,Pyr_redox_2	27.138	16.802	13.538
TRINITY_DN5985_c1_g1_i11	O	e3 ubiquitin-protein ligase	RNF213	-	AAA,AAA_5,NACHT,Prok-RING_4,SRCR,zf-C3HC4,zf-C3HC4_2,zf-C3HC4_3,zf-C3HC4_4,zf-RING_2,zf-RING_5,zf-RING_UBOX	27.133	17.911	11.974
TRINITY_DN7680_c0_g1_i2	G	esophagus smooth muscle contraction	-	3.1.6.14	Phosphodiest,Sulfatase	27.122	14.816	26.225
TRINITY_DN4871_c1_g1_i3	A	splicing factor 3a, subunit 1	SF3A1	-	Gp-FAR-1,PRP21_like_P,Surp,Trypsin,Ubiquitin_2,ubiquitin	27.101	22.37	22.534
TRINITY_DN10849_c0_g1_i2	S	NADPH-dependent FMN reductase	-	-	FMN_red,Flavodoxin_2	27.1	10.019	8.884
TRINITY_DN380_c1_g2_i2	A	dosage compensation by inactivation of X chromosome	RBM15B	-	BAR,BAR_2,RRM_1,RRM_3,RRM_5,RRM_6,SPOC	27.081	26.584	15.411
TRINITY_DN380_c1_g2_i2	T	Rho guanyl-nucleotide exchange factor activity	Fgd6	-	7tm_1,FYVE,PH,RVT_1,RhoGEF,rve	27.081	26.584	15.411
TRINITY_DN1136_c0_g1_i6	O	STIP1 homology and U-box containing protein 1	STUB1	2.3.2.27,5.2.1.8	ANAPC3,TPR_1,TPR_11,TPR_12,TPR_16,TPR_19,TPR_2,TPR_3,TPR_7,TPR_8,TPR_9,U-box	27.073	6.242	5.174
TRINITY_DN6049_c0_g1_i1	T	regulation of calcium ion export across plasma membrane	RGS9	-	BSD,DEP,G-gamma,RGS,RVT_1	27.072	14.938	25.206
TRINITY_DN7337_c0_g3_i1	O	negative regulation of phosphatase activity	FKBP15	-	FKBP_C,WH1	16.143	16.275	27.071
TRINITY_DN1_c0_g2_i2	G	N-acetyl-beta-glucosaminyl-glycoprotein 4-beta-N-acetylgalactosaminyltransferase activity	-	2.4.1.244	CHGN,Glyco_transf_7C,PA14	18.289	21.796	27.054
TRINITY_DN4524_c0_g1_i8	O	SUMO binding	-	2.3.2.26	ANAPC10,Cul7,Cyt-b5,HECT,MIB_HERC2,RCC1,RCC1_2,RVT_1,Sulfotransfer_2,ZZ	27.033	20.798	20.946
TRINITY_DN2068_c0_g1_i1	U	vesicle docking involved in exocytosis	RAB15	-	Arf,GSHPx,GTP_EFTU,Gtr1_RagA,MMR_HSR1,Ras,Roc,SRPRB	26.416	27.005	23.857
TRINITY_DN734_c0_g1_i16	P	regulation of sequestering of zinc ion	SLC30A2	-	Cation_efflux	27.003	19.269	18.611
TRINITY_DN7486_c0_g1_i1	Z	tubulin-dependent ATPase activity	KIF19	-	CUB,DUF1092,EGF,Kinesin,Microtub_bd	26.993	21.65	22.662
TRINITY_DN1601_c0_g1_i3	PT	calcium ion transport	CACHD1	-	Cache_1,VWA,VWA_2,VWA_3,VWA_N,dCache_1	23.275	26.637	26.968
TRINITY_DN2434_c0_g1_i18	F	ribonucleoside-diphosphate reductase activity	RRM1	1.17.4.1	ATP-cone,LIAS_N,OPA3,Radical_SAM,Ribonuc_red_lgC,Ribonuc_red_lgN	20.865	24.521	26.965
TRINITY_DN2434_c0_g1_i18	S	Transmembrane protein 144	TMEM144	-	Sugar_transport,TMEM144	20.865	24.521	26.965
TRINITY_DN71254_c0_g2_i1	S	Cell division cycle-associated 7-like	CDCA7L	-	zf-4CXXC_R1	25.583	23.796	26.914
TRINITY_DN1766_c0_g1_i8	PT	two pore calcium channel protein	TPCN2	-	Ion_trans,PKD_channel	10.548	13.493	26.909
TRINITY_DN91638_c2_g1_i1	EI	propionyl-CoA carboxylase activity	PCCB	2.1.3.15,6.4.1.3	Carboxyl_trans,HAT_KAT11	19.749	26.892	25.997
TRINITY_DN10205_c0_g1_i1	F	quinolinate catabolic process	QPRT	2.4.2.19	QRPTase_C,QRPTase_N,zf-C2H2,zf-C2H2_4,zf-C2H2_6	25.999	26.892	20.438
TRINITY_DN4159_c1_g1_i6	H	Phosphopantothenoylcysteine synthetase	PPCS	6.3.2.51	DFP,Homeobox,Pou	26.852	22.771	21.338
TRINITY_DN8114_c1_g1_i1	OP	acidic dipeptidase	-	3.4.17.21	PA,Peptidase_M28,TFR_dimer	21.99	20.372	26.852
TRINITY_DN6882_c0_g1_i1	Z	FSHD region gene 1	FRG1	-	DUF1754,FRG1,Fascin	26.846	16.63	25.541
TRINITY_DN6882_c0_g1_i1	S	Sterile alpha motif.	ANKS3	-	Ank,Ank_2,Ank_3,Ank_4,Ank_5,Dimer_Tnp_hAT,SAM_1,SAM_2,SCAN	26.846	16.63	25.541
TRINITY_DN16877_c0_g2_i21	Q	glutathione synthase activity	GSS	6.3.2.3	CARD,DUF155,GSH_synth_ATP,GSH_synthase,GVQW,Peptidase_C14,polyprenyl_synt	22.136	17.9	26.844
TRINITY_DN16877_c0_g2_i21	H	Saccharopine	-	-	Sacchrp_dh_NADP	22.136	17.9	26.844
TRINITY_DN25659_c0_g1_i3	O	Uncharacterized ACR, YdiU/UPF0061 family	SELENOO	-	Fibrinogen_C,Ldl_recept_a,Nup88,SAM_1,SAM_2,UPF0061	26.481	26.829	24.14
TRINITY_DN5709_c0_g1_i12	H	Involved in the biogenesis of the 60S ribosomal subunit	GTPBP4	-	Ank_2,Ank_3,Ank_4,CTP_transf_like,FeoB_N,MMR_HSR1,Methyltransf_11,Methyltransf_8,NOG1,NOGCT,Ras	11.843	26.828	12.212
TRINITY_DN5709_c0_g1_i12	H	Involved in the biogenesis of the 60S ribosomal subunit	GTPBP4	-	Ank_2,Ank_3,Ank_4,CTP_transf_like,FeoB_N,MMR_HSR1,Methyltransf_11,Methyltransf_8,NOG1,NOGCT,Ras	11.843	26.828	12.212
TRINITY_DN110865_c0_g1_i1	O	Belongs to the AAA ATPase family	PSMC3	-	AAA,AAA_2,AAA_5,RuvB_N	18.34	19.497	26.824
TRINITY_DN8367_c0_g1_i4	S	with coiled-coils	RIBC2	-	RIB43A	23.918	26.819	25.503
TRINITY_DN11364_c0_g1_i1	K	regulation of translation	TACO1	-	PQ-loop,Transcrip_reg	26.272	23.018	26.783
TRINITY_DN1270_c0_g1_i17	S	Ester hydrolase C11orf54 homolog	C11orf54	-	Col_cuticle_N,DUF1907	18.647	26.772	7.945
TRINITY_DN3848_c0_g1_i4	O	negative regulation of inclusion body assembly	DNAJB6	-	DnaJ	26.77	24.619	17.681
TRINITY_DN3848_c0_g1_i4	S	Domain of unknown function (DUF4709)	C10orf67	-	DUF4709,DUF4724,Ribosomal_L36e	26.77	24.619	17.681
TRINITY_DN83185_c0_g1_i4	T	ArfGAP with dual PH	ADAP2	-	ArfGap,Death,Mcp5_PH,PH,ZU5	26.764	17.432	16.586
TRINITY_DN83185_c0_g1_i4	T	ArfGAP with dual PH	ADAP2	-	ArfGap,Death,Mcp5_PH,PH,ZU5	26.764	17.432	16.586
TRINITY_DN1710_c0_g1_i1	S	GTPase activity	GPN2	-	AAA_17,ATP_bind_1,ArgK,CbiA,MMR_HSR1,Swi5	17.533	21.605	26.753
TRINITY_DN96278_c0_g1_i2	Q	2,4-dienoyl-CoA reductase (NADPH) activity	DECR1	1.3.1.34	F420_oxidored,KR,adh_short,adh_short_C2	26.743	21.343	16.568
TRINITY_DN307_c4_g1_i3	T	positive regulation of type B pancreatic cell proliferation	-	3.1.3.48	Receptor_IA-2,Y_phosphatase	0	14.137	26.743
TRINITY_DN21452_c0_g1_i4	U	Ras-related C3 botulinum toxin substrate	RAC2	-	Arf,Ras,Roc	26.739	5.528	20.301
TRINITY_DN3710_c0_g1_i14	O	Disintegrin and metalloproteinase domain-containing protein	-	-	ADAM_CR,Disintegrin,Pep_M12B_propep,Pkinase,Pkinase_Tyr,Reprolysin,Reprolysin_2,Reprolysin_3,Reprolysin_4,Reprolysin_5,SCAN	26.7	0.862	10.852
TRINITY_DN1998_c0_g1_i12	J	endoribonuclease activity, cleaving siRNA-paired mRNA	37104	-	ArgoL1,ArgoL2,ArgoMid,ArgoN,CBFD_NFYB_HMF,Histone,PAZ,Piwi,Pkinase,Pkinase_Tyr,STT3	17.778	18.568	26.685
TRINITY_DN19816_c0_g1_i5	T	actin polymerization or depolymerization	ABI2	-	Abi_HHR,SH3_1,SH3_2,SH3_9	26.68	22.025	19.234
TRINITY_DN46456_c0_g2_i2	Z	microtubule motor activity	KIF15	-	HMMR_C,Kinesin,Kinesin-relat_1,Microtub_bd,Rhomboid	15.267	26.674	14.184
TRINITY_DN46456_c0_g2_i2	C	oxidoreductase activity, acting on a heme group of donors, oxygen as acceptor	COX4I1	-	COX4,Trypsin	15.267	26.674	14.184
TRINITY_DN4078_c0_g1_i1	O	Astacin (Peptidase family M12A)	-	-	Astacin,C8,Lectin_C,MAM,TSP_1,VWD	0	16.512	26.666
TRINITY_DN1457_c0_g1_i2	O	ubiquitin-like protein-specific protease activity	USP28	3.4.19.12	UBA_4,UCH,UCH_1,UIM,Zw10	26.664	22.471	18.702
TRINITY_DN10044_c0_g1_i5	UZ	protein delipidation	ATG4A	-	ING,Peptidase_C54	19.426	15.857	26.649
TRINITY_DN7491_c0_g1_i2	F	uridine biosynthetic process	CDA	3.5.4.5	HMMR_C,HTH_Tnp_Tc5,RVT_1,Ribosomal_L38e,dCMP_cyt_deam_1,dCMP_cyt_deam_2	6.979	5.727	26.645
TRINITY_DN9080_c0_g1_i4	A	negative regulation of mitochondrial RNA catabolic process	LRPPRC	-	PPR,PPR_1,PPR_2,PPR_3,PPR_long,Pkinase,Pkinase_Tyr,Rad21_Rec8_N,TPR_21,TPR_8	23.082	26.606	24.618
TRINITY_DN9080_c0_g1_i4	S	positive regulation of rRNA processing	WDR43	-	ANAPC4_WD40,Utp12,WD40	23.082	26.606	24.618
TRINITY_DN39943_c0_g1_i3	Q	Retinal pigment epithelial membrane protein	-	-	RPE65	26.602	10.542	10.2
TRINITY_DN279_c2_g1_i7	BK	euchromatin binding	ASH2L	-	SPRY	22.349	26.6	21.837
TRINITY_DN6101_c0_g1_i12	Z	Dynactin subunit 2	DCTN2	-	Ank,Ank_2,Ank_3,Ank_4,Ank_5,Dynamitin,Pkinase,Pkinase_Tyr	26.59	25.84	24.902
TRINITY_DN11755_c0_g1_i9	T	neurogenic locus notch homolog protein	-	-	Ank,Ank_2,Ank_3,Ank_4,Ank_5,EGF,EGF_2,EGF_CA,Notch,VWA,VWA_2,hEGF	26.585	5.492	15.621
TRINITY_DN11755_c0_g1_i9	S	START domain	-	-	START	26.585	5.492	15.621
TRINITY_DN4193_c0_g1_i10	S	tRNA wobble uridine modification	ELP5	-	Elong_Iki1	26.58	23.147	21.499
TRINITY_DN6660_c0_g1_i1	S	endosome organization	KIAA1033	-	WASH-7_C,WASH-7_N,WASH-7_mid	26.578	8.027	19.408
TRINITY_DN14_c0_g3_i1	G	beta-glucuronidase activity	GUSB	3.2.1.31	BetaGal_dom4_5,Glyco_hydro_2,Glyco_hydro_2_C,Glyco_hydro_2_N,Phospho_p8	26.573	24.242	21.978
TRINITY_DN4402_c0_g1_i4	E	aryl sulfotransferase activity	SULT1B1	2.8.2.1,2.8.2.4	RRM_1,RRM_6,Sulfotransfer_1,Sulfotransfer_3	26.57	25.49	23.337
TRINITY_DN3965_c0_g1_i2	J	ribosome disassembly	GFM2	-	EFG_C,EFG_II,EFG_IV,FeoB_N,GTP_EFTU,GTP_EFTU_D2,MMR_HSR1,RF3_C,Ribosomal_S18	22.142	26.554	18.246
TRINITY_DN3965_c0_g1_i2	S	Uncharacterized conserved protein (DUF2039)	C9orf85	-	DUF2039	22.142	26.554	18.246
TRINITY_DN23152_c0_g1_i1	KLT	positive regulation of neurotrophin TRK receptor signaling pathway	CYFIP1	-	DDE_3,DUF1394,FragX_IP,HTH_Tnp_Tc3_2,Pkinase,Pkinase_Tyr,Spc97_Spc98,zf-C2H2	26.543	15.201	22.399
TRINITY_DN17421_c0_g1_i3	O	unfolded protein binding	PFDN4	-	Prefoldin,Prefoldin_2,zf-LITAF-like	0	2.826	26.537
TRINITY_DN4203_c0_g1_i8	S	Protein kinase C conserved region 2 (CalB)	-	-	C2	26.537	18.885	24.207
TRINITY_DN20875_c0_g2_i2	U	Rab subfamily of small GTPases	-	-	Arf,Gtr1_RagA,MMR_HSR1,Ras,Roc	26.527	26.252	3.907
TRINITY_DN19117_c0_g1_i4	O	Trypsin Inhibitor like cysteine rich domain	-	-	Kunitz_BPTI,Pacifastin_I,TIL,Thyroglobulin_1,WAP	26.523	17.096	25.204
TRINITY_DN6114_c0_g1_i7	L	methylated-DNA-[protein]-cysteine S-methyltransferase activity	MGMT	2.1.1.63	2OG-FeII_Oxy_2,Ada_Zn_binding,DNA_binding_1,HTH_18,HTH_AraC,Methyltransf_1N	19.481	26.512	13.655
TRINITY_DN1881_c0_g1_i8	J	Ubiquitin homologues	-	-	ubiquitin	26.51	26.083	12.925
TRINITY_DN7153_c0_g1_i4	C	mitochondrial transport	SLC25A40	-	Mito_carr	26.507	24.046	25.663
TRINITY_DN5866_c1_g1_i12	Z	podosome assembly	DBNL	-	Cofilin_ADF,HS1_rep,SH3_1,SH3_2,SH3_9,mit_SMPDase	19.705	12.22	26.505
TRINITY_DN440_c0_g2_i1	U	vesicle docking involved in exocytosis	SCFD1	-	MRP-S31,Sec1	24.072	26.504	24.28
TRINITY_DN5557_c0_g1_i2	T	the binding appears to require additional receptor determinants exposed only in the active receptor conformation. The beta-arrestins target many receptors for internalization by acting as endocytic adapters (CLASPs, clathrin-associated sorting proteins) and recruiting the GPRCs to the adapter protein 2 complex 2 (AP-2) in clathrin-coated pits (CCPs). However, the extent of beta-arrestin involveme…	ARRB1	-	ATG16,Arrestin_C,Arrestin_N,BTB,WD40	26.502	16.147	5.79
TRINITY_DN9966_c0_g2_i1	S	meiotic cell cycle	MNS1	-	TPH,zf-AD	26.498	15.453	11.865
TRINITY_DN47862_c0_g1_i1	S	SCF-dependent proteasomal ubiquitin-dependent protein catabolic process	BTRC	-	Beta-TrCP_D,F-box,F-box-like,Pentapeptide,WD40	21.759	20.862	26.49
TRINITY_DN6843_c0_g1_i2	EGP	sphingolipid transporter activity	-	-	MFS_1,Methyltransf_11,Methyltransf_12,Methyltransf_18,Methyltransf_25,OATP,Sugar_tr,TPMT,TehB	22.044	21.019	26.477
TRINITY_DN2210_c1_g1_i6	S	Leucine rich repeat	-	-	LRR_1,LRR_8	26.465	14.321	22.934
TRINITY_DN2210_c1_g1_i6	S	Saposin (B) Domains	-	-	-	26.465	14.321	22.934
TRINITY_DN62992_c1_g1_i1	S	pentatricopeptide repeat domain-containing protein 3, mitochondrial	PTCD3	-	PPR,PPR_2,PPR_3,PPR_long	22.612	26.461	24.71
TRINITY_DN8644_c0_g1_i9	T	scavenger receptor activity	DMBT1	-	CUB,CUB_2,EGF,SRCR,Zona_pellucida	23.894	19.641	26.459
TRINITY_DN470_c0_g1_i10	T	GTP-Rho binding	PKN2	2.7.11.13	HR1,Kinase-like,Nup35_RRM_2,PID,Pkinase,Pkinase_C,Pkinase_Tyr,RRM_1,RRM_5	24.686	17.968	26.459
TRINITY_DN470_c0_g1_i10	G	It is involved in the biological process described with transmembrane transport	-	-	MFS_1,Sugar_tr	24.686	17.968	26.459
TRINITY_DN2710_c0_g2_i1	T	Discoidin domain-containing receptor	-	2.7.10.1	F5_F8_type_C,I-set,Ig_2,Ig_3,Pkinase,Pkinase_Tyr,ig	26.453	9.143	20.154
TRINITY_DN9124_c0_g1_i3	K	PML body organization	etv2	-	Ets,SAM_PNT	26.436	13.163	20.694
TRINITY_DN91632_c0_g1_i2	K	Regulatory factor	RFX3	-	LRR_8,RFX1_trans_act,RFX_DNA_binding,zf-C2H2	26.143	26.426	24.698
TRINITY_DN356_c1_g1_i2	O	E3 ubiquitin-protein ligase	HECTD1	2.3.2.26	Ank,Ank_2,Ank_3,Ank_4,Ank_5,Cystatin,HECT,Inhibitor_I29,MIB_HERC2,Peptidase_C1,Sad1_UNC	22.954	18.628	26.414
TRINITY_DN16532_c0_g1_i2	G	Chondroitin sulfate synthase	-	2.4.1.175,2.4.1.226	CHGN,Fringe,Galactosyl_T,Glyco_tranf_2_2,Glyco_transf_7C	20.274	17.465	26.412
TRINITY_DN35168_c0_g1_i3	O	regulation of vesicle fusion	RN-tre	-	RabGAP-TBC	23.927	15.932	26.407
TRINITY_DN46377_c0_g1_i2	D	cell cycle G1/S phase transition	CCNE1	-	Cyclin_C,Cyclin_N	14.741	14.075	26.4
TRINITY_DN14480_c0_g1_i3	P	Occurs in almost all aerobically respiring organisms and serves to protect cells from the toxic effects of hydrogen peroxide	CAT	1.11.1.6	AIG1,Catalase,Catalase-rel,DJ-1_PfpI,IIGP,MMR_HSR1	26.377	23.36	26.321
TRINITY_DN5376_c0_g1_i11	T	Sodium- and chloride-dependent GABA transporter	-	-	Pyridoxal_deC,SNF	26.368	23.144	25.813
TRINITY_DN5376_c0_g1_i11	T	Sodium- and chloride-dependent GABA transporter	-	-	Pyridoxal_deC,SNF	26.368	23.144	25.813
TRINITY_DN4480_c0_g1_i1	Q	oxidation-reduction process	-	-	DUF1776,Epimerase,FUN14,KR,THF_DHG_CYH_C,adh_short,adh_short_C2	13.627	11.297	26.367
TRINITY_DN4480_c0_g1_i1	T	SOCS_box	-	-	SH2,SOCS_box	13.627	11.297	26.367
TRINITY_DN5762_c0_g1_i6	S	Zinc finger protein 36, C3H1 type-like	-	-	Mucin,Tis11B_N,zf-CCCH,zf-CCCH_2	23.883	26.356	25.8
TRINITY_DN4360_c0_g1_i2	T	NUAK family SNF1-like kinase	NUAK1	2.7.11.1	FAM183,Haspin_kinase,Kdo,Kinase-like,Pkinase,Pkinase_Tyr,RIO1	26.35	16.553	20.868
TRINITY_DN4204_c0_g1_i12	E	amino acid transmembrane transporter activity	SLC38A10	-	Aa_trans,Trp_Tyr_perm	16.099	18.652	26.342
TRINITY_DN11458_c0_g1_i2	Z	syntaxin binding	TXLNB	-	Taxilin,zf-C2H2	26.332	21.955	20.714
TRINITY_DN4651_c0_g1_i2	T	PH domain	PLEKHD1	-	PH	20.501	3.851	26.327
TRINITY_DN1931_c0_g1_i1	O	activation of NF-kappaB-inducing kinase activity	TRAF4	-	MATH,zf-C2HC_2,zf-C3HC4,zf-C3HC4_2,zf-C3HC4_3,zf-C3HC4_4,zf-RING_2,zf-RING_5,zf-RING_UBOX,zf-TRAF	9.48	16.792	26.313
TRINITY_DN3459_c0_g1_i13	K	Lim homeobox	LHX1	-	Homeobox,Homeobox_KN,LIM	19.423	26.306	23.201
TRINITY_DN414_c0_g1_i7	S	peptidase M20	PM20D2	-	M20_dimer,Peptidase_M20	13.698	26.301	21.508
TRINITY_DN64051_c0_g1_i2	T	Rac GTPase binding	PAK3	2.7.11.1,6.3.2.17	Kinase-like,PBD,PK,PK_C,Pkinase,Pkinase_Tyr	22.843	26.257	26.279
TRINITY_DN3206_c0_g1_i2	Z	ATP binding	ACTR1A	-	Actin	26.249	21.177	22.295
TRINITY_DN14016_c0_g1_i1	AJ	Nucleolar protein 58	NOP58	-	Guanylate_kin,NOP5NT,Nop,VGCC_beta4Aa_N,wnt	18.996	20.496	26.225
TRINITY_DN2135_c0_g1_i6	W	laminin subunit	-	-	Laminin_EGF,Laminin_G_1,Laminin_G_2,Laminin_G_3,Laminin_N,fn3	9.307	11.275	26.221
TRINITY_DN619_c0_g1_i7	S	Regulator of Microtubule Dynamics	RMDN2	-	TPR_19,TPR_2,TPR_8	26.213	25.19	26.221
TRINITY_DN5423_c0_g1_i1	W	extracellular matrix structural constituent	COL24A1	-	COLFI,Collagen,Laminin_G_2,VWA	26.209	17.919	22.305
TRINITY_DN16455_c0_g1_i3	S	RNA polymerase II C-terminal domain phosphoserine binding	LEO1	-	Leo1	26.206	0	0
TRINITY_DN16455_c0_g1_i3	S	Collagen triple helix	-	-	Collagen	26.206	0	0
TRINITY_DN2610_c0_g1_i3	U	phosphatidic acid transporter activity	SLMO2	-	PRELI,Pkinase,Pkinase_Tyr	26.201	22.141	25.59
TRINITY_DN1047_c0_g1_i8	S	Family with sequence similarity 172 member A	FAM172A	-	Abhydrolase_1,Arb2,LRAT,PGAP1	26.168	24.362	4.186
TRINITY_DN1047_c0_g1_i8	A	Pfam:RRM_6	-	-	RRM_1,RRM_5,RRM_6	26.168	24.362	4.186
TRINITY_DN652_c0_g1_i23	T	neurogenic locus notch homolog protein	-	-	EGF,EGF_CA,F5_F8_type_C,Fibrinogen_C,Reeler,SRCR,Thyroglobulin_1,cEGF,hEGF	26.162	18.128	9.467
TRINITY_DN5023_c0_g1_i8	J	double-stranded RNA-specific ribonuclease activity	MRPL44	-	Ribonucleas_3_3,Ribonuclease_3,dsrm	26.15	22.352	21.641
TRINITY_DN5023_c0_g1_i8	J	mitochondrial translation	MRPS24	-	MRP-S24	26.15	22.352	21.641
TRINITY_DN374_c1_g1_i1	T	Discoidin domain-containing receptor	-	2.7.10.1	F5_F8_type_C,I-set,Ig_2,Ig_3,Pkinase,Pkinase_Tyr,ig	26.147	23.917	12.414
TRINITY_DN307_c3_g1_i8	T	phosphatase, non-receptor type	PTPN14	3.1.3.48	DSPc,FERM_C,FERM_M,FERM_N,Y_phosphatase,Y_phosphatase3	26.146	21.334	18.879
TRINITY_DN5495_c0_g1_i9	A	SLU7 splicing factor homolog (S. cerevisiae)	SLU7	-	Slu7,zf-CCHC	26.137	21.855	13.087
TRINITY_DN412_c0_g1_i1	C	Src homology 3 domains	-	-	MOZART1,PX,SH3_1,SH3_2,SH3_9,p47_phox_C	26.13	17.767	22.236
TRINITY_DN5898_c0_g1_i1	O	heat shock	-	-	HSP70,MreB_Mbl,StbA	21.818	19.502	26.122
TRINITY_DN982_c0_g1_i9	A	Cugbp, Elav-like family member	CELF3	-	RRM_1,RRM_5,RRM_6,Ribosomal_L9_N	26.115	21.348	15.033
TRINITY_DN18573_c0_g1_i2	IT	phosphatidylinositol transporter activity	rdgBbeta	-	IP_trans	26.114	19.456	19.392
TRINITY_DN7939_c0_g1_i10	E	regulation of proline transport	-	-	Aa_trans,HTH_Tnp_Tc3_1,SET,Trp_Tyr_perm	26.108	15.002	7.321
TRINITY_DN2685_c0_g1_i3	PQ	cellular stress response to acidic pH	-	-	FAD_binding_8,Ferric_reduct,NAD_binding_6	0.632	21.922	26.091
TRINITY_DN1222_c0_g1_i9	S	insulin-like growth factor receptor signaling pathway	GIGYF1	-	Arf,DUF4690,EF-hand_7,GYF,Gtr1_RagA,Kazal_2,MMPL,Patched,Ras,Roc,Sterol-sensing	9.514	26.089	19.418
TRINITY_DN7594_c0_g1_i13	O	constitutive protein ectodomain proteolysis	-	3.4.24.81	Disintegrin,Pep_M12B_propep,Reprolysin,Reprolysin_2,Reprolysin_3,Reprolysin_4,Reprolysin_5,SH2	16.236	6.168	26.089
TRINITY_DN1659_c1_g1_i5	P	Belongs to the major facilitator superfamily. Sugar transporter (TC 2.A.1.1) family	-	-	MFS_1,MFS_2,Sugar_tr	22.829	7.106	26.073
TRINITY_DN4692_c0_g1_i11	S	endoplasmic reticulum organization	VMP1	-	SAP,SNARE_assoc	26.072	10.948	18.734
TRINITY_DN2976_c0_g4_i4	S	Transmembrane amino acid transporter protein	-	-	Aa_trans	26.072	21.658	24.304
TRINITY_DN5248_c0_g1_i6	S	Tetraspanin-7	TSPAN7	-	Gla,Tetraspannin	0.367	26.066	17.375
TRINITY_DN11100_c0_g1_i11	U	early endosome to Golgi transport	SNX8	-	PX	26.05	18.02	18.87
TRINITY_DN11100_c0_g1_i11	S	Chromosome 7 open reading frame 62	C7orf62	-	-	26.05	18.02	18.87
TRINITY_DN1065_c0_g1_i1	A	regulation of secretory granule organization	PTBP2	-	RRM_1,RRM_5,RRM_6	16.166	24.761	26.045
TRINITY_DN7136_c0_g1_i1	B	chromatin silencing at telomere	HAT1	2.3.1.48	Acetyltransf_1,Acetyltransf_10,Hat1_N	22.34	26.036	16.23
TRINITY_DN76993_c0_g1_i1	O	protein import into mitochondrial intermembrane space	-	-	Aa_trans,Cpn60_TCP1	22.672	12.497	26.026
TRINITY_DN4613_c0_g1_i1	I	3-hydroxy-3-methylglutaryl-coenzyme A reductase	HMGCR	1.1.1.34	HMG-CoA_red,Patched,Sterol-sensing	15.615	8.505	26.02
TRINITY_DN2771_c1_g1_i1	O	zinc ion binding	-	2.3.2.27	FANCL_C,NHL,zf-ANAPC11,zf-B_box,zf-C3HC4,zf-C3HC4_2,zf-C3HC4_4,zf-RING_2,zf-RING_UBOX	26.012	18.024	24.915
TRINITY_DN39646_c0_g1_i4	S	TMEM206 protein family	TMEM206	-	TMEM206	26.007	23.91	21.162
TRINITY_DN2694_c0_g1_i3	J	small ribosomal subunit rRNA binding	MRPS6	-	Ribosomal_S6	25.999	19.084	11.015
TRINITY_DN2694_c0_g1_i3	C	Mitochondrial membrane ATP synthase (F(1)F(0) ATP synthase or Complex V) produces ATP from ADP in the presence of a proton gradient across the membrane which is generated by electron transport complexes of the respiratory chain	ATP5J	-	ATP-synt_F6,zf-C2H2	25.999	19.084	11.015
TRINITY_DN2694_c0_g1_i3	I	lipid binding	STARD7	-	KH_1,START	25.999	19.084	11.015
TRINITY_DN50205_c0_g1_i1	K	ATP binding	BTAF1	-	DUF3535,HEAT,HEAT_EZ,Helicase_C,ResIII,SNF2_N,Vac14_Fab1_bd	25.995	14.143	11.911
TRINITY_DN4445_c0_g1_i1	T	peroxidase activity	HPX5	1.11.1.7	An_peroxidase,Ank,Ank_2,Ank_3,Ank_4,Ank_5,F5_F8_type_C,FMN_dh,IgGFc_binding,Laminin_G_3,Lectin_C,Mucin2_WxxW,Pentaxin,ShK,UDPGT	21.086	10.202	25.99
TRINITY_DN32076_c1_g4_i1	T	cellular response to molecule of fungal origin	SYK	2.7.10.2	Kdo,Pkinase,Pkinase_Tyr,SH2	25.989	22.277	23.952
TRINITY_DN4871_c3_g1_i2	D	mitotic spindle assembly checkpoint	BUB3	-	WD40	25.989	22.005	25.207
TRINITY_DN4871_c3_g1_i2	S	Growth regulation by estrogen in breast	GREB1L	-	GREB1	25.989	22.005	25.207
TRINITY_DN3808_c0_g1_i2	-	-	CCDC83	-	-	25.988	14.872	16.955
TRINITY_DN2501_c0_g1_i4	T	transmembrane receptor protein serine/threonine kinase activity	-	2.7.11.30	Activin_recp,Pkinase,Pkinase_Tyr,TGF_beta_GS	19.375	25.982	21.728
TRINITY_DN7010_c0_g1_i1	B	Belongs to the histone deacetylase family. HD Type 1 subfamily	HDAC2	3.5.1.98	Dpy19,Hist_deacetyl	0	25.977	15.577
TRINITY_DN1045_c0_g1_i7	F	inosine biosynthetic process	ADAL	3.5.4.4	A_deaminase,Amidohydro_1	25.974	22.061	22.113
TRINITY_DN1045_c0_g1_i7	D	histone H3-S10 phosphorylation involved in chromosome condensation	CCNB2	2.4.2.30	Cyclin_C,Cyclin_N,PARP	25.974	22.061	22.113
TRINITY_DN820_c0_g1_i9	S	Autophagy-related protein 27	-	-	ATG27,CIMR,Man-6-P_recep	2.75	25.967	13.947
TRINITY_DN1990_c0_g1_i5	L	5'-deoxyribose-5-phosphate lyase activity	XRCC6	-	Ku,Ku_C,Ku_N,SAP,Shisa,Sld5,VWA	11.015	25.95	16.847
TRINITY_DN14815_c0_g1_i1	G	BPG-independent PGAM N-terminus (iPGM_N)	-	5.4.2.12	GHMP_kinases_C,Metalloenzyme,Phosphodiest,Sulfatase,iPGM_N	25.946	23.484	13.376
TRINITY_DN5764_c0_g2_i3	S	hydrolase activity	ABHD14A	-	Abhydrolase_1,Abhydrolase_5,Abhydrolase_6,FSH1,Hydrolase_4	7.617	25.929	23.688
TRINITY_DN5321_c0_g1_i3	E	glycine biosynthetic process from serine	SHMT2	2.1.2.1	Aminotran_1_2,SHMT	0.066	25.905	0
TRINITY_DN47705_c0_g1_i2	E	L-tyrosine aminotransferase activity	TAT	2.6.1.5	Aminotran_1_2,Aminotran_5,Aminotran_MocR,Beta_elim_lyase,Cys_Met_Meta_PP,DegT_DnrJ_EryC1,TAT_ubiq	23.009	25.89	23.946
TRINITY_DN5528_c0_g1_i1	I	lipid catabolic process	PLA2G6	3.1.1.4	Ank,Ank_2,Ank_3,Ank_4,Ank_5,Arfaptin,ICA69,Patatin,UPF0561	25.885	25.664	23.681
TRINITY_DN5528_c0_g1_i1	L	DNA polymerase processivity factor activity	PCNA	-	Hus1,PCNA_C,PCNA_N,Rad1,Rad9	25.885	25.664	23.681
TRINITY_DN1238_c0_g2_i4	S	Taurine catabolism dioxygenase TauD, TfdA family	-	-	TauD	23.933	21.76	25.884
TRINITY_DN17723_c0_g1_i5	O	ubiquilin	UBQLN1	-	Carn_acyltransf,Rad60-SLD,Rad60-SLD_2,UBA,ubiquitin	0.038	25.88	15.511
TRINITY_DN3410_c0_g2_i7	T	N-terminal kinase-like protein	SCYL1	-	HEAT,PDZ,PTS_2-RNA,Pkinase,Pkinase_Tyr	6.08	25.879	8.757
TRINITY_DN3410_c0_g2_i7	AB	SNW domain containing 1	SNW1	-	SKIP_SNW	6.08	25.879	8.757
TRINITY_DN3410_c0_g2_i7	J	eukaryotic initiation factor eIF2 binding	EIF5	-	W2,eIF-5_eIF-2B	6.08	25.879	8.757
TRINITY_DN64051_c0_g1_i1	T	Rac GTPase binding	PAK3	2.7.11.1,6.3.2.17	Kinase-like,PBD,PK,PK_C,Pkinase,Pkinase_Tyr	12.145	12.691	25.866
TRINITY_DN11502_c0_g1_i5	T	Rho gtpase activating protein	ARHGAP17	-	BAR,BAR_2,BAR_3,Chromo,RhoGAP	25.865	18.76	11.29
TRINITY_DN97870_c0_g2_i2	S	HEAT repeat-containing protein 2	HEATR2	-	Cohesin_HEAT,HEAT,HEAT_2,HEAT_EZ,IFRD,RAI1,Vac14_Fab1_bd	24.254	25.172	25.865
TRINITY_DN91_c10_g1_i1	A	pri-miRNA transcription by RNA polymerase II	DDX17	3.6.4.13	Chromo,DEAD,Helicase_C,P68HR,Pkinase,Pkinase_Tyr,ResIII	19.943	23.435	25.852
TRINITY_DN2066_c1_g1_i11	Q	oxidoreductase activity	DHRS7	-	DUF1776,Epimerase,KR,adh_short,adh_short_C2	24.741	18.57	25.849
TRINITY_DN11782_c0_g1_i4	S	phospholipase C-activating dopamine receptor signaling pathway	GNAQ	-	Arf,G-alpha,Gtr1_RagA	21.975	25.843	23.119
TRINITY_DN3814_c0_g1_i4	TZ	adenylate cyclase binding	CAP1	-	CAP_C,CAP_N,TBCC	0	0	25.841
TRINITY_DN24640_c0_g1_i6	G	nail development	PRKAB2	-	AMPK1_CBM,AMPKBI,CBM_48	15.812	25.836	23.971
TRINITY_DN28712_c0_g1_i3	O	negative regulation of I-kappaB kinase/NF-kappaB signaling	USP10	3.4.19.12	PAM2,UCH,UCH_1	19.523	25.833	25.558
TRINITY_DN6174_c0_g1_i7	S	Leucine Rich repeats (2 copies)	LRRC57	-	LRR_1,LRR_4,LRR_6,LRR_8,LRR_9	25.83	9.143	16.018
TRINITY_DN509_c0_g1_i9	O	attachment of GPI anchor to protein	GPAA1	-	Cytochrom_C1,Gaa1,RNase_PH,RNase_PH_C,tRNA-synt_1b	24.873	24.202	25.823
TRINITY_DN13790_c0_g1_i1	E	Belongs to the spermidine spermine synthase family	-	2.5.1.16	Spermine_synt_N,Spermine_synth	25.823	0	24.068
TRINITY_DN509_c0_g1_i9	S	ankyrin repeat	SOWAHD	-	Ank,Ank_2,Ank_3,Ank_4,Ank_5	24.873	24.202	25.823
TRINITY_DN9087_c0_g1_i1	O	serine-type carboxypeptidase activity	CPVL	-	Peptidase_S10	25.82	20.224	23.677
TRINITY_DN40849_c0_g1_i1	-	-	-	-	Rad60-SLD,ubiquitin	25.816	19.955	9.712
TRINITY_DN5901_c0_g1_i5	T	ATP binding. It is involved in the biological process described with protein phosphorylation	-	2.7.10.2	Ank,Ank_2,Ank_3,Ank_4,Ank_5,Kinase-like,Pkinase,Pkinase_Tyr,SH2	14.092	25.815	20.629
TRINITY_DN5901_c0_g1_i5	S	cell cycle DNA replication termination	RTFDC1	-	FAM209,Rtf2	14.092	25.815	20.629
TRINITY_DN6267_c0_g1_i8	T	protein serine/threonine kinase activity	TTC36	-	TPR_1,TPR_10,TPR_11,TPR_12,TPR_16,TPR_17,TPR_19,TPR_2,TPR_8,TPR_9	16.775	25.809	11.036
TRINITY_DN5743_c0_g1_i14	P	Chloride channel, nucleotide-sensitive, 1A	CLNS1A	-	Voldacs	22.072	18.386	25.807
TRINITY_DN5743_c0_g1_i14	S	TMEM164 family	-	-	TMEM164	22.072	18.386	25.807
TRINITY_DN5743_c0_g1_i14	S	AMMECR1	AMMECR1L	-	AMMECR1,SCHIP-1	22.072	18.386	25.807
TRINITY_DN3751_c0_g1_i2	CK	trans-2-enoyl-CoA reductase	MECR	1.3.1.38	ADH_N,ADH_N_2,ADH_zinc_N,ADH_zinc_N_2,Ank,Ank_2,Ank_4	19.099	25.805	18.533
TRINITY_DN4977_c0_g1_i3	Z	microtubule motor activity	Myo1A	-	CDK5_activator,IQ,Myosin_TH1,Myosin_head	25.793	0.39	0.055
TRINITY_DN758_c0_g1_i1	A	ATP-dependent RNA helicase	DDX24	3.6.4.13	ANAPC4_WD40,DEAD,Gmad1,Helicase_C,Reeler,ResIII,Utp12,WD40	11.082	25.61	25.788
TRINITY_DN9065_c0_g1_i3	T	negative regulation of neutrophil degranulation	ABR	2.7.11.1	Bcr-Abl_Oligo,C2,PH,RhoGAP,RhoGEF,Ribosomal_S21e	24.826	20.267	25.786
TRINITY_DN9526_c0_g1_i3	T	Caspase domain	-	-	C2-set_2,I-set,Ig_2,Ig_3,Peptidase_C14,ig	25.493	22.793	25.776
TRINITY_DN1195_c0_g1_i5	I	1-alkyl-2-acetylglycerophosphocholine esterase activity	PLA2G7	3.1.1.47	Abhydrolase_1,Abhydrolase_2,Abhydrolase_5,Chlorophyllase,Chlorophyllase2,DLH,Esterase,PAF-AH_p_II,Peptidase_S9	20.579	13.395	25.773
TRINITY_DN5023_c0_g1_i13	J	double-stranded RNA-specific ribonuclease activity	MRPL44	-	Ribonucleas_3_3,Ribonuclease_3,dsrm	8.557	25.768	14.588
[truncated: 27,726 more rows]

## Sheet: 50-1000
Transcript_isoform	best_og_cat	best_og_desc	Preferred_name	EC	PFAMs	Abundance2019	Abundance2020	Abundance2021
TRINITY_DN859_c0_g2_i1	S	cell-matrix adhesion	EPDR1	-	Ependymin	1285.81	1330.26	1351.65
TRINITY_DN567_c0_g1_i8	T	ferric-chelate reductase activity	-	-	Cytochrom_B561,DOMON,Reeler	824.341	1259.15	1327.73
TRINITY_DN352_c3_g1_i2	U	calcium-dependent phospholipid binding	-	-	Annexin	1241.39	997.372	1125.77
TRINITY_DN2462_c0_g1_i1	Z	actin filament severing	-	-	Gelsolin	1287.58	826.692	1238.91
TRINITY_DN7723_c0_g1_i3	J	structural constituent of ribosome	RPL28	-	Glutaredoxin,Ribosomal_L28e	1018.41	1410.06	883.724
TRINITY_DN506_c0_g1_i4	AJ	negative regulation of nuclear-transcribed mRNA catabolic process, nonsense-mediated decay	PABPC4	-	PABP,RRM_1,RRM_5,RRM_6,ZZ	1047.18	1093.14	1038.99
TRINITY_DN10472_c0_g1_i1	C	proton-exporting ATPase activity, phosphorylative mechanism	ATP6V1G1	-	THAP,V-ATPase_G	1080.15	1193.56	897.601
TRINITY_DN79342_c0_g3_i1	U	Synaptobrevin	-	-	Synaptobrevin	1124.11	931.939	1049.36
TRINITY_DN284_c0_g1_i2	O	cysteine-type endopeptidase activity	CTSV	3.4.22.15,3.4.22.43	Inhibitor_I29,Peptidase_C1,Peptidase_C1_2	956.199	548.988	1501.72
TRINITY_DN80017_c0_g2_i2	-	-	-	-	DUF1499	892.4	684.919	987.546
TRINITY_DN2075_c0_g1_i1	J	structural constituent of ribosome	RPL14	-	DUF4511,KOW,P_C10,Ribosomal_L14e	775.108	1050.74	685.968
TRINITY_DN4289_c0_g1_i1	P	Voltage-dependent anion-selective channel protein	VDAC2	-	FERM_C,FERM_M,FERM_N,GVQW,PDZ,Porin_3	772.333	828.909	859.846
TRINITY_DN8931_c0_g2_i1	O	protein disulfide isomerase activity	P4HB	5.3.4.1	AhpC-TSA,Calsequestrin,Homeobox,OST3_OST6,Thioredoxin,Thioredoxin_2,Thioredoxin_6,Thioredoxin_7	790.253	727.91	941.452
TRINITY_DN12682_c0_g1_i5	Z	actin binding	-	-	7tm_1,B56,CAMSAP_CH,CH,EF-hand_1,EF-hand_5,EF-hand_6,EF-hand_7,EF-hand_8,EFhand_Ca_insen,Spectrin	846.481	738.88	807.467
TRINITY_DN15745_c0_g1_i1	Z	actin filament bundle assembly	FSCN1	-	FGF,FRG1,Fascin	854.283	648.023	839.328
TRINITY_DN4033_c0_g1_i1	O	chaperone cofactor-dependent protein refolding	HSPE1	-	Cpn10	764.595	959.583	589.293
TRINITY_DN1494_c0_g2_i1	O	heat shock	-	-	HSP70,Ldh_1_C,Ldh_1_N,MreB_Mbl,Ribosomal_L13	788.273	466.478	1031.47
TRINITY_DN9646_c0_g1_i1	K	interleukin-5 receptor binding	SDCBP	-	KIAA1430,PAX,PDZ,PDZ_2	896.488	583.303	772.558
TRINITY_DN1883_c0_g1_i1	J	structural constituent of ribosome	RPL22	-	Ribosomal_L22e	695.886	909.419	594.965
TRINITY_DN3058_c0_g1_i9	I	phospholipase	-	3.1.4.11	C2,EF-hand_like,PH_12,PI-PLC-X,PI-PLC-Y	810.759	526.914	829.715
TRINITY_DN8225_c0_g1_i11	O	peptide-methionine (S)-S-oxide reductase activity	-	1.8.4.11	PMSR	772.423	620.862	769.956
TRINITY_DN398_c0_g1_i1	S	PLAC8 family	-	-	PLAC8	788.721	635.877	723.927
TRINITY_DN428_c0_g1_i2	E	monophenol monooxygenase activity	PPO1	1.14.18.1	Hemocyanin_C,Hemocyanin_M,Hemocyanin_N,Tyrosinase	518.16	891.576	684.874
TRINITY_DN28000_c0_g1_i11	S	Dual oxidase maturation factor	-	-	DuoxA	1082.68	557.587	440.013
TRINITY_DN567_c0_g1_i2	T	ferric-chelate reductase activity	-	-	Cytochrom_B561,DOMON,Reeler	1377.12	484.964	195.883
TRINITY_DN2293_c2_g2_i2	-	-	-	-	-	760.051	543.605	706.546
TRINITY_DN5620_c0_g2_i2	Z	positive regulation of protein localization to early endosome	RDX	-	ERM,FERM_C,FERM_M,FERM_N,Tubulin,Tubulin_C	710.277	655.286	638.035
TRINITY_DN3956_c0_g1_i7	TU	calcium ion binding	RCN1	-	EF-hand_5,EF-hand_7,EF-hand_8	617.403	629.217	746.775
TRINITY_DN489_c0_g2_i5	W	collagen	-	-	COLFI,Collagen	743.432	609.96	627.505
TRINITY_DN5800_c0_g1_i2	U	Receptor expression-enhancing protein	REEP5	-	Dimer_Tnp_hAT,TB2_DP1_HVA22	666.766	664.128	636.914
TRINITY_DN4888_c1_g2_i1	T	phosphatidylinositol-3,4-bisphosphate 4-phosphatase activity	-	3.1.3.66	C2,PH,Y_phosphatase3	661.864	573.559	695.167
TRINITY_DN4888_c1_g2_i1	EI	methionine adenosyltransferase regulator activity	MAT2B	2.5.1.6	3Beta_HSD,Epimerase,GDP_Man_Dehyd,HMMR_C,NAD_binding_4,PDZ,Polysacc_synt_2,RmlD_sub_bind	661.864	573.559	695.167
TRINITY_DN3607_c0_g1_i2	O	glycerol ether metabolic process	TXNDC8	-	AhpC-TSA,DIM1,OST3_OST6,Phosducin,Thioredoxin,Thioredoxin_2,Thioredoxin_8,Thioredoxin_9	576.713	625.539	700.461
TRINITY_DN26119_c0_g1_i9	J	Belongs to the eukaryotic ribosomal protein eS12 family	RPS12	-	Ribosomal_L7Ae	321.617	964.653	615.978
TRINITY_DN10096_c0_g1_i2	C	regulation of acid-sensing ion channel activity	-	-	Band_7,Band_7_1	679.664	573.15	630.05
TRINITY_DN2285_c0_g1_i10	Q	Amine oxidase flavin-containing	MAOB	1.4.3.4	Amino_oxidase,DAO,FAD_binding_2,FAD_binding_3,FAD_oxidored,GIDA,HI0933_like,NAD_binding_8,Pyr_redox,Pyr_redox_2,Pyr_redox_3,Thi4	757.786	626.994	478.966
TRINITY_DN5248_c0_g1_i14	S	Tetraspanin-7	TSPAN7	-	Gla,Tetraspannin	847.026	415.769	579.932
TRINITY_DN664_c0_g2_i2	T	Deleted in malignant brain tumors 1	-	-	EGF,SRCR	412.721	550.523	844.32
TRINITY_DN28000_c0_g1_i13	S	Dual oxidase maturation factor	-	-	DuoxA	208.098	627.389	868.049
TRINITY_DN870_c0_g1_i1	O	cysteine-type endopeptidase activity	-	3.4.22.15	7tm_1,AA_permease,AA_permease_2,Inhibitor_I29,Peptidase_C1,Peptidase_C1_2	607.56	552.679	533.242
TRINITY_DN1736_c0_g1_i2	Z	actin binding	TAGLN3	-	Abhydrolase_1,Abhydrolase_6,CAMSAP_CH,CDC24,CH,Calponin,Hydrolase_4,Trypsin	861.556	387.236	405.964
TRINITY_DN59157_c0_g1_i1	J	rRNA export from nucleus	RPSA	-	40S_SA_C,7tm_1,Arv1,Ribosomal_S2	487.826	669.084	477.882
TRINITY_DN4121_c0_g1_i1	S	PLAC8 family	-	-	PLAC8	554.508	604.16	452.726
TRINITY_DN6592_c0_g1_i1	T	microtubule polymerization	TPPP	-	p25-alpha	411.995	479.19	690.877
TRINITY_DN7873_c0_g1_i3	Z	Arp2/3 complex-mediated actin nucleation	ARPC1A	-	ANAPC4_WD40,KRAB,PD40,WD40,zf-C2H2	577.065	476.924	486.923
TRINITY_DN717_c0_g1_i1	O	antigen processing and presentation of exogenous peptide antigen via MHC class I	IFI30	-	Abhydrolase_1,Abhydrolase_5,GILT,PBP_GOBP,SapA	503.468	455.063	575.518
TRINITY_DN417_c0_g1_i2	PQ	NAD(P)H oxidase activity	-	1.6.3.1	An_peroxidase,EF-hand_1,EF-hand_5,EF-hand_6,EF-hand_7,EF-hand_8,FAD_binding_8,Ferric_reduct,NAD_binding_6,Sulfatase,Sulfatase_C,Thioredoxin_7	487.376	446.669	588.225
TRINITY_DN10164_c0_g1_i3	W	collagen	-	-	COLFI,Collagen	501.115	501.939	517.691
TRINITY_DN751_c0_g1_i14	O	Glutathione S-transferase, C-terminal domain	-	2.5.1.18,5.3.99.2	GST_C,GST_C_2,GST_C_3,GST_N,GST_N_3	442.548	562.197	510.578
TRINITY_DN5_c0_g1_i3	J	translational elongation	RPLP2	-	Ribosomal_60s	437.937	605.137	390.74
TRINITY_DN5_c0_g1_i3	S	RWD	RWDD4	-	EOS1,RWD	437.937	605.137	390.74
TRINITY_DN10739_c0_g1_i7	S	Lipopolysaccharide-induced tumor necrosis factor-alpha factor	LITAF	-	zf-LITAF-like	520.697	424.369	484.687
TRINITY_DN1736_c0_g1_i5	Z	actin binding	TAGLN3	-	Abhydrolase_1,Abhydrolase_6,CAMSAP_CH,CDC24,CH,Calponin,Hydrolase_4,Trypsin	594.845	227.798	513.668
TRINITY_DN6586_c0_g1_i1	C	Produces ATP from ADP in the presence of a proton gradient across the membrane	ATP5B	3.6.3.14	ATP-synt_ab,ATP-synt_ab_C,ATP-synt_ab_N,Bromodomain,DUF1604,NAC,PHD	446.993	409.396	464.613
TRINITY_DN66496_c0_g1_i9	H	molybdenum cofactor sulfurtransferase activity	MOCOS	2.8.1.9	Aminotran_5,MOSC,MOSC_N	474.598	399.298	442.749
TRINITY_DN7783_c1_g1_i1	DY	structural molecule activity	LMNB2	-	Cyclin_C,Cyclin_N,Filament,LTD	467.695	451.996	394.526
TRINITY_DN21929_c0_g1_i3	U	Golgi vesicle fusion to target membrane	RAB8B	-	Arf,GTP_EFTU,Gtr1_RagA,MMR_HSR1,Ras,Roc,SH2,SRPRB,Tropomyosin,Tropomyosin_1	470.231	405.186	435.112
TRINITY_DN4288_c2_g1_i1	S	Mpv17 / PMP22 family	PXMP2	-	Mpv17_PMP22	479.478	414.154	402.449
TRINITY_DN1371_c0_g1_i4	O	positive regulation of integrin-mediated signaling pathway	-	-	Tetraspannin	316.393	493.643	485.875
TRINITY_DN428_c1_g1_i4	E	monophenol monooxygenase activity	PPO1	1.14.18.1	Hemocyanin_C,Hemocyanin_M,Hemocyanin_N,Tyrosinase	292.399	574.16	409.994
TRINITY_DN13757_c0_g1_i1	AJ	negative regulation of nuclear-transcribed mRNA catabolic process, nonsense-mediated decay	PABPC4	-	PABP,RRM_1,RRM_5,RRM_6,ZZ	382.804	400.869	485.941
TRINITY_DN6535_c0_g1_i7	A	positive regulation of low-density lipoprotein particle receptor biosynthetic process	HNRNPK	2.4.1.133	Glyco_transf_7C,Glyco_transf_7N,Helitron_like_N,KH_1,KH_2,KH_3,ROKNT,Srg	410.035	467.37	387.015
TRINITY_DN1802_c0_g1_i2	J	regulation of translation involved in cellular response to UV	rpl26l1	-	KOW,Ribosomal_L26	399.528	507.366	343.925
TRINITY_DN922_c0_g1_i15	H	thiamine transport	SLC19A2	-	Folate_carrier,MFS_1	253.69	556.345	440.156
TRINITY_DN922_c0_g1_i15	U	Lysosome-associated membrane glycoprotein 1	LAMP1	-	ATP-synt_S1,Cullin,Lamp,Na_K-ATPase	253.69	556.345	440.156
TRINITY_DN14566_c0_g2_i1	K	Ankyrin repeats (many copies)	-	-	Ank,Ank_2,Ank_3,Ank_4,Ank_5,DUF4734	461.171	430.859	346.621
TRINITY_DN1719_c0_g1_i1	Z	Functions as component of the Arp2 3 complex which is involved in regulation of actin polymerization and together with an activating nucleation-promoting factor (NPF) mediates the formation of branched actin networks	ARPC3	-	P21-Arc	450.688	363.645	410.665
TRINITY_DN11081_c0_g1_i1	B	Histone H1	-	-	Linker_histone	570.173	346.755	302.509
TRINITY_DN6913_c0_g1_i2	W	collagen	-	-	COLFI,Collagen	730.8	61.27	404.373
TRINITY_DN15411_c0_g1_i1	J	ribosomal small subunit assembly	RPS19	-	Ribosomal_S19e,Sybindin	496.157	481.062	216.949
TRINITY_DN1317_c0_g2_i1	GM	NmrA-like family	NMRAL1	-	3Beta_HSD,Epimerase,NAD_binding_10,NmrA,Sacchrp_dh_NADP,TrkA_N	429.393	292.488	454.198
TRINITY_DN9303_c0_g1_i9	P	oxidoreductase activity, oxidizing metal ions, oxygen as acceptor	FTH1	1.16.3.2	Bcl-2,Ferritin,Rubrerythrin	1019.04	109.845	26.204
TRINITY_DN744_c0_g1_i7	I	hydrolase activity, acting on ester bonds	plb1	3.1.1.4,3.1.1.5	Lipase_GDSL,Lipase_GDSL_2	423.664	246.423	467.11
TRINITY_DN22560_c0_g1_i2	J	structural constituent of ribosome	RPL35A	-	Ribosomal_L35Ae	288.264	547.724	294.48
TRINITY_DN4289_c0_g1_i4	P	Voltage-dependent anion-selective channel protein	VDAC2	-	FERM_C,FERM_M,FERM_N,GVQW,PDZ,Porin_3	494.952	371.516	253.97
TRINITY_DN5248_c0_g1_i16	S	Tetraspanin-7	TSPAN7	-	Gla,Tetraspannin	349.343	363.138	407.223
TRINITY_DN4222_c0_g1_i9	U	clathrin heavy chain binding	CLTA	-	Clathrin_lg_ch	426.172	341.334	350.822
TRINITY_DN4222_c0_g1_i9	E	manganese ion binding	ICP55	3.4.11.26,3.4.11.9	AMP_N,Arrestin_C,Arrestin_N,Dfp1_Him1_M,IFRD,Peptidase_M24,PolyA_pol,Rft-1,zf-DBF	426.172	341.334	350.822
TRINITY_DN18715_c3_g1_i1	T	negative regulation of cardiac muscle contraction	GCA	-	EF-hand_5,EF-hand_6,EF-hand_7,EF-hand_8	439.809	316.934	344.063
TRINITY_DN18715_c3_g1_i1	T	negative regulation of cardiac muscle contraction	GCA	-	EF-hand_5,EF-hand_6,EF-hand_7,EF-hand_8	439.809	316.934	344.063
TRINITY_DN9809_c0_g1_i12	J	60s ribosomal protein	RPL6	-	Ribosomal_L6e,Ribosomal_L6e_N	348.829	431.755	319.423
TRINITY_DN195_c0_g1_i3	L	2-alkenal reductase [NAD(P)] activity	PTGR1	1.3.1.48,1.3.1.74	ADH_N_2,ADH_zinc_N,ADH_zinc_N_2,DNA_binding_1	404.834	345.734	348.244
TRINITY_DN2649_c0_g1_i2	G	dol-P-Man:Man(7)GlcNAc(2)-PP-Dol alpha-1,6-mannosyltransferase activity	ALG12	2.4.1.260,6.1.1.9	Anticodon_1,Glyco_transf_22,tRNA-synt_1,tRNA-synt_1g	356.506	257.184	482.548
TRINITY_DN2649_c0_g1_i2	-	-	-	-	-	356.506	257.184	482.548
TRINITY_DN8963_c0_g1_i1	O	unfolded protein binding	-	-	DUF11,HATPase_c,HATPase_c_3,HSP90,dsrm	408.102	360.671	309.734
TRINITY_DN922_c0_g1_i12	U	Lysosome-associated membrane glycoprotein 1	LAMP1	-	ATP-synt_S1,Cullin,Lamp,Na_K-ATPase	500.291	205.481	362.137
TRINITY_DN7886_c0_g1_i4	U	translocon-associated protein	-	-	TRAP-gamma	343.82	386.84	336.502
TRINITY_DN422_c0_g1_i12	S	tyrosinase	TYR	1.14.18.1	Tyrosinase	570.017	188.278	300.794
TRINITY_DN3057_c0_g1_i3	O	Subtilase family	-	3.4.21.48	Inhibitor_I9,Peptidase_S8	231.513	344.94	462.124
TRINITY_DN1577_c0_g1_i7	-	-	-	-	-	367.734	338.276	330.543
TRINITY_DN4053_c0_g1_i2	J	ribosomal large subunit assembly	RPL23A	-	Ribosomal_L23,Ribosomal_L23eN	305.787	427.04	295.55
TRINITY_DN55243_c0_g2_i1	C	proton-transporting ATP synthase activity, rotational mechanism	ATP5D	-	ATP-synt_DE_N	366.339	347.21	310.265
TRINITY_DN5718_c0_g2_i1	S	Domain of unknown function (DUF4440)	-	-	CARD,DUF4440,NTF2,SnoaL_2	361.693	323.654	336.055
TRINITY_DN4462_c0_g1_i2	J	protein kinase activator activity	RPLP1	-	Ribosomal_60s	307.804	431.296	282.261
TRINITY_DN5591_c1_g1_i8	T	actin binding	LASP1	-	LIM,Nebulin,SH3_1,SH3_2,SH3_9	321.724	418.115	273.607
TRINITY_DN567_c0_g1_i9	T	ferric-chelate reductase activity	FRRS1	-	CUB,Cytochrom_B561,DOMON,Reeler	331.613	24.222	643.975
TRINITY_DN2739_c0_g1_i4	-	-	-	-	ZU5	306.447	219.459	440.92
TRINITY_DN2739_c0_g1_i4	-	-	-	-	-	306.447	219.459	440.92
TRINITY_DN4898_c0_g1_i6	G	Transketolase	TKT	2.2.1.1	DXP_synthase_N,E1_dh,TPP_enzyme_C,Transket_pyr,Transketolase_C,Transketolase_N,XFP_N	294.828	339.677	331.153
TRINITY_DN3651_c0_g1_i6	T	Calcyphosin-like protein	-	-	EF-hand_1,EF-hand_5,EF-hand_6,EF-hand_7,EF-hand_8	334.64	304.556	320.708
TRINITY_DN15856_c0_g1_i1	S	PLAC8 family	-	-	PLAC8	398.615	317.87	239.75
TRINITY_DN1416_c0_g1_i11	T	Granulin	GRN	-	Granulin	339.616	281.61	326.131
TRINITY_DN6034_c0_g1_i1	G	glucose-6-phosphate isomerase activity	GPI	5.3.1.9	PGI	293.844	268.473	382.737
TRINITY_DN336_c0_g1_i13	D	regulation of biological quality	-	-	DM13,DOMON,SRCR	201.923	290.276	449.271
TRINITY_DN34206_c0_g1_i3	W	collagen	-	-	COLFI,Collagen	591.674	60.943	284.401
TRINITY_DN12605_c0_g1_i1	Z	Arp2/3 complex-mediated actin nucleation	ARPC1A	-	ANAPC4_WD40,KRAB,PD40,WD40,zf-C2H2	320.375	261.564	327.771
TRINITY_DN186_c0_g1_i1	DZ	calcium ion binding	TPT1	-	HLH,SYCE1,Sedlin_N,Sybindin,TCTP,Thymosin	336.736	283.213	286.254
TRINITY_DN2122_c0_g1_i18	A	poly(G) binding	DAZAP1	-	RRM_1,RRM_5,RRM_6,RRM_7	337.561	295.108	271.341
TRINITY_DN2122_c0_g1_i18	T	Leucine rich repeat containing 9	-	-	LRR_1,LRR_4,LRR_6,LRR_8,LRR_9,PARP	337.561	295.108	271.341
TRINITY_DN5748_c0_g1_i5	Z	Myosin, light	MYL6	-	EF-hand_1,EF-hand_5,EF-hand_6,EF-hand_7,EF-hand_8,ODC_AZ	377.506	252.773	271.978
TRINITY_DN2167_c0_g1_i8	C	regulation of acid-sensing ion channel activity	STOM	-	Band_7,Band_7_1,Pkinase,Pkinase_Tyr	330.429	339.935	226.174
TRINITY_DN2664_c0_g1_i4	L	helicase	DDX11	2.7.11.1,3.6.4.13	DEAD_2,Helicase_C_2,IU_nuc_hydro,Pkinase,RVT_1	326.813	147.28	421.64
TRINITY_DN2664_c0_g1_i4	I	acyl-CoA synthetase bubblegum family member	ACSBG1	3.4.19.3,6.2.1.3	AMP-binding,GMC_oxred_C,Peptidase_C15	326.813	147.28	421.64
TRINITY_DN997_c0_g1_i5	J	ribosomal protein	RPL9	-	Ribosomal_L6	279.195	339.348	272.603
TRINITY_DN3466_c0_g1_i14	U	intracellular chloride channel activity	ANO4	-	Anoct_dimer,Anoctamin,PRA1	350.183	208.17	332.636
TRINITY_DN4291_c0_g1_i3	U	GTPase activity	RAB1A	-	Arf,GTP_EFTU,Gtr1_RagA,MMR_HSR1,Ras,Roc,SRPRB	342.738	276.145	270.391
TRINITY_DN5530_c0_g1_i3	C	V-type proton ATPase subunit E	ATP6V1E1	-	vATP-synt_E	339.014	252.914	291.045
TRINITY_DN10849_c0_g1_i3	S	NADPH-dependent FMN reductase	-	-	FMN_red,Flavodoxin_2	306.254	224.398	351.373
TRINITY_DN7105_c0_g2_i1	O	Endoplasmic reticulum protein ERp29, C-terminal domain	-	5.3.4.1	ERp29,OST3_OST6,Thioredoxin,Thioredoxin_2	317.342	293.194	271.223
TRINITY_DN3299_c2_g1_i2	TV	complement activation, classical pathway	-	-	CUB,EGF_CA,Ephrin_rec_like,FXa_inhibition,GCC2_GCC3,Lectin_C,Pkinase,Pkinase_Tyr,Sushi,Tyrosinase,VWA	304.42	272.202	303.228
TRINITY_DN9257_c0_g1_i2	O	threonine-type endopeptidase activity	PSMB5	3.4.25.1	Metallophos,Proteasome	305.025	243.191	329.368
TRINITY_DN2394_c0_g1_i4	OT	Cop9 signalosome	COPS6	-	JAB,MitMem_reg	327.424	270.579	279.394
TRINITY_DN2394_c0_g1_i4	Z	actin binding	-	-	Profilin	327.424	270.579	279.394
TRINITY_DN70971_c0_g2_i1	S	identical protein binding	TPRG1L	-	hSac2	301.7	293.063	280.404
TRINITY_DN31566_c0_g1_i2	U	vacuolar transport	CHMP1B	-	Ist1,Snf7	295.048	352.965	224.146
TRINITY_DN169604_c0_g1_i1	K	chromatin silencing at telomere	dpy-30	-	Dpy-30,RIIa	267.498	296.616	307.029
TRINITY_DN1736_c0_g1_i7	Z	actin binding	TAGLN3	-	Abhydrolase_1,Abhydrolase_6,CAMSAP_CH,CDC24,CH,Calponin,Hydrolase_4,Trypsin	0	328.513	536.632
TRINITY_DN1494_c0_g2_i2	O	heat shock	-	-	HSP70,Ldh_1_C,Ldh_1_N,MreB_Mbl,Ribosomal_L13	400.666	227.53	232.728
TRINITY_DN239_c0_g1_i6	K	DNA-dependent RNA polymerase catalyzes the transcription of DNA into RNA using the four ribonucleoside triphosphates as substrates	POLR2I	-	Ogr_Delta,RNA_POL_M_15KD,TFIIS_C,Zn_ribbon_recom	282.571	294.207	275.303
TRINITY_DN12060_c0_g2_i2	K	negative regulation of transcription from RNA polymerase II promoter involved in heart development	NACA	-	NAC	286.443	323.767	234.414
TRINITY_DN21974_c0_g1_i1	L	cell cycle	LIN52	-	LIN52,THAP	304.274	304.158	232.116
TRINITY_DN59157_c0_g2_i1	J	rRNA export from nucleus	RPSA	-	40S_SA_C,7tm_1,Arv1,Ribosomal_S2	206.426	296.677	332.309
TRINITY_DN5320_c0_g1_i9	O	Ubiquitin-conjugating enzyme	-	2.3.2.23	Prok-E2_B,RWD,UEV,UQ_con	305.738	244.035	282.74
TRINITY_DN1875_c0_g1_i1	Z	Belongs to the TRAFAC class myosin-kinesin ATPase superfamily. Myosin family	myh9	-	Asp_protease_2,IQ,Myosin_N,Myosin_head,Myosin_tail_1,gag-asp_proteas	340.057	220.045	267.74
TRINITY_DN51275_c0_g1_i1	I	ATPase activity, coupled to transmembrane movement of substances	-	-	AAA_21,ABC2_membrane_3,ABC_tran	348.626	211.055	265.417
TRINITY_DN74905_c0_g1_i3	S	DAZ associated protein 2	DAZAP2	-	DAZAP2	268.5	245.112	309.358
TRINITY_DN5064_c0_g1_i37	S	Uncharacterized conserved protein (DUF2054)	C12orf49	-	DUF2054	107.906	264.303	447.85
TRINITY_DN38427_c0_g1_i1	C	thioredoxin-disulfide reductase activity	TXNRD3	1.8.1.9	FAD_binding_2,GIDA,GST_N_3,Glutaredoxin,Pyr_redox,Pyr_redox_2,Pyr_redox_3,Pyr_redox_dim	257.423	343.853	215.712
TRINITY_DN1750_c1_g2_i2	Z	Functions as actin-binding component of the Arp2 3 complex which is involved in regulation of actin polymerization and together with an activating nucleation-promoting factor (NPF) mediates the formation of branched actin networks	ARPC2	-	P34-Arc,RNase_PH	297.981	230.117	285.927
TRINITY_DN17379_c0_g1_i15	K	Plasminogen activator inhibitor 1 RNA-binding	SERBP1	-	HABP4_PAI-RBP1,IHABP4_N,zf-C2H2,zf-CCHC,zf-CCHC_3	282.136	303.685	214.36
TRINITY_DN7150_c0_g1_i4	T	Neutral ceramidase	CDase	3.5.1.23	Ceramidase_alk,Ceramidse_alk_C,Pkinase,Pkinase_Tyr,TUDOR	273.991	277.339	244.93
TRINITY_DN7150_c0_g1_i4	O	proteasome maturation	POMP	-	UMP1	273.991	277.339	244.93
TRINITY_DN195_c0_g1_i5	L	2-alkenal reductase [NAD(P)] activity	PTGR1	1.3.1.48,1.3.1.74	ADH_N_2,ADH_zinc_N,ADH_zinc_N_2,DNA_binding_1	242.944	254.923	297.088
TRINITY_DN3299_c2_g1_i1	TV	complement activation, classical pathway	-	-	CUB,EGF_CA,Ephrin_rec_like,FXa_inhibition,GCC2_GCC3,Lectin_C,Pkinase,Pkinase_Tyr,Sushi,Tyrosinase,VWA	261.247	270.988	261.674
TRINITY_DN28336_c0_g1_i1	U	short-term synaptic potentiation	SNAP25	-	7TM_GPCR_Srh,7TM_GPCR_Sri,SNAP-25,V-SNARE_C	267.374	269.063	255.702
TRINITY_DN4632_c0_g2_i2	O	protein disulfide isomerase activity	PDIA3	5.3.4.1	Calsequestrin,Thioredoxin,Thioredoxin_2,Thioredoxin_6	271.034	259.644	260.699
TRINITY_DN9879_c0_g1_i6	O	dolichyl-diphosphooligosaccharide-protein glycotransferase activity	-	-	DNA_repr_REX1B,Ribophorin_I,RtcB	267.328	227.243	293.988
TRINITY_DN2214_c0_g1_i1	O	Dolichyl-diphosphooligosaccharide--protein glycosyltransferase subunit	RPN2	-	LRR_8,Ribophorin_II	260.557	238.855	284.206
TRINITY_DN62307_c0_g2_i2	S	endoribonuclease activity	RNASEK	-	-	311.33	207.288	264.928
TRINITY_DN2210_c1_g1_i11	S	Leucine rich repeat	-	-	LRR_1,LRR_8	311.834	253.794	206.093
TRINITY_DN2210_c1_g1_i11	S	Saposin (B) Domains	-	-	-	311.834	253.794	206.093
TRINITY_DN3617_c0_g2_i4	O	ATP-dependent protein binding	DNAJC5	-	DnaJ	273.251	259.942	233.105
TRINITY_DN664_c0_g1_i5	T	Deleted in malignant brain tumors 1	-	-	EGF,SRCR	218.517	208.196	335.609
TRINITY_DN10586_c0_g1_i15	K	Nucleophosmin	npm1	-	Myb_DNA-binding,NPM1-C,Nucleoplasmin	239.994	301.043	208.996
TRINITY_DN8592_c0_g1_i2	T	MAP kinase activity	NLK	2.7.11.24	Fer4,Fer4_10,Fer4_7,Fer4_9,Haspin_kinase,MmgE_PrpD,Pkinase,Pkinase_Tyr	262.597	183.688	303.109
TRINITY_DN7541_c0_g2_i1	Z	WD repeat-containing protein 1	WDR1	-	ANAPC4_WD40,GATA,Gmad1,PD40,WD40,WD40_like,eIF2A	271.341	225.557	252.483
TRINITY_DN3344_c0_g1_i7	T	lipoprotein receptor-related protein	LRP5	-	DUF5050,FXa_inhibition,Ldl_recept_a,Ldl_recept_b	292.936	220.296	235.417
TRINITY_DN15_c1_g1_i1	W	negative regulation of Arp2/3 complex-mediated actin nucleation	GMFG	-	Cofilin_ADF	266.124	246.789	233.929
TRINITY_DN59848_c0_g1_i1	T	camp-dependent protein kinase catalytic subunit	PRKACB	2.7.11.11	DUF4200,Kinase-like,Pkinase,Pkinase_Tyr,SAM_1,SAM_PNT,fn3	262.006	231.267	252.075
TRINITY_DN6983_c0_g1_i1	A	apoptotic process	TAX1BP1	-	CALCOCO1,TLV_coat	276.74	214.297	253.748
TRINITY_DN18393_c0_g1_i1	T	optic placode formation involved in camera-type eye formation	FRS2	-	Cpn60_TCP1,DUF4817,IRS	269.52	178.138	290.827
TRINITY_DN3828_c1_g1_i1	D	GTP binding	38961	-	Dynamin_N,MMR_HSR1,Septin	253.565	227.866	256.336
TRINITY_DN365_c0_g1_i5	J	5S rRNA binding	-	-	Ribosomal_L18_c,Ribosomal_L18p,Ribosomal_L5e	238.065	307.416	191.448
TRINITY_DN17379_c0_g1_i17	K	Plasminogen activator inhibitor 1 RNA-binding	SERBP1	-	HABP4_PAI-RBP1,IHABP4_N,zf-C2H2,zf-CCHC,zf-CCHC_3	212.438	283.742	236.089
TRINITY_DN6975_c0_g1_i1	I	acyl-CoA synthetase bubblegum family member	ACSBG1	3.4.19.3,6.2.1.3	AMP-binding,GMC_oxred_C,Peptidase_C15	224.949	222.721	283.46
TRINITY_DN10739_c0_g1_i17	S	Lipopolysaccharide-induced tumor necrosis factor-alpha factor	LITAF	-	zf-LITAF-like	187.671	257.384	282.974
TRINITY_DN751_c0_g1_i8	O	Glutathione S-transferase, C-terminal domain	-	2.5.1.18,5.3.99.2	GST_C,GST_C_2,GST_C_3,GST_N,GST_N_3	345.349	199.964	182.282
TRINITY_DN7241_c0_g1_i2	U	calcium-dependent phospholipid binding	-	-	Annexin	280.521	234.641	212.42
TRINITY_DN16073_c0_g2_i5	I	hydrolase activity, acting on ester bonds	LIPA	3.1.1.13,3.1.1.3	Abhydro_lipase,Abhydrolase_1,Abhydrolase_5,DUF2305,Esterase,Hydrolase_4	217.773	252.6	254.956
TRINITY_DN3482_c0_g1_i8	O	ubiquitin-like protein ligase activity	-	2.3.2.27	DUF1232,DUF2414,NCBP3,zf-C3HC4,zf-C3HC4_2,zf-C3HC4_3,zf-C3HC4_4,zf-RING_2,zf-RING_5,zf-RING_UBOX	260.316	206.742	258.065
TRINITY_DN3482_c0_g1_i8	Z	Belongs to the ATG8 family	MAP1LC3C	-	APG12,Atg8	260.316	206.742	258.065
TRINITY_DN657_c0_g1_i4	O	cysteine-type peptidase activity	CTSB	3.4.22.1	Peptidase_C1,Propeptide_C1	99.111	222.162	400.696
TRINITY_DN4245_c0_g1_i4	I	propanoyl-CoA C-acyltransferase activity	SCP2	2.3.1.176	ACP_syn_III,Alkyl_sulf_C,SCP2,SpoVAD,Thiolase_C,Thiolase_N,ketoacyl-synt	261.846	264.252	193.018
TRINITY_DN1274_c0_g2_i3	K	metanephric macula densa development	-	-	Homeobox,Pou	258.049	190.82	264.597
TRINITY_DN6630_c1_g2_i4	U	ammonium transmembrane transporter activity	RHCG	-	Ammonium_transp,RCC1,RCC1_2,SSTK-IP,p450	249.975	244.246	216.264
TRINITY_DN34528_c0_g2_i1	S	MAPEG family	-	-	MAPEG	250.888	212.531	246.447
TRINITY_DN6611_c0_g1_i1	Z	Belongs to the TRAFAC class myosin-kinesin ATPase superfamily. Myosin family	MYH3	-	DUF3513,FRG2,IF4E,IQ,Myosin_N,Myosin_head,Myosin_tail_1,SH3_1,SH3_2,SH3_9,Syntaxin-6_N	276.105	178.248	251.321
TRINITY_DN2257_c0_g1_i14	J	ribosome biogenesis	RPLP0	-	Pkinase,Ribosomal_60s,Ribosomal_L10	215.775	281.837	204.936
TRINITY_DN41016_c0_g1_i4	U	SNAP receptor activity	STX6	-	SNARE,Syntaxin-6_N	130.473	309.295	261.92
TRINITY_DN3509_c0_g1_i2	K	positive regulation of DNA binding	EDF1	-	HTH_19,HTH_3,HTH_31,MBF1	229.933	251.733	218.321
TRINITY_DN1315_c0_g1_i8	UZ	Dynactin subunit 6	DCTN6	-	Hexapep,Hexapep_2	139.415	242.615	313.74
TRINITY_DN1315_c0_g1_i8	E	DBH-like monooxygenase protein 1	MOXD1	1.14.17.1	CDH-cyt,Clat_adaptor_s,Cu2_monoox_C,Cu2_monooxygen,DOMON	139.415	242.615	313.74
TRINITY_DN870_c0_g1_i3	O	cysteine-type endopeptidase activity	-	3.4.22.15	7tm_1,AA_permease,AA_permease_2,Inhibitor_I29,Peptidase_C1,Peptidase_C1_2	206.355	118.335	370.216
TRINITY_DN34206_c0_g1_i2	W	collagen	-	-	COLFI,Collagen	332.933	49.617	312.295
TRINITY_DN34245_c0_g1_i4	A	nucleic acid binding	-	-	FoP_duplication,RRM_1,RRM_5,RRM_6	234.116	225.322	232.885
TRINITY_DN12290_c0_g1_i4	J	ribosomal large subunit assembly	RpL3	-	Ribosomal_L3	213.929	243.341	233.853
TRINITY_DN3814_c0_g1_i7	TZ	adenylate cyclase binding	CAP1	-	CAP_C,CAP_N,TBCC	391.907	137.86	155.008
TRINITY_DN2915_c1_g1_i1	Q	ATPase activity	-	-	AAA_21,ABC2_membrane,ABC2_membrane_3,ABC_tran	212.271	209.569	262.25
TRINITY_DN29184_c0_g1_i4	G	pyruvate kinase activity	PKM	2.7.1.40	Homeobox,HpcH_HpaI,PK,PK_C,SGL	238.029	220.346	223.45
TRINITY_DN851_c2_g1_i4	Z	cytoskeletal anchoring at plasma membrane	TLN1	-	FERM_M,FERM_N,FERM_f0,IRS,I_LWEQ,Pkinase,Pkinase_Tyr,SH2,Talin_middle,Tyr_Deacylase,VBS,p450	299.798	175.616	205.833
TRINITY_DN10944_c0_g3_i3	T	type 2A serotonin receptor binding	-	-	Arf,G-alpha	245.123	179.823	245.464
TRINITY_DN61686_c1_g2_i1	U	nuclear import signal receptor activity	KPNA4	-	Abhydrolase_3,Adaptin_N,Arm,Arm_2,Arm_3,COesterase,EBP,HEAT,HEAT_2,HEAT_EZ,IBB,Proteasom_PSMB	226.54	210.889	232.167
TRINITY_DN705_c0_g1_i1	U	Charged multivesicular body protein	CHMP4B	-	SYF2,Snf7	234.569	191.019	243.314
TRINITY_DN17730_c0_g1_i1	T	HIstidiNe Triad nucleotide-binding protein	-	-	DcpS_C,HIT	248.465	249.592	170.162
TRINITY_DN12822_c0_g2_i1	O	protein disulfide isomerase activity	PDIA6	5.3.4.1	OST3_OST6,Thioredoxin,Thioredoxin_6	229.092	204.241	233.943
TRINITY_DN1371_c0_g1_i8	O	positive regulation of integrin-mediated signaling pathway	-	-	Tetraspannin	412.363	47.08	206.734
TRINITY_DN87214_c0_g1_i4	P	calcium-transporting ATPase activity	ATP2A2	3.6.3.8	Cation_ATPase,Cation_ATPase_C,Cation_ATPase_N,E1-E2_ATPase,HAD,Hydrolase,Hydrolase_3,Pkinase,Pkinase_Tyr	243.883	180.334	241.645
TRINITY_DN6284_c0_g1_i1	U	clathrin binding	-	-	GAT,VHS	235.207	196.303	234.27
TRINITY_DN7036_c0_g1_i11	W	regulation of actin phosphorylation	-	-	Cofilin_ADF	241.833	177.897	245.307
TRINITY_DN26119_c0_g1_i2	J	Belongs to the eukaryotic ribosomal protein eS12 family	RPS12	-	Ribosomal_L7Ae	445.439	87.835	128.237
TRINITY_DN115510_c0_g1_i1	S	amyloid-beta formation	PSENEN	-	PEN-2	257.306	192.594	211.1
TRINITY_DN2450_c0_g1_i1	T	SH3 domain binding	OSTF1	-	Ank,Ank_2,Ank_3,Ank_4,Ank_5,SH3_1,SH3_2,SH3_9	234.691	227.388	197.797
TRINITY_DN16877_c0_g2_i27	Q	glutathione synthase activity	GSS	6.3.2.3	CARD,DUF155,GSH_synth_ATP,GSH_synthase,GVQW,Peptidase_C14,polyprenyl_synt	212.485	253.514	192.429
TRINITY_DN16877_c0_g2_i27	H	Saccharopine	-	-	Sacchrp_dh_NADP	212.485	253.514	192.429
TRINITY_DN2868_c0_g1_i5	T	hematopoietic cell-specific Lyn substrate 1	HCLS1	-	HS1_rep,SH3_1,SH3_2,SH3_9	222.535	199.781	234.478
TRINITY_DN328_c0_g1_i9	U	clathrin binding	AP4B1	-	Adaptin_N,B2-adapt-app_C,Cnd1,HEAT,HEAT_2	259.812	196.824	192.628
TRINITY_DN328_c0_g1_i9	-	-	-	-	-	259.812	196.824	192.628
TRINITY_DN20062_c0_g1_i2	C	ATP synthase	ATP5C1	-	ATP-synt,Bromo_TP	241.262	200.983	202.507
TRINITY_DN63056_c0_g1_i2	O	metalloaminopeptidase activity	NPEPPS	-	ERAP1_C,GLTP,MORN,PH,Peptidase_M1,RCC1,RCC1_2,THAP,VPS9	209.86	224.138	203.49
TRINITY_DN6913_c0_g1_i4	W	collagen	-	-	COLFI,Collagen	290.813	45.864	300.155
TRINITY_DN12181_c1_g1_i5	U	Translocon-associated protein, delta subunit precursor (TRAP-delta)	SSR4	-	TRAP-delta	220.907	221.219	191.119
TRINITY_DN8254_c0_g2_i5	O	Glutathione S-transferase	GSTO1	1.5.4.1,2.5.1.18	GST_C,GST_C_2,GST_C_3,GST_N,GST_N_2,GST_N_3,Glutaredoxin	266.221	194.562	168.506
TRINITY_DN359_c0_g1_i5	S	Cysteine-rich and transmembrane domain-containing protein 1	-	-	-	218.746	142.49	267.91
TRINITY_DN657_c0_g1_i5	O	cysteine-type peptidase activity	CTSB	3.4.22.1	Peptidase_C1,Propeptide_C1	167.603	191.783	267.282
TRINITY_DN4040_c0_g2_i5	S	DAZ associated protein 2	DAZAP2	-	DAZAP2	268.32	302.588	55.368
TRINITY_DN4876_c0_g1_i1	G	glycoside hydrolase family 63	-	-	Glyco_hydro_63	191.964	197.785	236.06
TRINITY_DN27089_c0_g1_i1	C	proton-transporting ATP synthase activity, rotational mechanism	ATP5A1	-	ATP-synt_ab,ATP-synt_ab_C,ATP-synt_ab_N,HAS-barrel	206.219	219.476	199.485
TRINITY_DN3318_c0_g1_i4	C	subthalamus development	UQCRQ	-	Cyt_b-c1_8,DUF2741,UcrQ	191.799	337.98	95.063
TRINITY_DN1837_c0_g1_i6	A	Zinc knuckle	-	-	RRM_1,RRM_5,RRM_6,zf-CCHC	231.547	214.504	176.56
TRINITY_DN385_c0_g1_i15	A	RNA splicing	SRSF5	-	RRM_1,RRM_3,RRM_5,RRM_6	262.34	233.071	126.244
TRINITY_DN12826_c0_g1_i2	Z	Filamin C, gamma	-	-	CH,Filamin	176.578	193.186	250.706
TRINITY_DN2186_c0_g2_i5	O	protein-disulfide reductase activity	NXN	1.8.1.8	AhpC-TSA,CbiG_mid,Redoxin,Thioredoxin,Thioredoxin_2,Thioredoxin_6,Thioredoxin_8	229.668	175.673	213.471
TRINITY_DN1095_c2_g1_i3	L	2-alkenal reductase [NAD(P)] activity	PTGR1	1.3.1.48,1.3.1.74	ADH_N_2,ADH_zinc_N,ADH_zinc_N_2,DNA_binding_1	214.886	203.796	196.069
TRINITY_DN44081_c0_g1_i6	U	posttranslational protein targeting to membrane, translocation	SEC61B	-	Sec61_beta	220.488	240.766	150.424
TRINITY_DN782_c1_g1_i3	T	Programmed cell death	PDCD4	-	MA3,zf-U11-48K	164.023	220.197	225.185
TRINITY_DN41016_c0_g1_i2	U	SNAP receptor activity	STX6	-	SNARE,Syntaxin-6_N	308.692	83.574	207.302
TRINITY_DN4335_c0_g1_i4	S	lipid storage	PLIN2	-	Opi1,Perilipin	190.971	180.755	225.084
TRINITY_DN47023_c0_g1_i1	S	Thioredoxin	-	-	DSBA,Thioredoxin_4	203.187	190.963	200.283
TRINITY_DN4332_c0_g1_i13	TW	integrin-mediated signaling pathway	-	-	7tm_1,EGF_2,Integrin_b_cyt,Integrin_beta,Ion_trans,PSI,PSI_integrin,VWA,hEGF	189.798	185.783	218.325
TRINITY_DN21929_c1_g1_i4	O	protein domain specific binding	14-3-3zeta	-	37694	202.661	190.329	199.099
TRINITY_DN4436_c0_g1_i3	V	Belongs to the BI1 family	TMBIM6	-	Bax1-I,BaxI_1	207.612	171.527	212.844
TRINITY_DN234_c0_g1_i1	-	-	-	-	-	194.377	240.491	155.685
TRINITY_DN6066_c0_g1_i2	U	retrograde transport, plasma membrane to Golgi	RAB43	-	Arf,GTP_EFTU,Gtr1_RagA,MMR_HSR1,RVT_1,Ras,Roc,SRPRB	207.044	148.81	234.105
TRINITY_DN6066_c0_g1_i2	TU	calcium ion binding	CALU	-	EF-hand_5,EF-hand_7,EF-hand_8,SPARC_Ca_bdg	207.044	148.81	234.105
TRINITY_DN1933_c2_g1_i3	S	Fibroblast growth factor	-	-	DUF3421,FGF	216.861	152.852	217.898
TRINITY_DN1153_c1_g1_i3	P	carbonate dehydratase activity	CA4	4.2.1.1	Carb_anhydrase	168.635	204.791	212.629
TRINITY_DN827_c1_g1_i1	TW	integrin-mediated signaling pathway	-	-	7tm_1,EGF_2,Integrin_b_cyt,Integrin_beta,Ion_trans,PSI,PSI_integrin,VWA,hEGF	188.178	151.879	244.394
TRINITY_DN4376_c0_g1_i4	S	Serine threonine-protein phosphatase Pgam5, mitochondrial	PGAM5	3.1.3.16	His_Phos_1,Mpv17_PMP22	188.201	237.81	157.983
TRINITY_DN4376_c0_g1_i4	K	embryo development ending in birth or egg hatching	BTF3L4	-	NAC	188.201	237.81	157.983
TRINITY_DN507_c0_g1_i3	G	Solute carrier family 37	SLC37A1	-	LacY_symp,MFS_1,MFS_1_like,NACHT,OATP,Sugar_tr	340.834	11.716	228.688
TRINITY_DN507_c0_g1_i3	W	collagen	COL11A1	-	COLFI,Collagen,DnaJ_C,Laminin_G_1,Laminin_G_2,Laminin_G_3,Peptidase_M16,Peptidase_M16_C,Sod_Fe_N,zf-C4	340.834	11.716	228.688
TRINITY_DN8874_c0_g2_i1	T	meiotic spindle elongation	PPP2R1A	-	DnaJ,HEAT,HEAT_2,Lipase,SWIB,Vac14_Fab1_bd	202.864	177.2	200.699
TRINITY_DN767_c0_g1_i4	A	positive regulation of low-density lipoprotein particle receptor biosynthetic process	bl	2.4.1.133	Glyco_transf_7C,Glyco_transf_7N,Helitron_like_N,KH_1,KH_2,KH_3,Srg	199.633	197.747	182.289
TRINITY_DN5319_c0_g1_i1	AI	BicC family RNA binding protein 1	BICC1	-	KH_1,KH_3,SAM_1,SAM_2	192.569	179.97	206.108
TRINITY_DN14701_c0_g1_i2	E	tryptophan 5-monooxygenase activity	PAH	1.14.16.1	ACT,Biopterin_H	217.577	144.603	215.471
TRINITY_DN22786_c1_g2_i1	U	clathrin light chain binding	CLTC	-	Clathrin,Clathrin-link,Clathrin_H_link,Clathrin_propel,HA2,Mito_carr,OB_NTP_bind	214.408	176.274	186.5
TRINITY_DN11114_c0_g1_i2	I	acyl-CoA synthetase bubblegum family member	bgm	6.2.1.3	AMP-binding,GMC_oxred_C	182.702	135.217	257.528
TRINITY_DN5646_c2_g2_i3	I	phospholipase	-	3.1.4.11	C2,EF-hand_like,PH_12,PI-PLC-X,PI-PLC-Y	150.294	157.113	267.552
TRINITY_DN6973_c0_g1_i1	O	Essential subunit of the N-oligosaccharyl transferase (OST) complex which catalyzes the transfer of a high mannose oligosaccharide from a lipid-linked oligosaccharide donor to an asparagine residue within an Asn-X-Ser Thr consensus motif in nascent polypeptide chains	DDOST	-	DDOST_48kD,Kinesin,Microtub_bd	205.257	176.78	192.825
TRINITY_DN2436_c1_g1_i1	S	Protein of unknown function (DUF1757)	-	-	DUF1757	278.119	224.565	69.924
TRINITY_DN7509_c0_g1_i1	O	Calreticulin	CALR	-	ANF_receptor,Calreticulin,EF-hand_4,Guanylate_cyc,Pkinase,Pkinase_Tyr	148.761	170.43	251.844
TRINITY_DN234_c0_g1_i3	-	-	-	-	-	368.602	102.42	98.927
TRINITY_DN13439_c0_g1_i1	L	calcium:proton antiporter activity	LETM1	-	EF-hand_5,EF-hand_7,EF-hand_8,LETM1,TUDOR	149.88	246.9	167.903
TRINITY_DN1137_c0_g1_i1	S	Epididymal secretory protein E1	NPC2	-	E1_DerP2_DerF2	205.164	137.698	220.838
TRINITY_DN7944_c0_g1_i1	U	protein transport	TMED7	-	EMP24_GP25L,TIR,TIR_2	197.199	176.205	189.609
TRINITY_DN2880_c1_g1_i13	T	Protein tyrosine phosphatase, receptor type	-	3.1.3.48	C2-set_2,DSPc,I-set,Ig_2,Ig_3,Y_phosphatase,Y_phosphatase3,fn3,ig	198.682	143.332	219.789
TRINITY_DN16763_c0_g1_i1	S	Cytochrome c oxidase assembly protein COX16	SYNJ2BP	-	COX16,PDZ,PDZ_2	188.747	203.274	168.278
TRINITY_DN79342_c0_g3_i3	U	Synaptobrevin	-	-	Synaptobrevin	199.904	189.014	170.974
TRINITY_DN12165_c0_g1_i6	A	RNA strand-exchange activity	EIF4H	-	RRM_1,RRM_5,RRM_6,eIF-4B	185.827	206.886	164.795
TRINITY_DN2803_c0_g2_i2	BD	nucleosome assembly	NAP1L1	3.5.1.98	Hist_deacetyl,NAP	177.892	206.546	172.447
TRINITY_DN7841_c1_g1_i6	S	Cofilin/tropomyosin-type actin-binding protein	-	-	Cofilin_ADF	223.284	198.275	134.786
TRINITY_DN2167_c0_g1_i6	C	regulation of acid-sensing ion channel activity	STOM	-	Band_7,Band_7_1,Pkinase,Pkinase_Tyr	180.619	122.773	251.301
TRINITY_DN3634_c0_g1_i4	S	protein N-linked glycosylation via arginine	KRTCAP2	-	Keratin_assoc	49.945	257.735	246.647
TRINITY_DN32483_c0_g1_i7	G	glucokinase activity	GCK	2.7.1.1,2.7.1.2	Hexokinase_1,Hexokinase_2	189.964	167.731	195.707
TRINITY_DN18122_c0_g2_i2	K	abducens nerve formation	MAFB	-	Maf_N,bZIP_Maf	175.51	227.318	149.722
TRINITY_DN6769_c0_g1_i1	O	protein domain specific binding	ywhaz	-	37694	191.331	165.158	192.426
TRINITY_DN47136_c0_g1_i1	K	protein modification by small protein conjugation	TCEB2	-	PTH2,Rad60-SLD,ubiquitin	180.252	168.684	198.667
TRINITY_DN4337_c0_g1_i2	K	DNA-directed RNA polymerases I, II, and III subunit	POLR2H	-	RNA_pol_Rpb8	184.602	168.265	191.974
TRINITY_DN33738_c0_g2_i3	O	Subtilase family	-	3.4.21.48	Inhibitor_I9,Peptidase_S8	192.545	154.314	197.551
TRINITY_DN9591_c0_g1_i1	O	positive regulation of integrin-mediated signaling pathway	-	-	Tetraspannin	171.611	191.177	180.886
TRINITY_DN11859_c0_g2_i13	K	purine-rich negative regulatory element binding	PURA	-	PurA	187.358	181.498	173.972
TRINITY_DN11859_c0_g2_i13	TU	GTPase activity	-	-	Arf,GTP_EFTU,Gtr1_RagA,MMR_HSR1,Ras,Roc	187.358	181.498	173.972
TRINITY_DN4314_c0_g1_i1	S	photoreceptor cell maintenance	DRAM2	-	Frag1	191.476	177.757	173.338
TRINITY_DN5183_c5_g2_i3	Z	Thin filament-associated protein that is implicated in the regulation and modulation of smooth muscle contraction. It is capable of binding to actin, calmodulin, troponin C and tropomyosin. The interaction of calponin with actin inhibits the actomyosin Mg-ATPase activity	CNN3	2.4.1.141	Alg14,CH,Calponin	199.786	167.246	174.298
TRINITY_DN40808_c0_g1_i1	S	Carnitine deficiency-associated protein 3	-	-	CDV3	163.983	192.123	184.585
TRINITY_DN50458_c0_g1_i2	T	mitogen-activated protein kinase kinase	MAP2K4	2.7.12.2	Kinase-like,Pkinase,Pkinase_Tyr,Seadorna_VP7	201.887	173.434	164.069
TRINITY_DN7829_c0_g1_i8	U	Attachment Protein	NAPA	-	DUF410,NSF,SNAP,Sel1,TPR_1,TPR_2,TPR_6,TPR_7,TPR_8,zf-AN1	211.443	147.133	179.306
TRINITY_DN2153_c0_g1_i2	U	regulation of post-mating oviposition	bai	-	EMP24_GP25L	179.172	161.305	193.395
TRINITY_DN6468_c0_g1_i2	U	dynactin binding	SNX5	-	BAR,PX,Vps5	177.536	179.402	176.61
TRINITY_DN8231_c0_g1_i4	T	factor interacting protein	ARFIP1	-	Arfaptin,BAR	188.081	190.949	154.133
TRINITY_DN16328_c0_g2_i1	J	eukaryotic initiation factor 4G binding	ife-3	-	IF4E	175.624	209.405	148.069
TRINITY_DN4602_c0_g2_i1	E	Belongs to the Orn Lys Arg decarboxylase class-II family	-	4.1.1.17	Orn_Arg_deC_N,Orn_DAP_Arg_deC	168.027	136.645	221.65
TRINITY_DN11671_c0_g1_i1	K	negative regulation of metanephric glomerulus development	WT1	-	CCDC73,WT1,zf-C2H2,zf-C2H2_4,zf-C2H2_6,zf-met	164.825	148.092	210.521
TRINITY_DN4158_c0_g1_i4	DUZ	Belongs to the TRAFAC class TrmE-Era-EngA-EngB-Septin- like GTPase superfamily. Septin GTPase family	-	-	MMR_HSR1,Septin	125.615	215.101	181.759
TRINITY_DN6924_c0_g1_i1	U	anterograde synaptic vesicle transport	AP3S1	-	Clat_adaptor_s	208.655	177.661	135.46
TRINITY_DN16667_c0_g1_i6	S	regulation of opioid receptor signaling pathway	SYNPR	-	MARVEL	200.936	144.75	171.876
TRINITY_DN7850_c0_g2_i1	KLT	peptidyl-tyrosine autophosphorylation	BLK	2.7.10.2	DCB,DUF1981,Haspin_kinase,Mon2_C,Pkinase,Pkinase_Tyr,SH2,SH3_1,SH3_2,SH3_9,SNF,Sec7_N	168.334	143.698	205.394
TRINITY_DN2735_c0_g1_i1	U	protein transport	SCAMP1	-	DDE_Tnp_4,SCAMP	167.874	160.905	186.235
TRINITY_DN12156_c0_g1_i1	T	v-akt murine thymoma viral oncogene homolog	AKT1	2.7.11.1	Cyclin_C,Cyclin_N,Forkhead,Kinase-like,PH,Pkinase,Pkinase_C,Pkinase_Tyr	176.202	160.476	178.154
TRINITY_DN5838_c0_g1_i4	O	Rab GDP-dissociation inhibitor activity	GDI2	-	ATP-synt_S1,Amino_oxidase,GDI,XAP5	204.545	148.403	161.324
TRINITY_DN3571_c0_g1_i12	T	Rho GDP-dissociation inhibitor activity	ARHGDIA	-	Rho_GDI,Telomere_reg-2	191.356	167.897	153.332
TRINITY_DN3571_c0_g1_i12	Z	chromatin remodeling	ACTR8	-	Actin,Actin_micro	191.356	167.897	153.332
TRINITY_DN19004_c0_g1_i10	TU	assembly protein	PICALM	-	ANTH,ENTH,Prefoldin,Sushi,WD40	175.602	158.404	177.539
TRINITY_DN1875_c0_g1_i5	Z	Belongs to the TRAFAC class myosin-kinesin ATPase superfamily. Myosin family	-	-	Myosin_N,Myosin_head,Myosin_tail_1	152.417	122.604	235.477
TRINITY_DN1115_c1_g1_i1	O	unfolded protein binding	CANX	-	BSP_II,Calreticulin,Thioredox_DsbH,Thioredoxin_7	154.305	157.267	197.002
TRINITY_DN1176_c0_g1_i2	GI	ganglioside GM2 binding	PSAP	-	SapA,SapB_1,SapB_2	148.317	125.716	230.395
TRINITY_DN4180_c1_g1_i2	C	mitochondrial ATP synthesis coupled proton transport	COX5B	-	COX5B	182.725	144.542	176.962
TRINITY_DN13496_c0_g1_i2	J	structural constituent of ribosome	RPL19	-	Ribosomal_L19e,Tnp_22_trimer,Transposase_22	148.528	215.843	139.398
TRINITY_DN5183_c5_g2_i2	Z	Thin filament-associated protein that is implicated in the regulation and modulation of smooth muscle contraction. It is capable of binding to actin, calmodulin, troponin C and tropomyosin. The interaction of calponin with actin inhibits the actomyosin Mg-ATPase activity	CNN3	2.4.1.141	Alg14,CH,Calponin	177.595	109.439	215.418
TRINITY_DN4570_c1_g3_i4	H	dimethylallyltranstransferase activity	FDPS	2.5.1.1,2.5.1.10	RUN,SH3_1,SH3_2,SH3_9,polyprenyl_synt	196.64	99.067	205.455
TRINITY_DN2436_c1_g1_i2	S	Protein of unknown function (DUF1757)	-	-	DUF1757	70.588	182.265	246.821
TRINITY_DN810_c0_g1_i18	Q	short chain dehydrogenase	-	1.1.1.300	KR,adh_short,adh_short_C2	28.224	378.195	93.232
TRINITY_DN5071_c0_g1_i2	O	cysteine-type peptidase activity	CTSC	3.4.14.1	CathepsinC_exc,Peptidase_C1,Peptidase_C1_2	199.517	140.052	159.744
TRINITY_DN836_c0_g1_i2	T	S100 protein binding	CACYBP	-	APH,CS,Choline_kinase,DUF1679,EcKinase,SGS,Siah-Interact_N	160.977	189.243	148.658
TRINITY_DN6414_c0_g3_i1	O	ubiquitin conjugating enzyme binding	ANKIB1	2.3.2.31	Ank,Ank_2,Ank_3,Ank_4,Ank_5,Cation_efflux,IBR,zf-C3HC4,zf-C3HC4_2,zf-RING_UBOX	167.345	166.381	164.941
TRINITY_DN1847_c0_g1_i2	A	regulation of RNA splicing	-	-	RRM_1,RRM_6	126.96	219.065	150.678
TRINITY_DN3255_c0_g4_i4	Q	Belongs to the iron ascorbate-dependent oxidoreductase family	-	-	2OG-FeII_Oxy,DIOX_N	183.669	158.005	154.397
TRINITY_DN422_c0_g1_i2	S	tyrosinase	-	1.14.18.1,5.3.3.12	Tyrosinase	88.893	172.513	234.112
TRINITY_DN82328_c0_g1_i2	-	-	-	-	-	256.225	168.806	70.448
TRINITY_DN946_c0_g2_i2	S	MAC/Perforin domain	MPEG1	-	MACPF	206.204	152.212	135.254
TRINITY_DN42216_c0_g1_i5	S	tyrosinase	TYR	1.14.18.1	Tyrosinase	28.151	237.339	227.1
TRINITY_DN5152_c0_g1_i1	A	stress granule assembly	G3BP2	3.6.4.12,3.6.4.13	NTF2,RRM_1,RRM_5,RRM_6,RRM_7	156.961	161.617	173.498
TRINITY_DN2386_c0_g1_i1	S	GTPase activity	RRAS2	-	ATP_bind_1,Arf,GTP_EFTU,MMR_HSR1,Ras,Roc	209.799	137.515	144.166
TRINITY_DN2386_c0_g1_i1	S	GTPase activity	RRAS2	-	ATP_bind_1,Arf,GTP_EFTU,MMR_HSR1,Ras,Roc	209.799	137.515	144.166
TRINITY_DN5591_c1_g1_i7	T	actin binding	LASP1	-	LIM,Nebulin,SH3_1,SH3_2,SH3_9	280.655	55.274	154.772
TRINITY_DN2399_c0_g1_i1	F	nucleoside transmembrane transporter activity	SLC29A3	-	Nucleoside_tran	173.71	142.761	173.659
TRINITY_DN3455_c0_g1_i2	T	kelch-like	-	-	BACK,BTB,Kelch_1,Kelch_2,Kelch_3,Kelch_4,Kelch_6	175.135	149.25	165.496
TRINITY_DN3455_c0_g1_i2	DT	G-protein beta/gamma-subunit complex binding	-	-	Arf,G-alpha	175.135	149.25	165.496
TRINITY_DN9463_c0_g1_i4	S	regulation of opioid receptor signaling pathway	SYNPR	-	MARVEL	178.594	164.811	145.016
TRINITY_DN21318_c0_g1_i3	-	-	-	-	DUF4371,Dimer_Tnp_hAT	175.433	132.308	177.283
TRINITY_DN4086_c0_g1_i3	I	acyl-CoA synthetase bubblegum family member	bgm	6.2.1.3	AMP-binding,GMC_oxred_C	173.66	159.647	150.921
TRINITY_DN20616_c0_g1_i3	Q	ER lipid raft associated	-	-	Band_7,MAPKK1_Int,p450	153.76	186.259	142.834
TRINITY_DN66436_c0_g2_i4	U	Belongs to the small GTPase superfamily. Rho family	RHOA	-	Arf,DUF4723,GSHPx,Ras,Roc	159.856	151.702	170.272
TRINITY_DN2044_c0_g1_i2	C	Subunit of the peripheral V1 complex of vacuolar ATPase. Subunit C is necessary for the assembly of the catalytic sector of the enzyme and is likely to have a specific function in its catalytic activity. V-ATPase is responsible for acidifying a variety of intracellular compartments in eukaryotic cells	ATP6V1C2	-	Dimer_Tnp_hAT,V-ATPase_C	157.572	124.085	198.434
TRINITY_DN9559_c0_g1_i1	T	Deleted in malignant brain tumors 1	-	-	Ig_2,SRCR,ig	149.62	148.202	181.288
TRINITY_DN483_c0_g1_i1	T	bcl-2 homologous antagonist killer	BAK1	-	Bcl-2	280.59	93.31	105.018
TRINITY_DN6561_c0_g1_i1	J	CRD-mediated mRNA stabilization	YBX2	-	CSD,EF-hand_1,EF-hand_5,EF-hand_6,EF-hand_7,EF-hand_8,IspD,Rrp15p	145.791	163.49	168.979
TRINITY_DN1736_c0_g1_i6	Z	actin binding	TAGLN3	-	Abhydrolase_1,Abhydrolase_6,CAMSAP_CH,CDC24,CH,Calponin,Hydrolase_4,Trypsin	370.751	107.458	0
TRINITY_DN24301_c0_g1_i1	O	unfolded protein binding	CCT6A	-	Cpn60_TCP1	132.478	179.848	163.955
TRINITY_DN7684_c0_g1_i6	T	Receptor-type tyrosine-protein phosphatase	-	3.1.3.48	DSPc,I-set,Ig_3,Lectin_C,MAM,RVT_1,Y_phosphatase,Y_phosphatase3,fn3,hEGF	138.561	124.858	212.108
TRINITY_DN3190_c1_g1_i10	A	TAF15 RNA polymerase II, TATA box binding protein (TBP)-associated factor	TAF15	-	RRM_1,RRM_6,zf-RanBP	146.96	158.838	169.002
TRINITY_DN40577_c0_g1_i3	L	excision repair protein	RAD23A	-	Calreticulin,Rad60-SLD,Rad60-SLD_2,UBA,Ubiquitin_2,XPC-binding,ubiquitin	174.523	140.489	158.686
TRINITY_DN1226_c0_g1_i4	P	High affinity copper uptake protein	-	-	Ctr	135.292	120.67	215.663
TRINITY_DN600_c0_g1_i1	O	scavenger receptor activity	SCRASP1	-	CBM_14,CUB,DUF1986,EGF,F5_F8_type_C,Kringle,Ldl_recept_a,Lectin_C,MAM,PAN_1,PAN_2,SRCR,SRCR_2,Trypsin,Trypsin_2,fn3	190.657	115.235	165.526
TRINITY_DN169250_c0_g1_i1	I	medium-chain fatty acid-CoA ligase activity	-	6.2.1.3	AMP-binding,AMP-binding_C,Glyco_hydro_18,PDGF	161.371	167.669	140.832
TRINITY_DN3298_c0_g1_i1	H	menaquinone biosynthetic process	UBIAD1	-	UbiA	152.815	164.277	152.032
TRINITY_DN3298_c0_g1_i1	T	sigma non-opioid intracellular receptor 1	SIGMAR1	-	ERG2_Sigma1R	152.815	164.277	152.032
TRINITY_DN422_c0_g1_i18	S	tyrosinase	-	1.14.18.1,5.3.3.12	Tyrosinase	322.263	63.133	83.583
TRINITY_DN1070_c1_g1_i6	U	FFAT motif binding	VAPB	-	Motile_Sperm,zf-RING_2	182.789	161.144	124.271
TRINITY_DN6466_c0_g2_i3	S	huntingtin interacting protein K	HYPK	-	-	149.01	199.292	119.06
TRINITY_DN1477_c3_g1_i1	U	sorting nexin	SNX2	-	BAR_3_WASP_bdg,FAM92,PX,Sorting_nexin,Tim44,Vps5	141.975	194.028	131.106
TRINITY_DN518_c0_g2_i3	T	Growth factor receptor-bound protein	grb2	-	SH2,SH3_1,SH3_2,SH3_9	155.443	136.993	173.428
TRINITY_DN91217_c0_g1_i3	TU	calcium ion binding	CALU	-	EF-hand_5,EF-hand_7,EF-hand_8,SPARC_Ca_bdg	191.322	115.622	157.613
TRINITY_DN447_c1_g1_i7	T	cAMP-dependent protein kinase regulator activity	PRKAR2B	-	RIIa,cNMP_binding	155.121	147.2	161.322
TRINITY_DN13926_c0_g1_i3	T	glycogen synthase	GSK3B	2.7.11.26	Ets,Kdo,Kinase-like,Pkinase,Pkinase_Tyr,Sld5	169.793	131.269	162.573
TRINITY_DN5540_c0_g1_i1	K	positive regulation of transcription elongation from RNA polymerase II promoter	TCEB1	-	Skp1_POZ	163.976	150.146	148.902
TRINITY_DN5591_c1_g1_i10	T	actin binding	LASP1	-	LIM,Nebulin,SH3_1,SH3_2,SH3_9	140.473	23.797	298.581
TRINITY_DN14480_c0_g1_i2	P	Catalase-related immune-responsive	-	-	Catalase-rel	189.716	91.925	180.976
TRINITY_DN3719_c0_g1_i9	O	Peptidyl-prolyl cis-trans isomerase	FKBP5	3.1.3.16,5.2.1.8	ArfGap,FKBP_C,GIT1_C,GIT_SHD,TPR_1,TPR_11,TPR_12,TPR_16,TPR_19,TPR_2,TPR_6,TPR_7,TPR_8,TPR_9	191.196	143.77	127.243
TRINITY_DN3719_c0_g1_i9	S	SH3-binding, glutamic acid-rich protein	Sh3bgrl3	-	Glutaredoxin,SH3BGR	191.196	143.77	127.243
TRINITY_DN2978_c2_g1_i3	S	Domain of unknown function (DUF4499)	TMEM254	-	DUF4499	118.227	180.745	162.61
TRINITY_DN9736_c0_g1_i1	S	autophagosome assembly	TP53INP2	-	DOR	189.977	116.772	151.396
TRINITY_DN9219_c0_g1_i2	A	ribosomal large subunit assembly	MRTO4	-	CCSMST1,Ribosomal_L10	133.752	173.536	149.891
TRINITY_DN94837_c0_g1_i1	J	assembly of large subunit precursor of preribosome	RSL24D1	-	Ribosomal_L24e	125.694	201.334	128.218
TRINITY_DN94837_c0_g1_i1	Q	Phytanoyl-CoA dioxygenase (PhyH)	-	-	PhyH	125.694	201.334	128.218
TRINITY_DN22638_c0_g3_i2	I	Fatty acid desaturase	-	-	Cyt-b5,FA_desaturase	192.745	60.34	201.866
TRINITY_DN6373_c0_g1_i1	T	Belongs to the CD36 family	CD36	-	CD36	143.785	152.54	158.115
TRINITY_DN5816_c0_g1_i2	B	Variant histone H2A which replaces conventional H2A in a subset of nucleosomes	H2AFY	-	CBFD_NFYB_HMF,Histone,Histone_H2A_C,Macro	174.039	136.552	143.689
TRINITY_DN1137_c0_g1_i4	S	Epididymal secretory protein E1	NPC2	-	E1_DerP2_DerF2	120.19	188.733	143.486
TRINITY_DN5365_c0_g1_i1	U	transmembrane emp24	TMED2	-	EMP24_GP25L	165.847	148.933	137.038
TRINITY_DN5507_c0_g1_i3	T	positive regulation of cell-substrate adhesion	RSU1	-	LRR_1,LRR_4,LRR_6,LRR_8	163.776	129.362	158.043
TRINITY_DN4891_c0_g1_i2	U	GTPase activity	-	-	Arf,GTP_EFTU,Gtr1_RagA,MMR_HSR1,Ras,Roc,SRPRB	161.037	137.999	152.097
TRINITY_DN3414_c0_g1_i1	O	heat shock protein 90kDa beta (Grp94), member 1	HSP90B1	-	HATPase_c,HATPase_c_3,HSP90	123.713	135.483	191.107
TRINITY_DN56720_c1_g1_i1	C	positive regulation of low-density lipoprotein particle receptor biosynthetic process	CNPY2	-	DUF3456	190.872	140.7	118.515
TRINITY_DN856_c0_g1_i1	I	phospholipase	-	3.1.4.11	C2,EF-hand_like,PH_12,PI-PLC-X,PI-PLC-Y	115.642	138.114	196.138
TRINITY_DN5486_c0_g1_i2	O	Protein SSUH2 homolog	-	-	-	151.893	130.348	167.566
TRINITY_DN15751_c0_g2_i2	K	Core-binding factor	CBFB	-	CBF_beta	156.108	149.686	142.299
TRINITY_DN5838_c3_g1_i4	F	uridine phosphorylase activity	UPP1	2.4.2.3	PNP_UDP_1,zf-C3Hc3H	157.683	182.484	106.894
TRINITY_DN52335_c0_g1_i1	T	peptidyl-threonine dephosphorylation	PPM1E	3.1.3.16	PAM2,PP2C,PP2C_2,RVT_1,SpoIIE	163.898	124.583	157.4
TRINITY_DN12700_c0_g2_i1	IKT	inositol tetrakisphosphate 5-kinase activity	IPMK	2.7.1.140,2.7.1.151	IPK	147.848	148.369	149.571
TRINITY_DN8034_c0_g1_i11	S	regulation of heme biosynthetic process	TMEM14C	-	GVQW,Tmemb_14,zf-RanBP	164.334	156.147	124.586
TRINITY_DN9585_c0_g1_i9	K	protein dimerization activity	MAX	-	HLH,UPF0542	164.676	167.026	113.136
TRINITY_DN4318_c0_g1_i3	U	positive regulation of mitotic centrosome separation	RANBP1	-	Neur_chan_LBD,Ran_BP1,WH1	128.58	188.473	127.698
TRINITY_DN417_c0_g1_i6	PQ	NAD(P)H oxidase activity	-	1.6.3.1	An_peroxidase,EF-hand_1,EF-hand_5,EF-hand_6,EF-hand_7,EF-hand_8,FAD_binding_8,Ferric_reduct,NAD_binding_6,Sulfatase,Sulfatase_C,Thioredoxin_7	172.267	131.435	140.358
TRINITY_DN5697_c0_g1_i1	Z	Major Vault Protein repeat	-	-	MVP_shoulder,Vault	157.025	123.836	162.041
TRINITY_DN8669_c0_g2_i3	U	BLOC-2 complex binding	RAB32	-	Arf,DLIC,Gtr1_RagA,MMR_HSR1,Ras,Roc,THAP	163.255	130.012	148.668
TRINITY_DN2297_c0_g1_i9	S	mitotic nuclear envelope reassembly	ANKLE2	-	Ank,Ank_2,Ank_3,Ank_4,Ank_5,Cauli_VI,LEM,P-mevalo_kinase	151.999	162.259	127.024
TRINITY_DN2297_c0_g1_i9	S	mitotic nuclear envelope reassembly	ANKLE2	-	Ank,Ank_2,Ank_3,Ank_4,Ank_5,Cauli_VI,LEM,P-mevalo_kinase	151.999	162.259	127.024
TRINITY_DN2297_c0_g1_i9	K	high mobility group	Dsp1	-	Ccdc124,DUF1014,HMG_box,HMG_box_2	151.999	162.259	127.024
TRINITY_DN2297_c0_g1_i9	G	Haloacid dehalogenase-like hydrolase	HDHD2	-	HAD_2,Hydrolase,Hydrolase_6,Hydrolase_like,Yos1	151.999	162.259	127.024
TRINITY_DN6934_c0_g1_i4	T	Dual specificity protein kinase	CLK2	2.7.12.1	Pkinase,Pkinase_Tyr,SCAMP	153.8	139.543	147.716
TRINITY_DN14312_c0_g1_i4	TU	Membrane-associating domain	syngr2	-	MARVEL	38.72	253.885	148.162
TRINITY_DN165_c1_g1_i3	U	signal peptide processing	SPCS2	-	SPC25	142.512	160.192	137.303
TRINITY_DN52730_c0_g1_i4	S	CD4 receptor binding	SPG21	-	Abhydrolase_1,Abhydrolase_5,Abhydrolase_6	103.003	148.154	188.747
TRINITY_DN13273_c0_g1_i1	T	mitogen-activated protein kinase	MAPK10	2.7.11.24	Kdo,Kinase-like,Pkinase,Pkinase_Tyr,RIO1	165.081	132.94	141.766
TRINITY_DN7071_c0_g1_i6	Z	viral capsid secondary envelopment	IST1	-	Ist1	171.237	125.959	141.973
TRINITY_DN90992_c1_g1_i1	J	Belongs to the eukaryotic ribosomal protein eS24 family	rps24	-	Ribosomal_S24e	127.012	193.654	117.306
TRINITY_DN18328_c0_g1_i3	S	synaptic transmission, dopaminergic	MANF	-	Armet	143.759	101.8	190.618
TRINITY_DN10944_c0_g2_i1	T	type 2A serotonin receptor binding	-	-	Arf,G-alpha	145.832	113.384	176.591
TRINITY_DN60781_c0_g1_i5	S	Biogenesis of lysosome-related organelles	BLOC1S2	-	BLOC1_2	177.855	130.929	125.667
TRINITY_DN7580_c0_g1_i1	S	aspartate dehydrogenase activity	ASPDH	1.4.1.21	DUF108,DapB_N,F420_oxidored,NAD_binding_3,Semialdhyde_dh	151.064	149.696	133.035
TRINITY_DN7580_c0_g1_i1	S	HEAT repeats	-	-	HEAT_2,HEAT_PBS,TIR,TIR_2	151.064	149.696	133.035
TRINITY_DN1021_c0_g1_i5	-	-	-	-	-	163.86	151.046	118.805
TRINITY_DN3719_c0_g1_i8	O	Peptidyl-prolyl cis-trans isomerase	FKBP5	3.1.3.16,5.2.1.8	ArfGap,FKBP_C,GIT1_C,GIT_SHD,TPR_1,TPR_11,TPR_12,TPR_16,TPR_19,TPR_2,TPR_6,TPR_7,TPR_8,TPR_9	133.878	158.468	140.945
TRINITY_DN3719_c0_g1_i8	S	SH3-binding, glutamic acid-rich protein	Sh3bgrl3	-	Glutaredoxin,SH3BGR	133.878	158.468	140.945
TRINITY_DN6092_c0_g1_i2	Q	heme binding	TBXAS1	5.3.99.5	p450	131.04	139.564	161.965
TRINITY_DN32291_c0_g3_i2	Z	post-chaperonin tubulin folding pathway	TBCA	-	PDCD7,TBCA	129.499	168.69	133.253
TRINITY_DN12241_c1_g1_i1	I	CRAL/TRIO domain	MOSPD2	-	CRAL_TRIO,CRAL_TRIO_2,DUF4487,Exo_endo_phos,Exo_endo_phos_2,Motile_Sperm,RVT_1	73.837	135.335	220.276
TRINITY_DN6148_c0_g2_i4	S	prostaglandin-F synthase activity	FAM213B	1.11.1.20	AhpC-TSA,AhpC-TSA_2	139.212	156.69	133.272
TRINITY_DN12382_c0_g1_i3	S	wound healing	FGFR1OP2	-	DUF837,SIKE	162.139	130.535	135.179
TRINITY_DN9230_c0_g1_i1	G	Catalyzes the rate-limiting step of the oxidative pentose-phosphate pathway, which represents a route for the dissimilation of carbohydrates besides glycolysis	G6PD	1.1.1.363,1.1.1.49	G6PD_C,G6PD_N,HTH_23,HTH_38,HTH_Tnp_Tc3_2,RabGAP-TBC	152.026	127.333	147.75
TRINITY_DN15283_c0_g1_i5	U	sorting nexin	-	-	BAR_3_WASP_bdg,PX,SH3_1,SH3_2,SH3_9	151.178	127.182	147.999
TRINITY_DN21318_c0_g1_i2	-	-	-	-	DUF4371,Dimer_Tnp_hAT	163.524	121.13	141.347
TRINITY_DN4422_c1_g1_i2	T	cAMP-dependent protein kinase regulator activity	PRKAR1A	-	RIIa,cNMP_binding	145.355	136.499	143.911
TRINITY_DN4422_c1_g1_i2	K	protein secretion	TVP23B	-	DUF846,NRDE-2	145.355	136.499	143.911
TRINITY_DN45335_c0_g1_i1	S	NAD(P)+ nucleosidase activity	-	2.4.99.20,3.2.2.6	Rib_hydrolayse	139.455	141.775	144.404
TRINITY_DN9422_c0_g1_i3	W	alpha-catenin binding	VCL	-	Fibrinogen_C,MCM_bind,Vinculin	139.986	128.67	156.407
TRINITY_DN922_c0_g1_i9	H	thiamine transport	SLC19A2	-	Folate_carrier,MFS_1	222.592	34.436	167.463
TRINITY_DN922_c0_g1_i9	U	Lysosome-associated membrane glycoprotein 1	LAMP1	-	ATP-synt_S1,Cullin,Lamp,Na_K-ATPase	222.592	34.436	167.463
TRINITY_DN2646_c0_g1_i1	J	ribosomal protein L12	MRPL12	-	FYVE,Hrs_helical,Mito_carr,Ribosomal_L12,Ribosomal_L12_N,VHS	128.844	164.232	128.672
TRINITY_DN4051_c1_g1_i3	T	calmodulin-dependent protein kinase activity	-	2.7.11.17	CaMKII_AD,DUF4440,Kdo,Kinase-like,Pkinase,Pkinase_Tyr,SnoaL_3	134.927	110.507	175.887
TRINITY_DN1211_c0_g1_i3	O	FK506 binding	FKBP8	5.2.1.8	BTAD,FKBP_C,NARP1,TPR_1,TPR_11,TPR_12,TPR_14,TPR_16,TPR_17,TPR_19,TPR_2,TPR_7,TPR_8,TPR_9	152.427	183.134	85.729
TRINITY_DN1211_c0_g1_i3	J	ribosomal protein	RPL36	-	Ribosomal_L36e	152.427	183.134	85.729
TRINITY_DN4286_c0_g1_i3	A	poly(U) RNA binding	MSI1	-	CRAL_TRIO_2,RRM_1,RRM_5,RRM_6,RRM_7,RhoGAP	161.447	123.12	136.67
TRINITY_DN54636_c0_g1_i8	F	Catalyzes the phosphorylation of pyrimidine nucleoside monophosphates at the expense of ATP. Plays an important role in de novo pyrimidine nucleotide biosynthesis. Has preference for UMP and CMP as phosphate acceptors	CMPK1	2.7.4.14	AAA_17,AAA_18,AAA_33,ADK,TFIID-31kDa,Thymidylate_kin,Zeta_toxin,dNK	135.113	118.758	166.665
TRINITY_DN428_c0_g2_i5	E	monophenol monooxygenase activity	PPO1	1.14.18.1	Hemocyanin_C,Hemocyanin_M,Hemocyanin_N,Tyrosinase	274.502	64.602	81.122
TRINITY_DN20022_c0_g1_i1	I	oxidoreductase activity, acting on paired donors, with oxidation of a pair of donors resulting in the reduction of molecular oxygen to two molecules of water	SCD	1.14.19.1,2.1.1.35	7tm_6,Cons_hypoth95,FA_desaturase,MTS,Methyltransf_18,Methyltransf_25,Methyltransf_31,PrmA,tRNA_U5-meth_tr	132.591	98.06	189.356
TRINITY_DN775_c0_g1_i3	M	phospholipid scrambling	-	-	Scramblase	132.25	150.062	137.106
TRINITY_DN9301_c1_g1_i2	O	aspartic-type endopeptidase activity	-	3.4.23.34,3.4.23.5	Asp,TAXi_C,TAXi_N	145.953	141.141	130.705
TRINITY_DN8069_c0_g1_i1	I	Catalyzes the first and rate-limiting reaction of the four that constitute the long-chain fatty acids elongation cycle. This endoplasmic reticulum-bound enzymatic process, allows the addition of 2 carbons to the chain of long- and very long-chain fatty acids VLCFAs per cycle. Condensing enzyme that specifically elongates C24 0 and C26 0 acyl-CoAs. May participate to the production of saturated an…	ELOVL4	2.3.1.199	ELO	136.236	91.808	188.667
TRINITY_DN6653_c0_g1_i10	O	glutathione transferase activity	GSTM3	2.5.1.18	GST_C,GST_C_2,GST_C_3,GST_C_6,GST_N,GST_N_3	131.92	169.244	113.737
TRINITY_DN11775_c0_g2_i6	C	proton-transporting ATP synthase activity, rotational mechanism	ATP5O	-	OSCP,THAP,tRNA-synt_2b	196.094	143.847	74.123
TRINITY_DN6383_c0_g1_i3	O	alcohol dehydrogenase (NADP+) activity	-	1.1.1.21	Aldo_ket_red	146.662	141.263	126.136
TRINITY_DN470_c0_g1_i12	G	It is involved in the biological process described with transmembrane transport	-	-	MFS_1,Sugar_tr	156.321	106.457	151.101
TRINITY_DN18831_c0_g1_i1	T	stromal membrane-associated protein	-	-	ArfGap	149.299	104.279	160.197
TRINITY_DN6689_c0_g1_i3	O	aspartic-type endopeptidase activity	cathD	3.4.23.5	A1_Propeptide,Asp,TAXi_C,TAXi_N	181.513	109.273	122.666
TRINITY_DN6689_c0_g1_i3	O	aspartic-type endopeptidase activity	cathD	3.4.23.5	A1_Propeptide,Asp,TAXi_C,TAXi_N	181.513	109.273	122.666
TRINITY_DN1690_c0_g1_i4	Z	cytoskeletal anchoring at plasma membrane	-	-	FERM_M,FERM_N,FERM_f0,IRS,I_LWEQ,PAP2,PTR2,Pkinase,Pkinase_Tyr,SH2,Talin_middle,Tyr_Deacylase,VBS	129.85	139.16	143.544
TRINITY_DN19897_c0_g1_i3	S	regulation of nitric oxide metabolic process	VIMP	-	Selenoprotein_S	140.762	137.787	133.623
TRINITY_DN367_c0_g1_i2	O	The proteasome is a multicatalytic proteinase complex which is characterized by its ability to cleave peptides with Arg, Phe, Tyr, Leu, and Glu adjacent to the leaving group at neutral or slightly basic pH	PSMA7	3.4.25.1	5-FTHF_cyc-lig,Proteasome,Proteasome_A_N	131.657	164.984	113.783
TRINITY_DN1016_c0_g1_i7	T	guanylate kinase activity	DLG2	-	Guanylate_kin,L27_1,MAGUK_N_PEST,PDZ,PDZ_2,PDZ_assoc,SH3_1,SH3_2	144.059	117.935	148.307
TRINITY_DN17_c0_g2_i9	W	androgen-dependent TFPI-regulating protein	ADTRP	-	Far-17a_AIG1	157.793	119.759	131.975
TRINITY_DN182_c0_g1_i2	GQ	Dihydrodiol dehydrogenase (dimeric)	DHDH	1.1.1.179,1.3.1.20	Bcl-2,F420_oxidored,GFO_IDH_MocA,GFO_IDH_MocA_C	131.159	137.96	140.368
TRINITY_DN5229_c0_g1_i5	T	B-cell translocation gene 1	BTG1	-	BTG	230.673	61.467	116.668
TRINITY_DN518_c0_g2_i4	T	Growth factor receptor-bound protein	grb2	-	SH2,SH3_1,SH3_2,SH3_9	153.674	118.477	136.582
TRINITY_DN6789_c0_g1_i4	E	monophenol monooxygenase activity	PPO1	1.14.18.1	Hemocyanin_C,Hemocyanin_M,Hemocyanin_N,Tyrosinase	141.225	121.364	144.06
TRINITY_DN2066_c0_g1_i1	Q	oxidoreductase activity	DHRS7	-	DUF1776,Epimerase,KR,adh_short,adh_short_C2	140.026	142.19	124.095
TRINITY_DN3235_c0_g1_i5	U	The coatomer is a cytosolic protein complex that binds to dilysine motifs and reversibly associates with Golgi non- clathrin-coated vesicles, which further mediate biosynthetic protein transport from the ER, via the Golgi up to the trans Golgi network. The coatomer complex is required for budding from Golgi membranes, and is essential for the retrograde Golgi-to-ER transport of dilysine-tagged pr…	COPE	-	Coatomer_E,TPR_1,TPR_14,TPR_19,TPR_2,TPR_8	147.273	128.786	129.366
TRINITY_DN237_c0_g1_i8	T	non-membrane spanning protein tyrosine kinase activity	FRK	2.7.10.2	Collagen,Exo_endo_phos,Haspin_kinase,Pkinase,Pkinase_Tyr,SH2,SH3_1,SH3_2,SH3_9	132.085	124.09	149.202
TRINITY_DN2958_c0_g1_i9	T	positive regulation of antifungal peptide biosynthetic process	Tl	-	DUF1863,LRRCT,LRRNT,LRR_1,LRR_4,LRR_5,LRR_8,TIR,TIR_2	117.988	124.908	160.946
TRINITY_DN21598_c0_g1_i2	E	glutamate-cysteine ligase	GCLM	-	Aldo_ket_red,Ank,Ank_2,Ank_4,SOCS_box,Tmemb_14	145.325	109.909	147.827
TRINITY_DN5855_c0_g1_i2	O	stress-induced-phosphoprotein 1	STIP1	-	ANAPC3,Ank,Ank_2,Ank_3,Ank_4,Ank_5,LRRCT,LRRNT,LRR_8,Sel1,TPR_1,TPR_10,TPR_11,TPR_12,TPR_16,TPR_17,TPR_19,TPR_2,TPR_3,TPR_6,TPR_7,TPR_8,TPR_9	117.946	127.917	155.121
TRINITY_DN912_c1_g1_i9	S	Ion channel regulatory protein UNC-93	-	-	MFS_1,PUCC,Tom22,UNC-93	160.035	128.655	111.636
TRINITY_DN5838_c3_g1_i1	F	uridine phosphorylase activity	UPP1	2.4.2.3	PNP_UDP_1,zf-C3Hc3H	123.104	124.201	151.571
TRINITY_DN83877_c0_g1_i2	C	protein processing involved in protein targeting to mitochondrion	UQCRC2	-	Peptidase_M16,Peptidase_M16_C	133.24	123.811	141.331
TRINITY_DN2399_c0_g2_i1	F	nucleoside transmembrane transporter activity	SLC29A1	-	MFS_1,Nucleoside_tran	130.031	120.608	146.897
TRINITY_DN336_c0_g1_i2	D	regulation of biological quality	-	-	DM13,DOMON,SRCR	156.17	95.794	145.011
TRINITY_DN66724_c0_g1_i1	J	SCF complex assembly	CAND1	-	Cnd1,HEAT_2,Motilin_assoc,Ribosomal_60s,TIP120	123.852	139.612	133.437
TRINITY_DN22831_c0_g1_i4	U	positive regulation of vesicle docking	STXBP1	-	EF-hand_1,EF-hand_5,EF-hand_6,EF-hand_7,Resistin,Sec1	138.199	120.368	137.283
TRINITY_DN417_c0_g1_i14	PQ	NAD(P)H oxidase activity	-	1.6.3.1	An_peroxidase,EF-hand_1,EF-hand_5,EF-hand_6,EF-hand_7,EF-hand_8,FAD_binding_8,Ferric_reduct,NAD_binding_6,Sulfatase,Sulfatase_C,Thioredoxin_7	91.793	134.754	169.137
TRINITY_DN4790_c0_g1_i1	U	Surfeit locus protein	SURF4	-	DoxX,SURF4	134.242	118.395	143.028
TRINITY_DN5646_c2_g1_i3	L	nucleosome assembly	Set	-	NAP	137.865	138.121	118.804
TRINITY_DN5646_c2_g1_i3	DKT	regulation of protein serine/threonine phosphatase activity	CSNK2B	-	CK_II_beta	137.865	138.121	118.804
TRINITY_DN7763_c0_g1_i1	TU	post-Golgi vesicle-mediated transport	RABIF	-	Mss4	172.257	119.29	102.934
TRINITY_DN306_c1_g1_i1	O	Calreticulin	CALR	-	ANF_receptor,Calreticulin,EF-hand_4,Guanylate_cyc,Pkinase,Pkinase_Tyr	117.209	116.663	160.341
TRINITY_DN2065_c1_g2_i2	K	sterol response element binding	SREBF2	-	HLH	126.019	86.714	180.747
TRINITY_DN823_c2_g3_i1	Q	glutathione-disulfide reductase activity	GSR	1.8.1.7	FAD_binding_2,FAD_oxidored,GIDA,K_oxygenase,Pyr_redox,Pyr_redox_2,Pyr_redox_3,Pyr_redox_dim	109.671	146.921	136.472
TRINITY_DN5866_c1_g1_i2	Z	podosome assembly	DBNL	-	Cofilin_ADF,HS1_rep,SH3_1,SH3_2,SH3_9,mit_SMPDase	207.634	121.439	62.959
TRINITY_DN14577_c0_g2_i1	O	Lys63-specific deubiquitinase activity	PSMD14	-	B9-C2,JAB,MitMem_reg,Prok-JAB	118.837	156.941	114.787
TRINITY_DN82328_c0_g1_i1	-	-	-	-	-	132.942	24.854	232.01
TRINITY_DN58_c0_g2_i2	D	regulation of protein import into mitochondrial outer membrane	PDCD5	-	dsDNA_bind	130.645	151.053	107.862
TRINITY_DN328_c0_g1_i7	U	clathrin binding	AP4B1	-	Adaptin_N,B2-adapt-app_C,Cnd1,HEAT,HEAT_2	169.964	111.336	108.06
TRINITY_DN328_c0_g1_i7	-	-	-	-	-	169.964	111.336	108.06
TRINITY_DN6570_c0_g1_i2	V	dual specificity protein phosphatase	CDC14A	3.1.3.16,3.1.3.48	Cytochrom_B561,DSPc,DSPn,PTPlike_phytase,THAP,Y_phosphatase	134.123	122.915	130.808
TRINITY_DN55644_c0_g1_i1	-	-	-	-	DUF2678	131.244	118.105	137.353
TRINITY_DN3441_c0_g1_i5	Q	Belongs to the short-chain dehydrogenases reductases (SDR) family	-	1.1.1.184,1.1.1.189,1.1.1.197	Epimerase,KR,adh_short,adh_short_C2	117.629	125.329	143.415
TRINITY_DN8975_c0_g1_i18	S	TNF receptor-associated factor	-	2.3.2.27	MATH,zf-C3HC4	91.039	162.107	131.792
TRINITY_DN4245_c0_g1_i3	I	propanoyl-CoA C-acyltransferase activity	SCP2	2.3.1.176	ACP_syn_III,Alkyl_sulf_C,SCP2,SpoVAD,Thiolase_C,Thiolase_N,ketoacyl-synt	147.233	106.955	130.573
TRINITY_DN2023_c0_g1_i9	P	Calx-beta domain	-	-	Calx-beta,Glyco_transf_64	155.728	104.039	124.576
TRINITY_DN6158_c0_g1_i1	O	cysteine-type endopeptidase activity	-	3.4.22.15	7tm_1,AA_permease,AA_permease_2,Inhibitor_I29,Peptidase_C1,Peptidase_C1_2	162.408	74.95	146.48
TRINITY_DN1667_c0_g1_i2	C	electron transfer activity	CYCS	-	Cytochrom_C,Cytochrome_CBB3	138.279	121.367	123.791
TRINITY_DN129_c0_g2_i1	T	peptidyl-threonine phosphorylation	-	2.7.11.1	Kdo,Kinase-like,Pkinase,Pkinase_Tyr	121.839	129.569	131.916
TRINITY_DN29764_c0_g3_i1	C	ubiquinol-cytochrome-c reductase activity	UQCRFS1	1.10.2.2	ELL,MARVEL,Occludin_ELL,RNA_pol_Rpc4,Rieske,UCR_TM,Ubiq-Cytc-red_N	129.81	113.223	140.181
TRINITY_DN8238_c0_g1_i1	K	negative regulation of mRNA splicing, via spliceosome	SAP18	-	SAP18	124.156	137.309	121.485
TRINITY_DN21452_c0_g1_i3	U	Ras-related C3 botulinum toxin substrate	RAC2	-	Arf,Ras,Roc	139.107	128.64	114.834
TRINITY_DN397_c0_g1_i8	J	This protein promotes the GTP-dependent binding of aminoacyl-tRNA to the A-site of ribosomes during protein biosynthesis	EF1a-F2	-	GTP_EFTU,GTP_EFTU_D2,GTP_EFTU_D3	98.899	160.211	121.963
TRINITY_DN2194_c2_g1_i3	O	snoRNA splicing	RNF113A	-	zf-C3HC4,zf-C3HC4_2,zf-C3HC4_3,zf-CCCH,zf-RING_2,zf-RING_5,zf-RING_UBOX	136.112	138.962	104.993
TRINITY_DN2194_c2_g1_i3	C	Mitochondrial ATP synthase g subunit	ATP5L	-	ATP-synt_G	136.112	138.962	104.993
TRINITY_DN1039_c0_g2_i2	Z	actin filament binding	CORO1A	-	ANAPC4_WD40,DUF1899,Trimer_CC,WD40,WD40_4,eIF2A	143.025	107.013	129.754
TRINITY_DN238_c1_g1_i7	Z	receptor-associated protein-like 2	-	-	APG12,Atg8	152.256	128.351	98.117
TRINITY_DN33328_c0_g2_i1	F	acylglycerol lipase activity	ABHD2	3.5.4.4	A_deaminase,Abhydrolase_1,Abhydrolase_5,Abhydrolase_6,Cutinase,DUF915,Hydrolase_4	135.428	103.84	137.059
TRINITY_DN31176_c0_g1_i1	O	serine-type carboxypeptidase activity	CTSA	3.4.16.5	DUF1759,Peptidase_S10,UPF0227,ubiquitin	109.015	120.723	146.114
TRINITY_DN3634_c0_g1_i5	S	protein N-linked glycosylation via arginine	KRTCAP2	-	Keratin_assoc	301.027	40.686	34
TRINITY_DN1930_c0_g2_i1	T	negative regulation of protein localization to cell-cell adherens junction	FNBP1	-	CBFD_NFYB_HMF,FCH,HR1,Histone,SH3_1,SH3_2,SH3_3,SH3_9	122.127	116.201	136.147
TRINITY_DN489_c0_g2_i4	W	collagen	-	-	COLFI,Collagen	81.651	154.769	136.719
TRINITY_DN307_c4_g1_i5	T	positive regulation of type B pancreatic cell proliferation	-	3.1.3.48	Receptor_IA-2,Y_phosphatase	133.724	105.508	132.457
TRINITY_DN28427_c0_g1_i5	J	translation initiation factor activity	EIF3J	-	eIF3_subunit	116.083	146.422	108.332
TRINITY_DN16455_c0_g1_i4	S	RNA polymerase II C-terminal domain phosphoserine binding	LEO1	-	Leo1	110.365	152.227	107.119
TRINITY_DN16455_c0_g1_i4	S	Collagen triple helix	-	-	Collagen	110.365	152.227	107.119
TRINITY_DN9596_c0_g1_i2	S	biogenesis of lysosome-related organelles complex 1 subunit	BLOC1S4	-	-	122.537	130.757	114.846
TRINITY_DN4078_c0_g1_i3	O	Astacin (Peptidase family M12A)	-	-	Astacin,C8,Lectin_C,MAM,TSP_1,VWD	122.247	112.465	131.351
TRINITY_DN10490_c0_g2_i2	T	late endosomal lysosomal adaptor, MAPK and MTOR activator 2	LAMTOR2	-	Robl_LC7	145.599	110.56	109.475
TRINITY_DN8975_c0_g1_i7	S	TNF receptor-associated factor	-	2.3.2.27	MATH,zf-C3HC4	88.566	128.081	148.884
TRINITY_DN4429_c0_g1_i4	J	regulation of cellular macromolecule biosynthetic process	BZW2	-	W2	112.716	129.881	122.459
TRINITY_DN1571_c0_g1_i12	S	assembly chaperone 4	PSMG4	-	PAC4	102.524	160.904	101.211
TRINITY_DN3057_c0_g1_i1	O	Subtilase family	-	3.4.21.48	Inhibitor_I9,Peptidase_S8	155.502	70.596	138.336
TRINITY_DN851_c1_g2_i1	Q	ATPase activity	-	-	AAA_21,ABC2_membrane,ABC2_membrane_3,ABC_tran	138.728	94.04	131.571
TRINITY_DN2735_c0_g1_i2	U	protein transport	SCAMP1	-	DDE_Tnp_4,SCAMP	161.238	87.868	112.036
TRINITY_DN1199_c0_g1_i2	S	Autophagy-related protein 27	-	-	ATG27,CIMR,Man-6-P_recep	107.004	141.069	111.383
TRINITY_DN489_c0_g2_i1	W	collagen	-	-	COLFI,Collagen	163.531	104.738	90.553
TRINITY_DN6687_c0_g1_i2	O	prefoldin subunit 5	PFDN5	-	Prefoldin	118.977	149.856	89.657
TRINITY_DN3466_c0_g1_i8	U	intracellular chloride channel activity	ANO4	-	Anoct_dimer,Anoctamin,PRA1	150.637	75.593	132.146
TRINITY_DN2227_c0_g1_i9	DY	structural molecule activity	LMNB1	-	Cyclin_C,Cyclin_N,Filament,LTD,Ribosomal_S6e	122.524	109.37	126.366
TRINITY_DN6941_c0_g1_i3	U	RAB7A, member RAS oncogene family	RAB7A	-	Arf,Gtr1_RagA,MMR_HSR1,Ras,Roc	136.522	86.52	134.922
TRINITY_DN6941_c0_g1_i3	S	establishment of protein localization to telomere	NABP2	-	tRNA_anti-codon	136.522	86.52	134.922
TRINITY_DN22806_c1_g1_i1	E	monophenol monooxygenase activity	PPO1	1.14.18.1	Hemocyanin_C,Hemocyanin_M,Hemocyanin_N,Tyrosinase	216.514	107.939	33.362
TRINITY_DN127358_c0_g1_i1	J	translation initiation factor activity	EIF3H	-	JAB	120.063	119.116	117.771
TRINITY_DN42216_c0_g1_i1	S	tyrosinase	TYR	1.14.18.1	Tyrosinase	288.497	21.871	44.055
TRINITY_DN3577_c0_g1_i5	-	-	-	-	-	110.591	125.834	116.897
TRINITY_DN411_c0_g1_i5	T	autophagy of host cells involved in interaction with symbiont	unc-51	2.7.11.1	DUF1712,DUF3543,Kdo,Pkinase,Pkinase_Tyr,RIO1	107.995	113.342	130.964
TRINITY_DN2402_c1_g1_i1	T	3-kinase, catalytic subunit	-	2.7.1.153	C2,PI3K_C2,PI3K_p85B,PI3K_rbd,PI3Ka,PI3_PI4_kinase	119.218	126.426	106.179
TRINITY_DN5558_c0_g2_i1	S	Outer dense fiber	ODF3	-	SHIPPO-rpt	151.021	95.394	105.4
TRINITY_DN2017_c0_g1_i13	U	cotranslational protein targeting to membrane	SSR2	-	SSTK-IP,TRAP_beta	122.774	121.972	106.601
TRINITY_DN2017_c0_g1_i13	S	positive regulation of phosphatidylinositol 3-kinase signaling	C19orf10	-	UPF0556	122.774	121.972	106.601
TRINITY_DN155560_c0_g1_i1	O	Trypsin-like serine protease	PRSS35	-	Trypsin,Trypsin_2	129.796	105.175	116.331
TRINITY_DN16712_c0_g1_i1	Z	actin binding	-	-	7tm_1,B56,CAMSAP_CH,CH,EF-hand_1,EF-hand_5,EF-hand_6,EF-hand_7,EF-hand_8,EFhand_Ca_insen,Spectrin	102.421	122.941	125.687
TRINITY_DN676_c0_g1_i7	Q	3-oxo-lignoceroyl-CoA reductase activity	HSD17B12	1.1.1.330,1.1.1.62	Epimerase,KR,Polysacc_synt_2,RPN13_C,adh_short,adh_short_C2	124.35	100.689	125.969
TRINITY_DN80017_c0_g2_i3	-	-	-	-	DUF1499	205.869	143.507	1.277
TRINITY_DN6689_c0_g1_i6	O	aspartic-type endopeptidase activity	cathD	3.4.23.5	A1_Propeptide,Asp,TAXi_C,TAXi_N	149.059	105.06	95.993
TRINITY_DN8254_c0_g2_i6	O	Glutathione S-transferase	GSTO1	1.5.4.1,2.5.1.18	GST_C,GST_C_2,GST_C_3,GST_N,GST_N_2,GST_N_3,Glutaredoxin	94.029	20.786	235.122
TRINITY_DN5501_c0_g1_i4	J	ribosomal protein	RPL21	-	Ribosomal_L21e	110.624	159.458	79.43
TRINITY_DN417_c0_g1_i3	J	Mitochondrial ribosomal protein MRP-S35	MRPS28	-	MRP-S35	133.579	114.472	100.776
TRINITY_DN417_c0_g1_i3	PQ	NAD(P)H oxidase activity	-	1.6.3.1	An_peroxidase,EF-hand_1,EF-hand_5,EF-hand_6,EF-hand_7,EF-hand_8,FAD_binding_8,Ferric_reduct,NAD_binding_6,Sulfatase,Sulfatase_C,Thioredoxin_7	133.579	114.472	100.776
TRINITY_DN417_c0_g1_i3	PQ	NAD(P)H oxidase activity	-	1.6.3.1	An_peroxidase,EF-hand_1,EF-hand_5,EF-hand_6,EF-hand_7,EF-hand_8,FAD_binding_8,Ferric_reduct,NAD_binding_6,Sulfatase,Sulfatase_C,Thioredoxin_7	133.579	114.472	100.776
TRINITY_DN8435_c1_g1_i2	T	establishment or maintenance of cell polarity	PARD6B	-	PB1,PDZ,SapA,SapB_1,SapB_2	142.275	98.639	107.283
TRINITY_DN24544_c0_g2_i1	T	3-kinase, catalytic subunit	PIK3CB	2.7.1.153	C2,MFS_1,PI3K_C2,PI3K_p85B,PI3K_rbd,PI3Ka,PI3_PI4_kinase,Sugar_tr	128.548	113.904	105.65
TRINITY_DN484_c0_g1_i10	D	response to cobalt ion	-	3.4.22.61,3.4.22.62	CARD,CARD_2,Peptidase_C14	113.136	105.555	129.023
TRINITY_DN11062_c0_g1_i6	S	Leucine-rich repeat protein	SHOC2	-	LRR_1,LRR_4,LRR_5,LRR_6,LRR_8	116.851	111.182	119.566
TRINITY_DN422_c0_g1_i13	S	tyrosinase	TYR	1.14.18.1	Tyrosinase	34.409	120.879	191.93
TRINITY_DN16827_c0_g1_i3	U	Golgi transport vesicle coating	TMED4	-	EMP24_GP25L	119.307	121.926	105.004
TRINITY_DN7178_c0_g2_i1	C	Cytochrome b5	CYB5B	-	Cyt-b5	128.956	118.997	98.282
TRINITY_DN5646_c2_g2_i1	I	phospholipase	-	3.1.4.11	C2,EF-hand_like,PH_12,PI-PLC-X,PI-PLC-Y	77.044	68.739	199.926
TRINITY_DN19512_c0_g1_i12	K	microsatellite binding	HEY1	-	HLH,Hairy_orange	116.95	90.642	137.543
TRINITY_DN3057_c0_g1_i12	O	Subtilase family	-	3.4.21.48	Inhibitor_I9,Peptidase_S8	4.701	126.566	212.863
TRINITY_DN38427_c0_g1_i2	C	thioredoxin-disulfide reductase activity	TXNRD3	1.8.1.9	FAD_binding_2,GIDA,GST_N_3,Glutaredoxin,Pyr_redox,Pyr_redox_2,Pyr_redox_3,Pyr_redox_dim	146.082	17.587	179.645
TRINITY_DN7541_c0_g1_i3	I	RNA binding	HDLBP	-	Collagen,KH_1,KH_3,OLF	116.78	101.117	124.213
TRINITY_DN5196_c0_g1_i5	-	-	TEPP	-	-	80.251	141.993	119.443
TRINITY_DN15075_c0_g2_i4	A	Zinc finger protein 593	ZNF593	-	zf-C2H2_jaz,zf-met	121.724	112.534	106.434
TRINITY_DN15411_c0_g1_i5	J	ribosomal small subunit assembly	RPS19	-	Ribosomal_S19e,Sybindin	0	128.357	211.526
TRINITY_DN4742_c0_g1_i3	S	negative regulation of sodium ion transmembrane transport	COMMD1	-	COMMD1_N,COMM_domain,HCaRG	112.074	123.585	104.137
TRINITY_DN8163_c0_g1_i8	E	glutamine biosynthetic process	GLUL	6.3.1.2	Gln-synt_C,Gln-synt_N	92.43	123.771	123.356
TRINITY_DN3537_c0_g1_i3	T	camp-dependent protein kinase catalytic subunit	Pka-C1	2.7.11.11	Kinase-like,Pkinase,Pkinase_Tyr,fn3	132.406	83.578	122.202
TRINITY_DN2028_c0_g2_i2	C	BRO1-like domain	RHPN1	-	ASC,BRO1,HR1,PDZ,PDZ_2,YgbB	129.662	90.189	118.034
TRINITY_DN3078_c0_g1_i4	Z	Filamin C, gamma	-	-	Filamin	118.523	107.735	111.586
TRINITY_DN7382_c0_g1_i1	I	phosphatidylcholine transporter activity	PCTP	-	START	135.91	102.111	99.194
TRINITY_DN5838_c3_g1_i2	O	Rab GDP-dissociation inhibitor activity	GDI2	-	ATP-synt_S1,Amino_oxidase,GDI,XAP5	126.45	94.49	115.19
TRINITY_DN4769_c1_g1_i1	Q	siderophore biosynthetic process	BDH2	1.1.1.30	Epimerase,KR,adh_short,adh_short_C2	107.641	107.636	120.306
TRINITY_DN7841_c1_g1_i7	S	Cofilin/tropomyosin-type actin-binding protein	-	-	Cofilin_ADF	107.546	107.825	119.46
TRINITY_DN1940_c0_g1_i3	S	acetylesterase activity	SIAE	3.1.1.53	DUF303,SASA	138.692	85.03	110.51
TRINITY_DN922_c0_g1_i10	U	Lysosome-associated membrane glycoprotein 1	LAMP1	-	ATP-synt_S1,Cullin,Lamp,Na_K-ATPase	243.914	51.664	38.504
TRINITY_DN29828_c0_g2_i1	O	TM2 domain-containing protein 2	TM2D2	-	DUF1759,HATPase_c,HATPase_c_3,TM2	127.905	96.829	108.982
TRINITY_DN6825_c0_g1_i3	U	member RAS oncogene family	RAB2B	-	Arf,Gtr1_RagA,MMR_HSR1,Nucleoporin_FG,Ras,Roc	107.649	105.889	119.93
TRINITY_DN65547_c0_g2_i1	I	phosphomannomutase activity	PMM1	5.4.2.8	Hydrolase_3,NDUFA12,PMM,S6PP	124.419	97.248	111.763
TRINITY_DN6017_c0_g2_i2	Z	IQ motif containing GTPase activating protein	-	-	CH,IQ,RasGAP,RasGAP_C,TORC_C	100.187	124.179	105.969
TRINITY_DN6141_c0_g1_i1	T	regulation of ruffle assembly	SH3YL1	-	SH3_1,SH3_2,SH3_9,Ysc84	112.192	117.557	100.27
TRINITY_DN2231_c0_g1_i3	I	alcohol-forming fatty acyl-CoA reductase activity	FAR2	1.2.1.84	3Beta_HSD,Epimerase,KR,NAD_binding_4,Polysacc_synt_2,Semialdhyde_dh,Sterile	109.52	94.416	125.097
TRINITY_DN4194_c0_g1_i1	O	Cathepsin propeptide inhibitor domain (I29)	26-29-p	-	Ig_2,Inhibitor_I29,Peptidase_C1,Peptidase_C1_2	128.777	103.214	96.461
TRINITY_DN7893_c0_g1_i5	C	Belongs to the aldehyde dehydrogenase family	ALDH3A2	1.2.1.3,1.2.1.5	Aldedh,Arf,HnRNPA1,LuxC,RRM_1,Ras,Roc	101.497	104.039	122.908
TRINITY_DN585_c0_g1_i11	U	Sortilin-related VPS10 domain containing receptor	SORCS1	-	DDE_Tnp_4,PKD,Sortilin-Vps10,Sortilin_C	103.33	115.204	109.311
TRINITY_DN8429_c0_g1_i6	K	high mobility group	HMGB2	-	HMG_box,HMG_box_2	125.38	108.786	93.517
TRINITY_DN8429_c0_g1_i6	K	high mobility group	HMGB2	-	HMG_box,HMG_box_2	125.38	108.786	93.517
TRINITY_DN39949_c0_g1_i4	I	hydrolase activity, acting on ester bonds	-	3.1.1.4,3.1.1.5	COX2,Lipase_GDSL,Lipase_GDSL_2	111.221	112.202	103.709
TRINITY_DN5915_c0_g1_i1	U	member RAS oncogene family	RAB9B	-	Arf,Gtr1_RagA,MMR_HSR1,Ras,Roc	115.381	96.545	114.546
TRINITY_DN5915_c0_g1_i1	S	Ubiquitin-2 like Rad60 SUMO-like	UBL3	-	Rad60-SLD_2,ubiquitin	115.381	96.545	114.546
TRINITY_DN7730_c0_g1_i12	A	poly(U) RNA binding	KHDRBS1	-	CBFNT,KH_1,KH_3,Qua1,RVT_1,Sam68-YY	109.311	122.824	94.077
TRINITY_DN6148_c0_g2_i6	S	prostaglandin-F synthase activity	FAM213B	1.11.1.20	AhpC-TSA,AhpC-TSA_2	137.939	83.065	105.096
TRINITY_DN1061_c0_g1_i2	O	glomerular parietal epithelial cell differentiation	-	-	MFS_1,Prominin,Spond_N	131.101	98.249	96.709
TRINITY_DN6693_c0_g1_i1	DKT	aminophospholipid transmembrane transporter activity	-	-	CDC50	121.651	89.814	114.408
TRINITY_DN5263_c2_g1_i4	J	Nipsnap homolog	NIPSNAP1	3.1.3.18,3.1.3.48	HTH_Tnp_Tc5,Hydrolase,Hydrolase_6,Hydrolase_like,NIPSNAP	111.456	115.686	98.209
TRINITY_DN1532_c0_g1_i6	Q	oxidoreductase activity	DHRS7	-	DUF1776,Epimerase,KR,adh_short,adh_short_C2	123.305	92.732	108.836
TRINITY_DN4051_c1_g1_i1	T	calmodulin-dependent protein kinase activity	-	2.7.11.17	CaMKII_AD,DUF4440,Kdo,Kinase-like,Pkinase,Pkinase_Tyr,SnoaL_3	132.849	117.488	74.255
TRINITY_DN6472_c0_g1_i5	Z	Arp2/3 complex-mediated actin nucleation	ARPC5	-	P16-Arc	139.095	73.41	111.69
TRINITY_DN6472_c0_g1_i5	S	WD repeat domain 13	WDR13	-	ANAPC4_WD40,WD40	139.095	73.41	111.69
TRINITY_DN5564_c0_g1_i6	TZ	cysteine and glycine-rich protein	CSRP2	-	LIM,ubiquitin	120.404	87.697	115.417
TRINITY_DN4080_c0_g1_i1	A	serine arginine-rich splicing factor	SRSF2	-	RRM_1,RRM_5,RRM_6	116.904	119.425	86.98
TRINITY_DN736_c0_g4_i1	A	U1 snRNA binding	SNRNP70	-	L27,PDZ,RRM_1,RRM_5,RRM_6,U1snRNP70_N	87.615	118.951	116.666
TRINITY_DN3659_c0_g1_i1	O	heat shock protein 90kDa beta (Grp94), member 1	HSP90B1	-	HATPase_c,HATPase_c_3,HSP90	79.235	98.038	145.318
TRINITY_DN10739_c0_g1_i12	S	Lipopolysaccharide-induced tumor necrosis factor-alpha factor	LITAF	-	zf-LITAF-like	118.413	107.643	96.452
TRINITY_DN7841_c1_g1_i4	S	Cofilin/tropomyosin-type actin-binding protein	-	-	Cofilin_ADF	130.88	78.68	112.937
TRINITY_DN2561_c0_g1_i6	O	scavenger receptor activity	PRSS12	-	DUF1986,Kringle,MAM,SRCR,SRCR_2,Trypsin,Trypsin_2	89.425	132.813	99.86
TRINITY_DN1881_c0_g1_i12	J	Ubiquitin homologues	-	-	ubiquitin	101.616	124.025	95.974
TRINITY_DN29578_c0_g1_i3	L	serine transport	SERINC3	-	Homeobox,Ku,Ku_C,Ku_N,Ku_PK_bind,Ost5,PWI,Serinc,UPF0197	111.304	90.976	117.567
TRINITY_DN9320_c0_g1_i3	S	peptidyl-S-diacylglycerol-L-cysteine biosynthetic process from peptidyl-cysteine	GOLGA7	-	Erf4	106.485	102.799	108.678
TRINITY_DN3703_c1_g1_i4	U	RAB30, member RAS oncogene family	RAB30	-	AAA,Arf,Gtr1_RagA,MMR_HSR1,Ras,Roc,SRPRB	117.007	97.131	102.454
TRINITY_DN34864_c0_g1_i3	S	Domain of unknown function (DUF543)	MINOS1	-	DUF543	127.093	106.642	82.714
TRINITY_DN14360_c0_g1_i3	BD	DNA topoisomerase (ATP-hydrolyzing) activator activity	NCAPH	3.1.1.17	Cnd2,EF-hand_5,EF-hand_7,EF-hand_8,Mab-21,SGL,Synaptobrevin	91.266	80.732	144.144
TRINITY_DN54896_c0_g1_i1	S	Transferase activity, transferring phosphorus-containing groups	-	-	Pkinase,WH2	60.276	73.898	181.555
TRINITY_DN16_c0_g1_i2	S	NADH-ubiquinone oxidoreductase subunit 10	-	-	NDUFB10	106.352	123.148	85.88
TRINITY_DN3418_c0_g1_i1	C	acyl carnitine transmembrane transport	SLC25A29	-	DUF4371,Mito_carr	106.087	103.22	105.864
TRINITY_DN6669_c0_g1_i2	O	glutathione transferase activity	GstT1	2.5.1.18	GST_C,GST_C_2,GST_C_3,GST_N,GST_N_2,GST_N_3	100.206	98.697	115.569
TRINITY_DN21287_c0_g1_i3	Q	L-amino-acid oxidase-like	-	-	Amino_oxidase,DAO,FAD_binding_2,NAD_binding_8	208.496	13.976	90.547
TRINITY_DN461_c0_g1_i5	D	regulation of biological quality	-	-	DM13,DOMON,SRCR	166.381	73.696	72.778
TRINITY_DN2884_c0_g1_i1	P	This magnesium-dependent enzyme catalyzes the hydrolysis of ATP coupled with the transport of calcium	ATP2B1	3.6.3.8	ATP_Ca_trans_C,Cation_ATPase,Cation_ATPase_C,Cation_ATPase_N,E1-E2_ATPase,HAD,Hydrolase,Hydrolase_3	104.867	106.399	101.534
TRINITY_DN3392_c0_g1_i2	VW	endothelial regulator	KCP	-	C8,Exo_endo_phos_2,TIL,TILa,Tyrosinase,VWC,VWD	115.4	42.455	153.799
TRINITY_DN19097_c0_g1_i1	Z	receptor-associated protein-like 2	-	-	APG12,Atg8	121.774	92.533	96.469
TRINITY_DN5956_c0_g1_i3	O	protein domain specific binding	ftt-2	-	37694	118.009	101.507	88.739
TRINITY_DN461_c0_g1_i11	D	regulation of biological quality	-	-	DM13,DOMON,SRCR	80.663	96.328	129.938
TRINITY_DN4760_c0_g1_i9	K	recruitment of 3'-end processing factors to RNA polymerase II holoenzyme complex	POLR2D	-	CSD,Myb_DNA-binding,RNA_pol_Rpb4	88.343	91.1	127.265
TRINITY_DN53908_c0_g1_i1	UY	Ran GTPase binding	CSE1L	-	CAS_CSE1,Cse1,IBN_N	101.944	103.09	101.476
TRINITY_DN1211_c0_g1_i8	O	FK506 binding	FKBP8	5.2.1.8	BTAD,FKBP_C,NARP1,TPR_1,TPR_11,TPR_12,TPR_14,TPR_16,TPR_17,TPR_19,TPR_2,TPR_7,TPR_8,TPR_9	90.823	114.16	100.923
TRINITY_DN1211_c0_g1_i8	J	ribosomal protein	RPL36	-	Ribosomal_L36e	90.823	114.16	100.923
TRINITY_DN17831_c0_g1_i2	T	calmodulin-dependent protein kinase activity	CAMK1	2.7.11.17	Ada3,Collagen,Kdo,Kinase-like,Pkinase,Pkinase_Tyr,RIO1	112.914	94.824	97.775
TRINITY_DN651_c0_g1_i1	Q	Solute carrier organic anion transporter family, member	-	-	Kazal_1,Kazal_2,MFS_1,OATP,Sugar_tr,UNC-93	108.783	89.736	106.804
TRINITY_DN5800_c0_g1_i3	U	Receptor expression-enhancing protein	REEP5	-	Dimer_Tnp_hAT,TB2_DP1_HVA22	33.036	174.683	97.398
TRINITY_DN21937_c1_g1_i4	T	leptin receptor	LEPROTL1	-	Vps55	104.415	105.613	94.325
TRINITY_DN2978_c0_g3_i1	T	lipid tube assembly	BIN1	-	BAR,BAR_3,SH3_1,SH3_2,SH3_9,zf-C2H2	99.216	117.117	88.011
TRINITY_DN668_c0_g1_i7	A	mRNA processing	RBM39	-	PRP38_assoc,RBM39linker,RRM_1,RRM_5,RRM_6	109.451	95.06	99.774
TRINITY_DN5715_c0_g1_i1	T	peptidyl-serine phosphorylation	CSNK1A1	2.7.11.1	Pkinase,Pkinase_Tyr	117.025	99.202	88.042
TRINITY_DN1230_c0_g1_i8	S	Mannose-6-phosphate receptor	-	-	ATG27,Man-6-P_recep	159.414	52.556	92.173
TRINITY_DN305_c0_g1_i3	T	calcium ion binding	mlc-4	-	Ank,Ank_2,Ank_3,Ank_4,Ank_5,DAO,EF-hand_1,EF-hand_11,EF-hand_5,EF-hand_6,EF-hand_7,EF-hand_8,MA3,Ribosomal_S9	121.701	82.225	99.869
TRINITY_DN1230_c0_g1_i11	S	Mannose-6-phosphate receptor	-	-	ATG27,Man-6-P_recep	290.354	13.367	0
TRINITY_DN4370_c0_g1_i7	T	phospholipase	PLBD2	-	GFRP,GVQW,Phospholip_B,RhoGAP,START,p450	109.746	106.322	87.292
TRINITY_DN10673_c0_g1_i2	S	COMM domain	COMMD8	-	COMM_domain,Glycos_transf_2,HCaRG	98.601	105.376	99.21
TRINITY_DN12794_c0_g2_i1	U	vacuolar transport	CHMP5	-	Snf7	110.952	96.486	95.642
TRINITY_DN6044_c0_g1_i9	S	positive regulation of TOR signaling	LAMTOR3	-	MAPKK1_Int	118.729	97.532	86.56
TRINITY_DN643_c0_g1_i4	BD	DNA topoisomerase (ATP-hydrolyzing) activator activity	NCAPH	3.1.1.17	Cnd2,EF-hand_5,EF-hand_7,EF-hand_8,Mab-21,SGL,Synaptobrevin	106.084	76.048	120.124
TRINITY_DN14312_c0_g1_i3	TU	Membrane-associating domain	syngr2	-	MARVEL	227.134	0.377	74.573
TRINITY_DN9068_c0_g1_i1	K	Zinc finger CCCH domain-containing protein 10	ZC3H10	-	C2,SMP_LBD,zf-CCCH,zf-CCCH_2,zf-CCCH_3	101.02	108.517	91.932
TRINITY_DN1010_c0_g1_i5	E	glycine biosynthetic process from serine	SHMT2	2.1.2.1	Aminotran_1_2,SHMT	113.841	100.223	87.014
TRINITY_DN11863_c0_g1_i6	J	structural constituent of ribosome	RPS7	-	Ribosomal_S7e	83.147	109.565	108.175
TRINITY_DN36840_c0_g1_i1	OT	Starch/carbohydrate-binding module (family 53)	-	-	CBM53,CBM_21	97.934	114.365	88.23
TRINITY_DN239_c0_g1_i11	K	DNA-dependent RNA polymerase catalyzes the transcription of DNA into RNA using the four ribonucleoside triphosphates as substrates	POLR2I	-	Ogr_Delta,RNA_POL_M_15KD,TFIIS_C,Zn_ribbon_recom	115.603	92.025	92.884
TRINITY_DN4158_c0_g1_i24	DUZ	Belongs to the TRAFAC class TrmE-Era-EngA-EngB-Septin- like GTPase superfamily. Septin GTPase family	-	-	MMR_HSR1,Septin	179.949	32.168	88.378
TRINITY_DN2167_c0_g1_i1	C	regulation of acid-sensing ion channel activity	STOM	-	Band_7,Band_7_1,Pkinase,Pkinase_Tyr	124.565	41.03	133.79
TRINITY_DN5141_c0_g1_i1	U	protein transport to vacuole involved in ubiquitin-dependent protein catabolic process via the multivesicular body sorting pathway	VPS28	-	VPS28	119.275	75.302	104.632
TRINITY_DN1704_c0_g1_i5	S	zinc ion binding	-	-	zf-A20,zf-AN1	108.231	103.571	86.85
TRINITY_DN6570_c0_g2_i1	V	dual specificity protein phosphatase	CDC14A	3.1.3.16,3.1.3.48	Cytochrom_B561,DSPc,DSPn,PTPlike_phytase,THAP,Y_phosphatase	120.578	87.507	90.072
TRINITY_DN20509_c0_g2_i1	I	medium-chain fatty acid-CoA ligase activity	-	6.2.1.3	AMP-binding,AMP-binding_C,Glyco_hydro_18,PDGF	92.554	105.736	99.175
TRINITY_DN9170_c0_g1_i11	V	Belongs to the protein-tyrosine phosphatase family. Non-receptor class dual specificity subfamily	DUSP22	3.1.3.16,3.1.3.48	DSPc,Init_tRNA_PT,Y_phosphatase	107.913	94.106	94.425
TRINITY_DN10189_c0_g1_i1	C	Belongs to the aconitase IPM isomerase family	ACO2	4.2.1.3	Aconitase,Aconitase_C,PH,Sec7	72.802	95.945	127.58
TRINITY_DN5956_c0_g1_i5	O	protein domain specific binding	YWHAQ	-	37694	105.894	92.759	97.544
TRINITY_DN7743_c2_g1_i1	T	Domain found in NIK1-like kinases, mouse citron and yeast ROM1, ROM2	-	2.7.11.1	CNH,Pkinase,Pkinase_Tyr	103.331	84.848	107.734
TRINITY_DN24047_c0_g1_i3	U	negative regulation of centriole elongation	CHMP2A	-	Snf7,UQ_con	114.628	92.686	88.495
TRINITY_DN2093_c0_g1_i2	OT	suppression of tumorigenicity 13 (colon carcinoma) (Hsp70 interacting protein)	ST13	-	Hox9_act,TPR_1,TPR_11,TPR_16,TPR_19,TPR_2,TPR_8,TPR_9	100.034	109.716	85.347
TRINITY_DN23245_c0_g2_i5	S	Transmembrane protein 55A	TMEM55A	3.1.3.78	Tmemb_55A	121.968	64.8	107.717
TRINITY_DN14958_c0_g1_i1	I	Niemann-pick C1	NPC1	-	ACR_tran,MMPL,NPC1_N,Patched,Sterol-sensing	99.356	78.696	116.404
TRINITY_DN5170_c0_g2_i2	A	2'-5'-oligoadenylate synthetase activity	OAS3	2.7.7.84	NTP_transf_2,OAS1_C,TIR_2	223.628	70.625	0.195
TRINITY_DN5520_c0_g1_i1	C	iodide peroxidase activity	IYD	1.21.1.1	MADF_DNA_bdg,Nitroreductase,RNase_T,RRM_1	110.188	109.869	71.496
TRINITY_DN7138_c0_g1_i1	C	phosphoenolpyruvate carboxykinase activity	-	4.1.1.32	PEPCK,PEPCK_C,PEPCK_N	99.766	68.851	122.392
TRINITY_DN115460_c0_g1_i1	P	cyclic nucleotide-gated ion channel activity	-	-	Arrestin_C,Arrestin_N,Ion_trans,Ion_trans_2,Kinesin,Microtub_bd,cNMP_binding,zf-H2C2_5	114.808	73.149	102.67
TRINITY_DN29735_c0_g1_i1	T	negative regulation of axon extension involved in regeneration	TNR	-	EGF_2,Fibrinogen_C,NACHT,fn3,hEGF	110.969	55.006	124.416
TRINITY_DN47332_c0_g1_i9	S	Coiled-coil domain-containing protein	CCDC91	-	-	97.195	89.737	101.543
TRINITY_DN11384_c0_g1_i1	O	peptidyl-proline hydroxylation to 3-hydroxy-L-proline	CRTAP	1.14.11.7	FKBP_C,TPR_2	113.266	75.653	99.259
TRINITY_DN11384_c0_g1_i1	C	Transmembrane protein 136	TMEM136	-	TRAM_LAG1_CLN8	113.266	75.653	99.259
TRINITY_DN10522_c0_g1_i4	P	Occurs in almost all aerobically respiring organisms and serves to protect cells from the toxic effects of hydrogen peroxide	-	1.11.1.6	Catalase,Catalase-rel	177.999	19.536	90.615
TRINITY_DN4028_c0_g1_i8	T	vascular endothelial growth factor receptor-2 signaling pathway	PDCD6	-	EF-hand_1,EF-hand_5,EF-hand_6,EF-hand_7,EF-hand_8	113.692	81.404	92.707
TRINITY_DN36_c0_g2_i1	T	V-crk avian sarcoma virus CT10 oncogene	CRKL	-	DUF4798,SCAN,SH2,SH3_1,SH3_2,SH3_9,zf-CCHC	101.168	89.744	96.541
TRINITY_DN48291_c0_g1_i4	E	Cystathionine gamma-lyase	CTH	4.4.1.1	Aminotran_1_2,Aminotran_5,Cys_Met_Meta_PP,DegT_DnrJ_EryC1,GST_C_3,Met_gamma_lyase	102.276	57.079	127.942
TRINITY_DN4339_c0_g1_i5	Q	iron assimilation by reduction and transport	-	-	Cu-oxidase,Cu-oxidase_2,Cu-oxidase_3,Hint	113.328	21.931	151.672
TRINITY_DN16774_c0_g1_i11	C	Malate dehydrogenase	MDH1	1.1.1.37	Ldh_1_C,Ldh_1_N	98.785	93.939	93.145
TRINITY_DN2648_c0_g1_i1	D	Acidic (leucine-rich) nuclear phosphoprotein 32 family, member	ANP32A	-	Gag_p24,LRR_1,LRR_4,LRR_6,LRR_8,LRR_9,Lipocalin	90.651	106.693	88.011
TRINITY_DN5400_c0_g1_i2	J	translation	MRPS10	-	Ribosomal_S10	91.886	102.278	91.158
TRINITY_DN1640_c0_g1_i1	Z	ATP-dependent microtubule motor activity, minus-end-directed	DNAH8	-	AAA_5,AAA_6,AAA_7,AAA_8,AAA_9,DHC_N1,DHC_N2,Dynein_heavy,MT	96.836	87.95	99.857
TRINITY_DN1583_c0_g1_i4	A	regulation of RNA splicing	-	-	RRM_1,RRM_6	83.373	98.351	102.48
TRINITY_DN1725_c1_g1_i7	S	mannose-6-phosphate receptor	M6PR	-	ATG27,CIMR,Man-6-P_recep	105.745	72.894	105.397
TRINITY_DN5840_c0_g1_i5	CO	Thioredoxin domain-containing protein 9	TXNDC9	-	Phosducin,Thioredoxin	87.785	123.472	72.443
TRINITY_DN101613_c0_g1_i2	F	isoform X1	EPN2	-	ANTH,ENTH,RNB,RRM_1,SH2,SH3_1,SH3_2,SH3_9,TruD,UIM	95.127	78.233	109.785
TRINITY_DN9395_c0_g1_i8	I	epoxide hydrolase activity	EPHX4	-	Abhydrolase_1,Abhydrolase_5,Abhydrolase_6,Hydrolase_4,Ndr,RVT_1	101.728	87.014	93.828
TRINITY_DN5866_c0_g1_i9	U	cotranslational protein targeting to membrane	SSR1	-	TRAP_alpha	101.75	107.291	73.441
TRINITY_DN5866_c0_g1_i9	T	neurotransmitter:sodium symporter activity	-	-	SNF	101.75	107.291	73.441
TRINITY_DN6432_c0_g1_i1	O	unfolded protein binding	PFDN1	-	Prefoldin_2	101.234	103.236	77.541
TRINITY_DN523_c0_g1_i2	U	sphingosine N-acyltransferase activity	CERS1	2.3.1.24	Coatomer_E,TRAM1,TRAM_LAG1_CLN8,Tnp_P_element	103.341	90.466	88.116
TRINITY_DN5500_c0_g1_i1	K	Myeloid lymphoid or mixed-lineage leukemia (trithorax homolog, Drosophila)	MLLT3	-	BET,YEATS	96.637	89.85	95.072
TRINITY_DN403_c0_g1_i5	S	factor 19	PRPF19	2.3.2.27	7tm_1,ANAPC4_WD40,Col_cuticle_N,Collagen,HELP,LRR_5,Prp19,U-box,WD40	98.735	90.951	91.823
TRINITY_DN1871_c2_g1_i2	U	RAB35, member RAS oncogene family	RAB35	-	Arf,FeoB_N,GTP_EFTU,Gtr1_RagA,MMR_HSR1,Ras,Roc	122.813	69.782	88.743
TRINITY_DN22_c1_g1_i2	Q	ATPase activity	-	-	AAA_21,ABC2_membrane,ABC2_membrane_3,ABC_tran	88.383	89.791	103.116
TRINITY_DN20396_c0_g2_i2	T	integrin-mediated signaling pathway	ILK	2.7.11.1	Ank,Ank_2,Ank_3,Ank_4,Ank_5,Glyco_hydro_18,Pkinase,Pkinase_Tyr	95.171	85.49	100.535
TRINITY_DN52401_c0_g1_i5	T	positive regulation of ER to Golgi vesicle-mediated transport	-	-	RabGAP-TBC	100.286	81.881	98.967
TRINITY_DN52401_c0_g1_i5	U	Vacuolar protein sorting-associated protein 35	VPS35	-	DUF2052,Vps35	100.286	81.881	98.967
TRINITY_DN3491_c0_g2_i1	I	SEC14-like	-	-	CRAL_TRIO,CRAL_TRIO_2,CRAL_TRIO_N,DDE_3,GOLD_2,Glycoprotein,WSN	109.607	107.805	63.413
TRINITY_DN8644_c0_g1_i5	T	Deleted in malignant brain tumors 1	-	-	CUB,SRCR	96.215	77.626	106.224
TRINITY_DN18841_c0_g1_i2	S	Transferase activity, transferring phosphorus-containing groups	-	-	Pkinase,WH2	98.218	98.547	82.591
TRINITY_DN7758_c1_g1_i1	C	Belongs to the mitochondrial carrier (TC 2.A.29) family	MTCH2	-	Mito_carr	100.399	85.533	93.071
TRINITY_DN10251_c0_g1_i14	I	inositol-polyphosphate 5-phosphatase activity	-	3.1.3.56	Exo_endo_phos	100.512	78.272	99.586
TRINITY_DN7042_c0_g1_i4	L	positive regulation of protein localization to cell cortex	EPB41	-	4_1_CTD,FA,FERM_C,FERM_M,FERM_N,SAB,SPRY	112.582	55.587	109.939
TRINITY_DN1132_c0_g2_i3	I	GNS1/SUR4 family	elovl3	2.3.1.199	ELO	100.917	38.992	138.156
TRINITY_DN1132_c0_g2_i3	I	3-oxo-cerotoyl-CoA synthase activity	-	2.3.1.199	ELO	100.917	38.992	138.156
TRINITY_DN422_c0_g1_i10	S	tyrosinase	TYR	1.14.18.1	Tyrosinase	138.347	62.138	77.139
TRINITY_DN4068_c0_g1_i3	O	Belongs to the peptidase C1 family	CTSZ	3.4.18.1	Peptidase_C1	100.101	92.794	84.164
TRINITY_DN5480_c0_g1_i4	S	rat sarcoma viral oncogene homolog	Ras1	-	Arf,FeoB_N,GTP_EFTU,MMR_HSR1,Ras,Roc,zf-CCHC_2	102.007	79.284	95.513
TRINITY_DN751_c0_g1_i11	O	Glutathione S-transferase, C-terminal domain	-	2.5.1.18,5.3.99.2	GST_C,GST_C_2,GST_C_3,GST_N,GST_N_3	101.004	95.778	80.007
TRINITY_DN1454_c0_g1_i7	T	mitogen-activated protein kinase	MAPK3	2.7.11.24	GDPD_2,Pkinase,Pkinase_Tyr	93.828	83.851	98.486
TRINITY_DN2251_c0_g1_i4	S	ER membrane protein complex subunit	EMC8	-	O-FucT,UPF0172	100.265	88.752	87.004
TRINITY_DN507_c0_g1_i6	G	Solute carrier family 37	SLC37A1	-	LacY_symp,MFS_1,MFS_1_like,NACHT,OATP,Sugar_tr	98.37	46.802	130.546
TRINITY_DN507_c0_g1_i6	W	collagen	COL11A1	-	COLFI,Collagen,DnaJ_C,Laminin_G_1,Laminin_G_2,Laminin_G_3,Peptidase_M16,Peptidase_M16_C,Sod_Fe_N,zf-C4	98.37	46.802	130.546
TRINITY_DN74076_c0_g2_i1	O	E3 ubiquitin-protein ligase	WWP1	2.3.2.26	BACK,BTB,C2,HECT,Kelch_1,WW	102.154	73.474	100.085
TRINITY_DN1566_c0_g3_i1	DK	host cell factor	Hcf	-	Baculo_F,DUF3609,DUF563,DUF89,Kelch_1,Kelch_2,Kelch_3,Kelch_4,Kelch_5,Kelch_6,fn3	88.463	94.79	92.457
TRINITY_DN4420_c0_g1_i1	S	Defective in cullin neddylation 1 domain containing	DCUN1D1	-	Cullin_binding,UBA_4	95.1	81.37	98.93
TRINITY_DN5902_c0_g1_i1	G	N-acetylgalactosamine kinase activity	GALK2	2.7.1.157	FGF,GHMP_kinases_C,GHMP_kinases_N,GalKase_gal_bdg,IF-2B	96.237	79.263	99.205
TRINITY_DN2279_c0_g1_i3	T	Mitogen-activated protein kinase kinase kinase	MAP3K2	2.7.11.25	Ank,Ank_2,Ank_3,Ank_4,Ank_5,Kinase-like,PB1,Pkinase,Pkinase_Tyr	0	0	274.669
TRINITY_DN3190_c1_g1_i9	A	TAF15 RNA polymerase II, TATA box binding protein (TBP)-associated factor	TAF15	-	RRM_1,RRM_6,zf-RanBP	86.356	97.395	89.872
TRINITY_DN5470_c0_g1_i2	CH	intracellular sterol transport	NPC2	-	DUF2418,E1_DerP2_DerF2,FAD_binding_2,FAD_binding_3,HI0933_like,NAD_binding_8,TRP_N	101.685	87.034	83.676
TRINITY_DN5027_c0_g3_i1	K	Homeobox domain	-	-	Homeobox	102.667	82.125	87.283
TRINITY_DN1930_c0_g1_i1	T	negative regulation of protein localization to cell-cell adherens junction	FNBP1	-	CBFD_NFYB_HMF,FCH,HR1,Histone,SH3_1,SH3_2,SH3_3,SH3_9	271.8	0	0
TRINITY_DN5234_c0_g2_i7	U	Belongs to the syntaxin family	STX7	-	SNARE,Synaptobrevin,Syntaxin,Syntaxin_2	97.93	75.399	98.358
TRINITY_DN12019_c0_g1_i3	W	lectin, galactoside-binding, soluble, 9	LGALS9	-	Gal-bind_lectin	187.702	47.374	36.418
TRINITY_DN4771_c0_g1_i2	U	ER to Golgi vesicle-mediated transport	TRAPPC2	-	Pmp3,Sedlin_N,Sybindin	83.281	105.393	82.596
TRINITY_DN12085_c0_g1_i8	Z	minus-end-directed vesicle transport along microtubule	-	-	AAA,AAA_5,AAA_6,AAA_7,AAA_8,AAA_9,Cpn60_TCP1,DHC_N1,DHC_N2,DUF3504,Dynein_heavy,MT,adh_short,adh_short_C2	89.674	112.613	68.96
TRINITY_DN6493_c0_g1_i1	Z	Belongs to the TRAFAC class myosin-kinesin ATPase superfamily. Myosin family	MYO1E	-	Myosin_TH1,Myosin_head,PDZ,SH3_1,SH3_2,SH3_9	100.962	73.644	96.586
TRINITY_DN6493_c0_g1_i1	Z	Belongs to the TRAFAC class myosin-kinesin ATPase superfamily. Myosin family	MYO1E	-	Myosin_TH1,Myosin_head,PDZ,SH3_1,SH3_2,SH3_9	100.962	73.644	96.586
TRINITY_DN567_c0_g1_i10	S	Reeler domain	-	-	Reeler	0	0.807	269.814
TRINITY_DN5170_c0_g2_i1	A	2'-5'-oligoadenylate synthetase activity	OAS3	2.7.7.84	NTP_transf_2,OAS1_C,TIR_2	5.743	136.022	128.846
TRINITY_DN11607_c0_g1_i2	M	Phosphatidylinositol glycan anchor biosynthesis, class L	PIGL	3.5.1.89	Cornichon,PIG-L	49.036	15.418	205.774
TRINITY_DN6653_c0_g1_i5	O	glutathione transferase activity	GSTM3	2.5.1.18	GST_C,GST_C_2,GST_C_3,GST_C_6,GST_N,GST_N_3	100.337	112.23	57.624
TRINITY_DN25350_c0_g1_i3	T	positive regulation of sodium:proton antiporter activity	CHP1	-	EF-hand_1,EF-hand_5,EF-hand_6,EF-hand_7,EF-hand_8,SPARC_Ca_bdg	88.067	96.388	85.418
TRINITY_DN5816_c0_g1_i3	B	Variant histone H2A which replaces conventional H2A in a subset of nucleosomes	H2AFY	-	CBFD_NFYB_HMF,Histone,Histone_H2A_C,Macro	99.315	79.625	90.795
TRINITY_DN4086_c0_g1_i1	I	acyl-CoA synthetase bubblegum family member	bgm	6.2.1.3	AMP-binding,GMC_oxred_C	109.213	72.783	87.582
TRINITY_DN2664_c0_g1_i6	L	helicase	DDX11	2.7.11.1,3.6.4.13	DEAD_2,Helicase_C_2,IU_nuc_hydro,Pkinase,RVT_1	157.252	112.078	0
TRINITY_DN2664_c0_g1_i6	I	acyl-CoA synthetase bubblegum family member	ACSBG1	3.4.19.3,6.2.1.3	AMP-binding,GMC_oxred_C,Peptidase_C15	157.252	112.078	0
TRINITY_DN4205_c0_g1_i7	T	unfolded protein binding	NUDC	-	CS,LSM,NuDC,Nudc_N,PDZ	111.356	85.34	72.596
TRINITY_DN1725_c1_g1_i9	S	Angiotensin II receptor-associated	AGTRAP	-	AGTRAP	12.25	140.248	116.22
TRINITY_DN254_c0_g1_i5	L	DUF1771	N4BP2	-	AAA_17,AAA_33,CUE,DUF1771,Smr,Torsin,Zeta_toxin	103.115	81.28	84.095
TRINITY_DN51039_c0_g1_i5	P	Belongs to the cation transport ATPase (P-type) (TC 3.A.3) family. Type IV subfamily	ATP8B4	3.6.3.1	Cation_ATPase,DHHC,E1-E2_ATPase,HAD,Hydrolase,Hydrolase_3,PhoLip_ATPase_C,PhoLip_ATPase_N	92.015	81.186	94.663
TRINITY_DN51039_c0_g1_i5	K	Activated RNA polymerase II transcriptional coactivator	SUB1	-	PC4	92.015	81.186	94.663
TRINITY_DN3435_c1_g1_i4	A	serine arginine-rich splicing factor	rsp-6	-	RRM_1,RRM_5,RRM_6,RRM_7,zf-CCHC	95.277	93.06	78.936
TRINITY_DN2982_c0_g1_i5	S	positive regulation of Arp2/3 complex-mediated actin nucleation	NCKAP1	-	Nckap1,RVT_3,rve	91.408	83.343	92.317
TRINITY_DN4087_c0_g1_i3	TV	peptidase inhibitor activity	-	-	Sushi,WAP	99.367	80.171	87.402
TRINITY_DN10876_c0_g1_i11	A	heterogeneous nuclear ribonucleoprotein	HNRNPU	-	AAA_33,Chromo,KTI12,SAP,SPRY,Seipin,Zeta_toxin	80.828	92.536	93.474
TRINITY_DN723_c0_g1_i14	A	negative regulation of mRNA splicing, via spliceosome	-	-	RRM_1,RRM_5,RRM_6	85.267	99.993	81.248
TRINITY_DN6561_c0_g1_i7	J	CRD-mediated mRNA stabilization	YBX2	-	CSD,EF-hand_1,EF-hand_5,EF-hand_6,EF-hand_7,EF-hand_8,IspD,Rrp15p	96.909	82.63	86.785
TRINITY_DN1154_c1_g1_i2	T	SREBP-SCAP complex retention in endoplasmic reticulum	INSIG1	-	INSIG	85.097	87.679	93.525
TRINITY_DN7426_c0_g2_i1	U	GTP binding	ARL8B	-	Arf,Gtr1_RagA,MMR_HSR1,Mab-21,Phospholip_A2_1,Ras,Ribosomal_S13,Roc,SRPRB,rve	86.042	97.042	81.717
TRINITY_DN28129_c0_g1_i2	T	mitogen-activated protein kinase	rl	2.7.11.24	Pkinase,Pkinase_Tyr	85.601	89.838	88.876
TRINITY_DN5451_c1_g1_i2	U	regulation of response to stimulus	-	-	Ank,Ank_2,Ank_3,Ank_4,Ank_5,COR,EDR1,Gtr1_RagA,LRR_1,LRR_4,LRR_6,LRR_8,MMR_HSR1,Pkinase,Pkinase_Tyr,Ras,Roc,SIMPL,SPX	104.528	85.927	73.791
TRINITY_DN5451_c1_g1_i2	S	Sterile alpha motif.	-	-	SAM_1,SAM_2	104.528	85.927	73.791
TRINITY_DN5213_c0_g1_i2	U	Mitochondrial import receptor subunit TOM22 homolog	TOMM22	-	Tom22	81.117	93.481	89.508
TRINITY_DN5468_c1_g1_i1	G	glycoside hydrolase family 63	-	-	Glyco_hydro_63	85.832	89.399	88.389
TRINITY_DN22916_c0_g2_i2	U	SNAP receptor activity	TSNARE1	-	Myb_DNA-bind_5,SNARE,Synaptobrevin,Syntaxin,Syntaxin_2	91.738	76.946	94.592
TRINITY_DN1087_c0_g2_i5	T	Phosphatidylinositol 3,4,5-trisphosphate 3-phosphatase and dual-specificity protein phosphatase	PTEN	3.1.3.16,3.1.3.48,3.1.3.67	Amino_oxidase,DAO,DDE_3,DSPc,NAD_binding_8,PTEN_C2,Y_phosphatase,Y_phosphatase3	79.923	84.167	99.094
TRINITY_DN36923_c0_g1_i3	U	RAB13, member RAS oncogene family	RAB13	-	Arf,Gtr1_RagA,MMR_HSR1,Ras,Roc,SRPRB	80.297	96.032	86.813
TRINITY_DN11491_c0_g4_i4	I	acyl-Coenzyme A oxidase	ACOX1	1.3.3.6	ACOX,Acyl-CoA_dh_1,Acyl-CoA_dh_M,Acyl-CoA_ox_N	101.771	75.352	84.655
TRINITY_DN6889_c0_g1_i3	O	Vacuolar protein sorting-associated protein 11 homolog	VPS11	-	Clathrin,DUF3661,Glyco_transf_7C,NPF,STIMATE,VPS11_C,Vps39_2,zf-C3HC4,zf-C3HC4_2,zf-RING_2,zf-RING_UBOX	89.907	78.522	93.179
TRINITY_DN6208_c0_g1_i1	J	Ribosome biogenesis protein BRX1 homolog	BRIX1	-	Brix,COQ7,RsfS	93.318	77.665	90.084
TRINITY_DN1195_c0_g1_i2	I	1-alkyl-2-acetylglycerophosphocholine esterase activity	PLA2G7	3.1.1.47	Abhydrolase_1,Abhydrolase_2,Abhydrolase_5,Chlorophyllase,Chlorophyllase2,DLH,Esterase,PAF-AH_p_II,Peptidase_S9	77.745	67.217	116.035
TRINITY_DN1090_c0_g1_i1	T	Protein phosphatase Mg2 Mn2 dependent	PPM1B	3.1.3.16	Methyltransf_11,Methyltransf_12,Methyltransf_23,Methyltransf_25,Methyltransf_31,PCMT,PP2C,PP2C_2,PP2C_C,Ubie_methyltran	93.586	72.643	93.868
TRINITY_DN6383_c0_g1_i9	O	alcohol dehydrogenase (NADP+) activity	-	1.1.1.21	Aldo_ket_red	90.722	105.268	63.644
TRINITY_DN37262_c0_g1_i1	S	ESSS subunit of NADH:ubiquinone oxidoreductase (complex I)	-	-	ESSS	96.678	102.488	60.445
TRINITY_DN11147_c0_g1_i1	G	alpha-1,3-glucosidase activity	-	3.2.1.84	DUF5110,DUF938,Erf4,Gal_mutarotas_2,Glyco_hydro_31,MOZ_SAS	79.75	85.655	93.974
TRINITY_DN1062_c0_g1_i6	S	Domain of unknown function (DUF4139)	-	-	DUF4139,DUF4140	92.04	74.005	93.14
TRINITY_DN859_c0_g1_i14	S	amine sulfotransferase activity	-	2.8.2.1,2.8.2.2,2.8.2.3,2.8.2.4	MAM,Radial_spoke,Sulfotransfer_1,Sulfotransfer_3,dUTPase	92.583	72.933	93.585
TRINITY_DN5341_c0_g1_i1	T	regulation of calcium-mediated signaling	TMBIM4	-	Bax1-I,BaxI_1	88.341	91.118	79.642
TRINITY_DN1031_c0_g1_i7	E	cysteine dioxygenase activity	CDO1	1.13.11.20	CDO_I,DDE_Tnp_IS1595,DUF1637,PCO_ADO	86.083	84.763	88.059
TRINITY_DN7187_c0_g1_i5	T	protein kinase C activity	PRKCA	2.7.11.13	7TM_GPCR_Srx,7tm_1,C1_1,C2,Haspin_kinase,Kinase-like,Pkinase,Pkinase_C,Pkinase_Tyr,RVT_1	93.158	79.774	85.77
TRINITY_DN3921_c0_g1_i2	T	Modulator	GPSM2	-	ANAPC5,GoLoco,TPR_1,TPR_10,TPR_11,TPR_12,TPR_16,TPR_2,TPR_4,TPR_7,TPR_8	114.963	59.593	84.084
TRINITY_DN4034_c0_g1_i1	O	regulation of intralumenal vesicle formation	PARK2	2.3.2.31	GDA1_CD39,IBR,MFS_1,MFS_1_like,NDUF_B12,Rad60-SLD,ubiquitin	93.424	81.056	84.1
TRINITY_DN11895_c0_g1_i2	S	Vitamin K epoxide reductase complex, subunit	VKORC1	1.17.4.4	VKOR	84.337	67.248	106.735
TRINITY_DN353_c0_g1_i1	K	positive regulation of delayed rectifier potassium channel activity	akap7	-	2_5_RNA_ligase2,AKAP7_NLS,AKAP7_RIRII_bdg	107.857	74.252	75.523
TRINITY_DN5690_c0_g2_i1	U	Belongs to the small GTPase superfamily. Arf family	ARFRP1	-	Arf,Gtr1_RagA,MMR_HSR1,Ras,Roc,SRPRB	96.273	90.25	71.098
TRINITY_DN9674_c0_g1_i6	P	extracellularly ATP-gated cation channel activity	P2RX1	-	P2X_receptor	91.691	69.941	95.874
TRINITY_DN2359_c0_g1_i2	U	Synaptobrevin	-	-	Longin,Synaptobrevin	84.166	83.282	89.166
TRINITY_DN13264_c0_g1_i1	EO	metalloaminopeptidase activity	ERAP1	3.4.11.3,3.4.11.7	ERAP1_C,Peptidase_M1	90.078	82.006	84.341
TRINITY_DN8869_c0_g1_i2	T	kinase-activated protein kinase	MAPKAPK3	2.7.11.1	Hormone_recep,Kdo,Kinase-like,Pkinase,Pkinase_Tyr,zf-C4	87.853	71.619	96.584
TRINITY_DN8869_c0_g1_i2	T	kinase-activated protein kinase	MAPKAPK3	2.7.11.1	Hormone_recep,Kdo,Kinase-like,Pkinase,Pkinase_Tyr,zf-C4	87.853	71.619	96.584
TRINITY_DN156051_c0_g1_i1	Q	Hydroxysteroid dehydrogenase-like protein	HSDL2	-	Alkyl_sulf_C,KR,SCP2,adh_short,adh_short_C2	89.028	89.662	77.359
TRINITY_DN11343_c0_g1_i5	C	stress-induced mitochondrial fusion	STOML2	-	ANAPC4_WD40,Band_7,Band_7_C,WD40	80.695	99.569	75.309
TRINITY_DN11150_c0_g1_i3	I	very-long-chain enoyl-CoA reductase activity	-	1.3.1.93	HSP70,Med20,Mob1_phocein,NTP_transf_3,NTP_transferase,Steroid_dh,ubiquitin	93.315	79.487	82.529
TRINITY_DN6638_c1_g2_i2	O	regulation of protein catabolic process	psmd1	-	HEAT_2,Mesd,PC_rep,WD40,zf-CCHC,zf-CCHC_4	103.15	78.838	73.339
TRINITY_DN1232_c0_g1_i4	E	dimethylaminohydrolase 1	DDAH1	3.5.3.18	Amidinotransf	97.654	62.948	94.563
TRINITY_DN19490_c0_g1_i2	G	glycogen (starch) synthase activity	GYS2	2.4.1.11	Asp,DUF1891,Glyco_transf_4,Glyco_transf_5,Glycogen_syn	86.099	76.388	92.613
TRINITY_DN1432_c1_g1_i7	Z	condensed mesenchymal cell proliferation	CDH23	-	Cadherin,Cadherin_2	111.76	67.739	74.885
TRINITY_DN1432_c1_g1_i7	E	glutamate dehydrogenase [NAD(P)+] activity	Gdh	1.4.1.3	ELFV_dehydrog,ELFV_dehydrog_N,RRM_1	111.76	67.739	74.885
TRINITY_DN64109_c0_g1_i1	G	Xylose isomerase	-	5.3.1.5	AP_endonuc_2,Acetyltransf_1,Acetyltransf_10,Acetyltransf_7,FR47	94.88	83.592	75.42
TRINITY_DN1063_c0_g1_i3	A	regulation of alternative mRNA splicing, via spliceosome	RBFOX2	-	DUF2722,Fox-1_C,RRM_1,RRM_5,RRM_6	87.737	83.745	81.93
TRINITY_DN1153_c1_g1_i2	P	carbonate dehydratase activity	CA4	4.2.1.1	Carb_anhydrase	68.636	100.398	84.082
TRINITY_DN701_c0_g1_i1	-	-	-	-	-	124.723	57.16	71.022
TRINITY_DN810_c0_g1_i17	Q	short chain dehydrogenase	-	1.1.1.300	KR,adh_short,adh_short_C2	91.947	63.753	96.231
TRINITY_DN586_c1_g1_i2	T	phosphotransferase activity, paired acceptors	-	2.7.9.3	AIRS,AIRS_C,zf-AD	94.669	76.44	80.48
TRINITY_DN46121_c0_g2_i1	K	nuclear factor of kappa light polypeptide gene enhancer in B-cells	NFKB1	-	Ank,Ank_2,Ank_3,Ank_4,Ank_5,Death,RHD_DNA_bind,RHD_dimer	83.371	92.641	75.077
TRINITY_DN4110_c0_g1_i1	DT	G-protein beta/gamma-subunit complex binding	-	-	Arf,G-alpha,Gtr1_RagA	85.878	76.058	89.016
TRINITY_DN479_c3_g1_i1	Z	Wiskott-Aldrich syndrome protein family member	WASF1	-	WH2	91.705	74.321	84.769
TRINITY_DN8595_c0_g1_i1	S	TMEM192 family	TMEM192	-	TMEM192	71.176	94.38	85.105
TRINITY_DN5407_c0_g1_i1	O	stress-induced-phosphoprotein 1	STIP1	-	ANAPC3,Ank,Ank_2,Ank_3,Ank_4,Ank_5,LRRCT,LRRNT,LRR_8,Sel1,TPR_1,TPR_10,TPR_11,TPR_12,TPR_16,TPR_17,TPR_19,TPR_2,TPR_3,TPR_6,TPR_7,TPR_8,TPR_9	90.235	80.047	80.075
TRINITY_DN3252_c0_g1_i8	J	Elongation factor	EEF1B2	-	EF-1_beta_acid,EF1_GNE	159.397	67.85	22.953
TRINITY_DN16088_c0_g1_i9	T	calmodulin-dependent protein phosphatase activity	PPP3CA	3.1.3.16	Metallophos	105.01	77.613	67.303
TRINITY_DN6273_c0_g1_i6	GM	NmrA-like family	-	-	Epimerase,NAD_binding_10,NmrA	82.846	31.815	134.484
TRINITY_DN629_c0_g1_i2	K	steroid hormone receptor activity	-	-	Hormone_recep,zf-C4	109.304	76.731	62.951
TRINITY_DN4987_c0_g1_i3	L	Single-stranded DNA-binding protein	SSBP1	-	SSB	82.83	93.21	72.842
TRINITY_DN2183_c0_g1_i10	OT	calcium-dependent cysteine-type endopeptidase activity	CAPN6	-	C2,Calpain_III,Olfactory_mark,Peptidase_C2	97.205	74.624	76.872
TRINITY_DN9594_c0_g1_i1	E	glutamate dehydrogenase [NAD(P)+] activity	Gdh	1.4.1.3	ELFV_dehydrog,ELFV_dehydrog_N,RRM_1	71.525	76.661	100.192
TRINITY_DN3978_c0_g1_i9	Z	smooth muscle cell chemotaxis	PARVA	-	CAMSAP_CH,CH,Lipase_3,Sec2p	86.628	78.312	82.898
TRINITY_DN6420_c0_g1_i30	Z	Microtubule-associated protein, RP EB family, member	mapre3	-	CAMSAP_CH,CH,EB1,Pkinase,Pkinase_Tyr	87.878	88.205	71.748
TRINITY_DN6009_c0_g1_i1	T	ribosomal protein S6 kinase	S6kII	2.7.11.1	CD20,Kdo,Kinase-like,Pkinase,Pkinase_C,Pkinase_Tyr	77.112	67.94	101.671
TRINITY_DN6480_c0_g2_i1	J	endocytosis	NECAP1	-	DUF1681,WSN	84.28	90.773	71.475
TRINITY_DN20473_c0_g1_i1	OT	COP9 signalosome assembly	COPS8	2.3.2.27	CSN8_PSD8_EIF3K	85.269	92.703	68.414
TRINITY_DN3303_c0_g2_i7	S	brca1 gene 1	NBR1	-	N_BRCA1_IG,PB1,ZZ	105.988	70.79	68.969
TRINITY_DN15174_c0_g1_i4	T	positive regulation of transforming growth factor-beta secretion	FERMT2	-	FERM_M,FERM_N,PH	80.889	59.503	104.779
TRINITY_DN5557_c0_g1_i3	T	the binding appears to require additional receptor determinants exposed only in the active receptor conformation. The beta-arrestins target many receptors for internalization by acting as endocytic adapters (CLASPs, clathrin-associated sorting proteins) and recruiting the GPRCs to the adapter protein 2 complex 2 (AP-2) in clathrin-coated pits (CCPs). However, the extent of beta-arrestin involveme…	ARRB1	-	ATG16,Arrestin_C,Arrestin_N,BTB,WD40	76.18	78.111	90.647
TRINITY_DN10056_c0_g1_i2	S	cwf18 pre-mRNA splicing factor	CCDC12	-	cwf18	103.974	79.718	61.092
TRINITY_DN2242_c0_g1_i10	T	ferric-chelate reductase activity	FRRS1	-	CUB,Cytochrom_B561,DOMON,Reeler	86.247	68.826	89.571
TRINITY_DN5510_c0_g1_i4	O	negative regulation of cellular response to hepatocyte growth factor stimulus	ADAMTS9	-	ADAM_spacer1,GON,Pep_M12B_propep,Reprolysin,Reprolysin_2,Reprolysin_3,Reprolysin_4,Reprolysin_5,TSP_1,VWC	123.495	66.792	54.343
TRINITY_DN10281_c0_g1_i3	G	BPG-independent PGAM N-terminus (iPGM_N)	-	5.4.2.12	GHMP_kinases_C,Metalloenzyme,Phosphodiest,Sulfatase,iPGM_N	71.106	90.741	82.543
TRINITY_DN45_c0_g1_i1	C	Essential component of the vacuolar proton pump (V- ATPase), a multimeric enzyme that catalyzes the translocation of protons across the membranes. Required for assembly and activity of the V-ATPase	ATP6V0A1	-	DIRP,V_ATPase_I	83.588	63.436	97.038
TRINITY_DN972_c0_g1_i3	O	cyclosporin A binding	PPIC	5.2.1.8	Pro_isomerase	72.005	84.246	87.604
TRINITY_DN7010_c0_g1_i2	B	Belongs to the histone deacetylase family. HD Type 1 subfamily	HDAC2	3.5.1.98	Dpy19,Hist_deacetyl	123.065	63.303	56.84
TRINITY_DN8210_c0_g3_i1	J	Alpha beta hydrolase domain-containing protein	ABHD17B	-	ARID,Abhydrolase_1,Abhydrolase_5,Abhydrolase_6,DLH,DUF818,FSH1,Hydrolase_4,Peptidase_S9,Ribosomal_L31e,UPF0227,zf-C2H2,zf-C2H2_4	88.106	67.164	87.868
TRINITY_DN5609_c0_g1_i5	S	positive regulation of testosterone secretion	nucb2	-	EF-hand_5,EF-hand_6,EF-hand_7,EF-hand_8	46.976	106.387	89.734
TRINITY_DN5609_c0_g1_i5	U	xenotropic and polytropic retrovirus receptor 1	XPR1	-	EXS,SPX	46.976	106.387	89.734
TRINITY_DN10251_c1_g1_i1	I	omega-6 fatty acid desaturase activity	FADS2	1.14.19.3,1.14.19.44	Cyt-b5,FA_desaturase	61.159	60.092	121.809
TRINITY_DN428_c0_g2_i4	E	monophenol monooxygenase activity	PPO1	1.14.18.1	Hemocyanin_C,Hemocyanin_M,Hemocyanin_N,Tyrosinase	154.335	37.655	51.05
TRINITY_DN153_c1_g3_i4	F	Guanylate kinase	-	2.7.4.8	AAA,AAA_16,AAA_17,AAA_18,AAA_33,ABC_tran,Guanylate_kin,KTI12,MMR_HSR1,RNA_helicase,Rad17	76.738	84.429	80.442
TRINITY_DN7962_c0_g2_i2	Q	ATP-binding cassette, subfamily B (MDR TAP), member	ABCB1	3.6.3.44	AAA_16,ABC_ATPase,ABC_membrane,ABC_tran,Rad17,Zeta_toxin	78.415	61.027	100.633
TRINITY_DN117_c0_g2_i1	P	High affinity copper uptake protein	-	-	Ctr	74.358	81.129	84.395
TRINITY_DN3819_c0_g1_i3	L	Nuclear receptor coactivator 7	NCOA7	-	LysM,RNase_PH,TLD	85.769	79.483	74.417
TRINITY_DN780_c0_g1_i2	A	RNA-binding protein Luc7-like	LUC7L	-	LUC7	86.754	85.009	67.847
TRINITY_DN780_c0_g1_i2	T	3-phosphoinositide-dependent protein kinase activity	PDPK1	2.7.11.1	APH,Haspin_kinase,Kdo,Kinase-like,PH_3,Pkinase,Pkinase_Tyr	86.754	85.009	67.847
TRINITY_DN780_c0_g1_i2	C	Mitochondrial membrane ATP synthase (F(1)F(0) ATP synthase or Complex V) produces ATP from ADP in the presence of a proton gradient across the membrane which is generated by electron transport complexes of the respiratory chain. F-type ATPases consist of two structural domains, F(1) - containing the extramembraneous catalytic core and F(0) - containing the membrane proton channel, linked together…	ATP5H	-	Mt_ATP-synt_D	86.754	85.009	67.847
TRINITY_DN5849_c0_g1_i5	S	signal transduction involved in G2 DNA damage checkpoint	MROH1	-	Cohesin_HEAT,HEAT,HEAT_EZ,WD40	86.369	73.596	79.623
TRINITY_DN15228_c0_g1_i1	U	GTP-dependent protein binding	RAB3D	-	Arf,DUF4149,GTP_EFTU,Gtr1_RagA,MMR_HSR1,Ras,Roc,SRPRB	92.001	71.201	76.301
TRINITY_DN6375_c0_g1_i1	D	ubiquitin protein ligase binding	SPOPL	-	BACK,BTB,MATH	76.187	88.316	74.928
TRINITY_DN10461_c0_g1_i1	V	dual specificity protein phosphatase	CDC14A	3.1.3.16,3.1.3.48	AhpC-TSA,AhpC-TSA_2,Cytochrom_B561,DSPc,DSPn,PTPlike_phytase,THAP,Y_phosphatase,Y_phosphatase3	67.747	71.047	100.409
TRINITY_DN27865_c0_g1_i1	U	Belongs to the small GTPase superfamily. Rho family	Rho1	-	Arf,Ras,Roc	77.05	75.816	86.143
TRINITY_DN42216_c0_g1_i4	S	tyrosinase	TYR	1.14.18.1	Tyrosinase	0	137.376	101.474
TRINITY_DN2334_c0_g1_i1	A	Cugbp, Elav-like family member	-	-	RRM_1,RRM_5,RRM_6	70.236	76.612	91.323
TRINITY_DN2850_c0_g1_i8	G	glycogenin glucosyltransferase activity	GYG1	2.4.1.186	Glyco_transf_8,Mannosyl_trans3	70.24	71.174	96.739
TRINITY_DN242_c0_g1_i1	A	nucleic acid binding	-	-	RRM_1,RRM_5,RRM_6,RRM_7	71.401	97.683	68.672
TRINITY_DN6052_c0_g1_i12	U	clathrin adaptor activity	AP2A1	-	Adaptin_N,Alpha_adaptinC2,Alpha_adaptin_C,B2-adapt-app_C,Cnd1	78.796	72.958	85.963
TRINITY_DN237_c0_g1_i5	T	non-membrane spanning protein tyrosine kinase activity	FRK	2.7.10.2	Collagen,Exo_endo_phos,Haspin_kinase,Pkinase,Pkinase_Tyr,SH2,SH3_1,SH3_2,SH3_9	85.665	63.414	88.248
TRINITY_DN248_c0_g2_i1	U	GTPase activity	RAB21	-	ATP_bind_1,Arf,GTP_EFTU,Gtr1_RagA,MMR_HSR1,Ras,Roc	88.477	63.728	84.161
TRINITY_DN1789_c0_g1_i15	IQ	negative regulation of metalloendopeptidase activity	RECK	-	Kazal_1,Kazal_2,Pacifastin_I,THAP,adh_short,adh_short_C2	60.625	61.205	114.332
TRINITY_DN4467_c0_g1_i3	J	structural constituent of ribosome	MRPL22	-	Ribosomal_L22	79.401	81.144	75.418
TRINITY_DN9301_c3_g1_i1	O	aspartic-type endopeptidase activity	-	3.4.23.34,3.4.23.5	Asp,TAXi_C,TAXi_N	77.165	56.096	102.275
TRINITY_DN78526_c0_g1_i1	T	cellular response to calcium ion	CPNE1	-	Aminotran_5,Beta_elim_lyase,C2,Copine,RRM_1,RRM_6,VWA,vWA-TerF-like	76.395	74.011	84.817
TRINITY_DN9438_c1_g3_i2	J	eukaryotic initiation factor 4E binding	EIF4EBP2	-	eIF_4EBP	87.754	89.888	57.133
TRINITY_DN4977_c0_g1_i1	Z	microtubule motor activity	Myo1A	-	CDK5_activator,IQ,Myosin_TH1,Myosin_head	59.984	71.211	102.223
TRINITY_DN4817_c0_g1_i2	K	POU class 1 homeobox 1	POU1F1	-	Homeobox,Pou	83.435	75.107	74.397
TRINITY_DN946_c0_g2_i1	S	MAC/Perforin domain	MPEG1	-	MACPF	85.55	67.1	79.963
TRINITY_DN9254_c0_g1_i1	T	non-membrane spanning protein tyrosine kinase activity	FES	2.7.10.2	FCH,Kinase-like,Pkinase,Pkinase_Tyr,SH2	81.451	77.672	72.528
TRINITY_DN156063_c0_g1_i1	Z	Belongs to the TRAFAC class myosin-kinesin ATPase superfamily. Myosin family	-	-	Myosin_N,Myosin_head,Myosin_tail_1	49.67	58.627	122.881
TRINITY_DN2186_c0_g1_i1	O	protein-disulfide reductase activity	NXN	1.8.1.8	AhpC-TSA,CbiG_mid,Redoxin,Thioredoxin,Thioredoxin_2,Thioredoxin_6,Thioredoxin_8	80.153	65.197	85.488
TRINITY_DN2629_c0_g1_i2	E	Metalloendopeptidase activity. It is involved in the biological process described with proteolysis	-	3.4.24.71	Peptidase_M13,Peptidase_M13_N	89.577	79.979	61.18
TRINITY_DN17746_c0_g1_i2	O	proteasome assembly	PSMD8	-	CSN8_PSD8_EIF3K,SAC3_GANP	84.888	71.916	73.84
TRINITY_DN5690_c0_g1_i4	O	cysteine-type endopeptidase activity	CTSO	3.4.22.42	ASC,Inhibitor_I29,Peptidase_C1,Peptidase_C1_2	71.872	78.28	80.435
TRINITY_DN6414_c0_g8_i1	O	ubiquitin conjugating enzyme binding	-	2.3.2.31	Ank,Ank_2,Ank_3,Ank_4,Ank_5,Cation_efflux,IBR,zf-C3HC4,zf-C3HC4_2,zf-RING_UBOX	72.651	69.221	88.257
TRINITY_DN6840_c1_g2_i3	S	quercetin 2,3-dioxygenase activity	PIR	-	Pirin,Pirin_C	84.362	83.321	62.435
TRINITY_DN7128_c0_g1_i1	T	spliceosomal complex assembly	SRPK2	2.7.11.1	MFS_1,Pkinase,Pkinase_Tyr,Plexin_cytopl,Sugar_tr,TruD	46.701	68.94	114.432
TRINITY_DN3062_c1_g3_i4	T	G-protein beta/gamma-subunit complex binding	gsa-1	-	Arf,G-alpha,Gtr1_RagA	79.85	68.402	81.7
TRINITY_DN2060_c0_g1_i1	S	28 kDa heat- and acid-stable	PDAP1	-	PP28	62.478	98.589	68.683
TRINITY_DN14583_c0_g1_i2	S	Ras homolog enriched in brain	RHEB	-	Arf,FeoB_N,GTP_EFTU,MMR_HSR1,Ras,Roc,SRPRB	77.717	82.568	69.122
TRINITY_DN4410_c0_g1_i2	U	negative regulation of early endosome to late endosome transport	-	-	FLYWCH,PX	92.686	67.685	68.976
TRINITY_DN4410_c0_g1_i2	-	-	-	-	-	92.686	67.685	68.976
TRINITY_DN8202_c0_g1_i4	S	negative regulation of ER-associated ubiquitin-dependent protein catabolic process	SGTB	-	Exo_endo_phos_2,RVT_1,SGTA_dimer,TPR_1,TPR_10,TPR_11,TPR_12,TPR_16,TPR_17,TPR_19,TPR_2,TPR_7,TPR_8,TPR_9	45.459	115.665	68.055
TRINITY_DN16926_c0_g1_i1	C	glycine import into mitochondrion	SLC25A38	-	Mito_carr	65.251	39.715	124.142
TRINITY_DN2162_c0_g1_i3	Z	ATP binding	-	-	Actin	91.648	72.649	64.679
TRINITY_DN11675_c0_g3_i2	UY	nuclear receptor coactivator 5	NCOA5	-	Collagen,HGTP_anticodon,PAM2,RRM_1,RRM_5,RRM_6	79.064	76.536	73.21
TRINITY_DN5569_c0_g1_i1	G	glycoside hydrolase family 63	-	-	Glyco_hydro_63	89.501	69.828	69.345
TRINITY_DN2061_c2_g2_i1	P	calcium:sodium antiporter activity involved in regulation of cardiac muscle cell membrane potential	SLC8B1	-	7TM_GPCR_Srsx,Na_Ca_ex	73.162	61.781	93.651
TRINITY_DN4961_c0_g3_i1	T	Ras GTPase-activating protein	RASA1	-	C2,OS-D,PH,RasGAP,SH2,SH3_1,SH3_2,SH3_9	78.917	72.109	77.485
TRINITY_DN506_c0_g1_i12	I	3-hydroxy-lignoceroyl-CoA dehydratase activity	PTPLB	4.2.1.134	PTPLA	85.996	72.968	69.527
TRINITY_DN7460_c0_g1_i2	P	channel 1	HVCN1	-	Ion_trans,VGPC1_C	89.518	45.337	93.488
TRINITY_DN776_c0_g1_i8	A	pre-mRNA intronic pyrimidine-rich binding	-	-	Limkain-b1,RRM_1,RRM_5,RRM_6,zf-CCHC	98.35	89.558	40.324
TRINITY_DN15882_c0_g1_i1	S	Thiopurine S-methyltransferase	-	2.1.1.67	Methyltransf_11,Methyltransf_18,Methyltransf_25,Prokineticin,TPMT	59.623	97.379	70.561
TRINITY_DN336_c0_g1_i10	D	regulation of biological quality	-	-	DM13,DOMON,SRCR	71.229	48.027	108.161
TRINITY_DN6591_c0_g1_i1	U	magnesium ion transmembrane transporter activity	NIPAL1	-	EamA,Mg_trans_NIPA	81.955	74.737	70.497
TRINITY_DN5528_c0_g1_i3	L	DNA polymerase processivity factor activity	PCNA	-	Hus1,PCNA_C,PCNA_N,Rad1,Rad9	79.752	81.243	66.091
TRINITY_DN18130_c0_g1_i1	T	transporter activity	-	3.4.24.70	Peptidase_M3,Solute_trans_a	77.432	68.991	80.651
TRINITY_DN2806_c0_g2_i1	P	Occurs in almost all aerobically respiring organisms and serves to protect cells from the toxic effects of hydrogen peroxide	CAT	1.11.1.6	AIG1,Catalase,Catalase-rel,DJ-1_PfpI,IIGP,MMR_HSR1	90.734	17.912	117.717
TRINITY_DN17723_c0_g1_i4	O	ubiquilin	UBQLN1	-	Carn_acyltransf,Rad60-SLD,Rad60-SLD_2,UBA,ubiquitin	93.887	54.556	77.605
TRINITY_DN9421_c0_g1_i4	T	meiotic spindle elongation	PPP2R1B	-	DnaJ,HEAT,HEAT_2,Lipase,SWIB,Vac14_Fab1_bd	69.126	74.646	81.968
TRINITY_DN9434_c0_g1_i1	E	ethanolamine-phosphate phospho-lyase activity	PHYKPL	4.2.3.134,4.2.3.2	Aminotran_1_2,Aminotran_3,Beta_elim_lyase,Collagen,THAP	76.118	72.177	77.406
TRINITY_DN2138_c0_g2_i1	O	transferase activity	RNF157	2.3.2.27	Abhydrolase_1,Abhydrolase_5,Hydrolase_4,Prok-RING_4,zf-C3HC4_2,zf-C3HC4_3,zf-RING_2	76.184	66.945	82.57
TRINITY_DN5483_c0_g1_i1	S	Family with sequence similarity 49, member	FAM49B	-	DUF1394,RNase_H	78.403	68.927	77.928
TRINITY_DN8427_c0_g3_i1	TZ	Rho GTPase binding	DIAPH1	-	AKAP7_RIRII_bdg,Drf_DAD,Drf_FH1,Drf_FH3,Drf_GBD,FH2	79.281	64.414	81.432
TRINITY_DN9879_c0_g1_i5	O	dolichyl-diphosphooligosaccharide-protein glycotransferase activity	-	-	DNA_repr_REX1B,Ribophorin_I,RtcB	81.59	114.213	28.469
TRINITY_DN9179_c0_g1_i3	S	cobalt ion transmembrane transporter activity	MMGT1	-	MMgT	67.851	121.202	35.17
TRINITY_DN307_c0_g2_i3	T	Protein tyrosine phosphatase, receptor type	-	3.1.3.48	C2-set_2,DSPc,I-set,Ig_2,Ig_3,Y_phosphatase,Y_phosphatase3,fn3,ig	65.454	71.922	86.807
TRINITY_DN1297_c0_g1_i2	T	bcl-2 homologous antagonist killer	BAK1	-	Bcl-2	65.098	86.759	72.116
TRINITY_DN2175_c1_g1_i14	O	regulation of axon guidance	rpm-1	2.3.2.27	ANAPC10,Filamin,PHR,PT,RCC1,RCC1_2,SH3_3,Trypsin,zf-B_box,zf-RING_2	71.605	74.225	77.909
TRINITY_DN1629_c0_g1_i2	TZ	ossification	PDLIM7	-	LIM,PDZ,PDZ_2	92.462	61.24	70.012
TRINITY_DN1948_c2_g1_i11	O	thiol-dependent ubiquitin-specific protease activity	USP47	3.4.19.12	Death,Peptidase_C48,UCH,UCH_1,Ubiquitin_2	62.847	81.056	79.68
TRINITY_DN91_c0_g1_i2	A	pri-miRNA transcription by RNA polymerase II	DDX17	3.6.4.13	Chromo,DEAD,Helicase_C,P68HR,Pkinase,Pkinase_Tyr,ResIII	96.759	55.414	70.978
TRINITY_DN830_c0_g2_i1	S	Myotubularin related protein 14	MTMR14	3.1.3.64,3.1.3.95	Myotub-related,Y_phosphatase3	81.832	67.163	73.877
TRINITY_DN6740_c0_g1_i1	O	threonine-type endopeptidase activity	PSMB3	3.4.25.1	Peptidase_C48,Pkinase,Pkinase_Tyr,Proteasome	78.354	73.026	71.198
TRINITY_DN523_c0_g1_i4	U	sphingosine N-acyltransferase activity	CERS1	2.3.1.24	Coatomer_E,TRAM1,TRAM_LAG1_CLN8,Tnp_P_element	77.598	73.307	71.638
TRINITY_DN523_c0_g1_i4	S	Ankyrin repeats (many copies)	-	-	Ank,Ank_2,Ank_3,Ank_4,Ank_5	77.598	73.307	71.638
TRINITY_DN3860_c2_g1_i6	S	regulation of cilium movement	C21orf59	-	DUF2870	80.116	62.142	80.125
TRINITY_DN3860_c2_g1_i6	S	temperature-gated cation channel activity	-	-	Ion_trans	80.116	62.142	80.125
TRINITY_DN5807_c0_g1_i14	L	RNA-DNA hybrid ribonuclease activity	RNASEH2A	3.1.26.4	RNase_HII	56.962	88.984	76.008
TRINITY_DN7175_c0_g1_i1	M	rRNA (cytosine-N4-)-methyltransferase activity	METTL15	-	Methyltr_RsmB-F,Methyltransf_25,Methyltransf_5,Nol1_Nop2_Fmu	67.219	96.366	58.334
TRINITY_DN13747_c0_g1_i7	P	copper-exporting ATPase activity	ATP7B	3.6.3.54	BTB,DUF4676,E1-E2_ATPase,Glyco_transf_10,HAD,HMA,HTH_psq,Hydrolase,Hydrolase_3,RCDG1,WD40	85.701	64.854	71.337
TRINITY_DN13747_c0_g1_i7	U	positive regulation of natural killer cell degranulation	AP1G1	-	Adaptin_N,Alpha_adaptinC2,Cnd1,DUF608,GBA2_N,Glyco_hydr_116N	85.701	64.854	71.337
TRINITY_DN1199_c0_g1_i10	S	Mannose-6-phosphate receptor	-	-	ATG27,Man-6-P_recep	71.477	83.3	66.981
TRINITY_DN8357_c0_g1_i7	O	glutathione peroxidase	-	1.11.1.12,1.11.1.9	AhpC-TSA,DEP,GSHPx	69.848	74.899	76.879
TRINITY_DN257_c0_g2_i2	J	Component of the eukaryotic translation initiation factor 3 (eIF-3) complex, which is involved in protein synthesis and, together with other initiation factors, stimulates binding of mRNA and methionyl-tRNAi to the 40S ribosome	EIF3B	-	RRM_1,RRM_5,RRM_6,eIF2A	74.44	71.494	75.193
TRINITY_DN5785_c0_g1_i6	T	protein K33-linked ubiquitination	-	-	BACK,BTB,Kelch_1,Kelch_2,Kelch_3,Kelch_4,Kelch_6	75.738	70.782	74.397
TRINITY_DN4935_c1_g1_i3	U	protein complex 3, delta 1 subunit	AP3D1	-	AP3D1,Adaptin_N,BLVR,Cnd1,Misat_Tub_SegII,Pep_M12B_propep	86.203	52.569	81.866
TRINITY_DN3410_c0_g1_i1	T	synaptic vesicle uncoating	SH3GL1	-	BAR,BAR_2,BAR_3,SH3_1,SH3_2,SH3_9	76.484	66.818	77.239
TRINITY_DN3410_c0_g1_i1	S	snRNA metabolic process	VWA9	-	VWA,VWA_2	76.484	66.818	77.239
TRINITY_DN1647_c0_g1_i9	IQ	negative regulation of metalloendopeptidase activity	RECK	-	Kazal_1,Kazal_2,Pacifastin_I,THAP,adh_short,adh_short_C2	40.828	20.924	158.56
TRINITY_DN963_c0_g1_i7	A	heterogeneous nuclear ribonucleoprotein	HNRNPH1	-	RRM_1,RRM_3,RRM_6,adh_short,zf-B_box,zf-RNPHF	76.621	66.334	77.081
TRINITY_DN10586_c0_g1_i5	K	Nucleophosmin	npm1	-	Myb_DNA-binding,NPM1-C,Nucleoplasmin	45.97	97.41	76.386
TRINITY_DN10586_c0_g1_i5	Q	Belongs to the short-chain dehydrogenases reductases (SDR) family	Pdh	1.1.1.141	3Beta_HSD,Epimerase,KR,Polysacc_synt_2,adh_short,adh_short_C2	45.97	97.41	76.386
TRINITY_DN8864_c0_g1_i2	T	spliceosomal complex assembly	SRPK3	2.7.11.1	MFS_1,Pkinase,Pkinase_Tyr,Plexin_cytopl,Sugar_tr	97.124	56.605	66.018
TRINITY_DN7629_c0_g1_i5	I	epoxide hydrolase activity	EPHX4	-	Abhydrolase_1,Abhydrolase_5,Abhydrolase_6,Hydrolase_4,Ndr,RVT_1	84.448	66.316	68.74
TRINITY_DN1442_c0_g1_i10	T	negative regulation of interleukin-10 biosynthetic process	TRIB2	-	BACK,BTB,HLH,Kinase-like,Pkinase,Pkinase_Tyr	71.859	71.105	76.389
TRINITY_DN7081_c0_g1_i2	J	aminoacyl tRNA synthase complex-interacting multifunctional protein	AIMP1	-	DDRGK,HTH_28,HTH_Tnp_Tc3_2,tRNA_bind	74.09	73.059	72.061
TRINITY_DN3057_c0_g1_i6	O	Subtilase family	-	3.4.21.48	Inhibitor_I9,Peptidase_S8	219.104	0	0
TRINITY_DN6753_c0_g2_i3	J	translation initiation factor activity	EIF3I	-	ANAPC4_WD40,DCX,WD40	59.723	91.871	67.379
TRINITY_DN950_c0_g1_i10	S	ORMDL sphingolipid biosynthesis regulator	ORMDL3	-	ORMDL	61.48	67.269	90.099
TRINITY_DN11607_c0_g1_i16	M	Phosphatidylinositol glycan anchor biosynthesis, class L	PIGL	3.5.1.89	Cornichon,PIG-L	113.491	84.658	20.181
TRINITY_DN5249_c0_g1_i3	S	BTB POZ domain-containing protein	KCTD5	-	Aldo_ket_red,BTB,BTB_2,BTB_3,PAN_1	77.001	68.921	71.704
TRINITY_DN7028_c0_g1_i2	T	phosphatidylinositol-3,4-bisphosphate binding	DAPP1	-	PH,RVT_1,SH2	68.822	74.475	74.283
TRINITY_DN2587_c0_g1_i24	P	cation-transporting atpase	ATP13A1	-	Cation_ATPase,E1-E2_ATPase,HAD,Hydrolase	90.274	62.889	64.318
TRINITY_DN8536_c0_g1_i2	M	plasma membrane repair	DYSF	-	C2,Fe_hyd_SSU,Fe_hyd_lg_C,FerA,FerB,FerI,Ferlin_C,PNMA,Pex24p,zf-CCHC	88.659	57.995	70.448
TRINITY_DN2307_c0_g1_i6	S	TNF receptor-associated factor	-	2.3.2.27	zf-C3HC4,zf-TRAF	83.406	75.112	58.434
TRINITY_DN5336_c0_g1_i2	-	-	-	-	-	0	162.831	54.046
TRINITY_DN2275_c1_g1_i5	S	regulation of RNA metabolic process	COMMD5	-	COMM_domain,HCaRG	70.042	80.685	65.748
TRINITY_DN3892_c0_g1_i18	O	metal ion binding	RNF150	-	PA,Prok-RING_4,zf-ANAPC11,zf-C3HC4,zf-C3HC4_2,zf-C3HC4_3,zf-RING_11,zf-RING_2,zf-RING_5,zf-RING_UBOX,zf-rbx1	81.445	58.39	76.62
TRINITY_DN1629_c0_g1_i9	TZ	ossification	PDLIM7	-	LIM,PDZ,PDZ_2	89.723	62.752	63.93
TRINITY_DN2401_c0_g1_i6	S	Wu fj29h11	-	-	DUF3883,HATPase_c,HATPase_c_3	79.267	76.618	60.482
TRINITY_DN2401_c0_g1_i6	T	calmodulin-dependent protein kinase activity	CAMK1	2.7.11.17	Ada3,Collagen,Kdo,Kinase-like,Pkinase,Pkinase_Tyr,RIO1	79.267	76.618	60.482
TRINITY_DN38427_c0_g2_i2	C	thioredoxin-disulfide reductase activity	TXNRD1	1.8.1.9	FAD_binding_2,GIDA,GST_N_3,Glutaredoxin,Pyr_redox,Pyr_redox_2,Pyr_redox_3,Pyr_redox_dim	64.609	64.69	86.76
TRINITY_DN8260_c0_g2_i3	GMW	alpha-1,4-N-acetylgalactosaminyltransferase activity	EXTL2	2.4.1.223	Glyco_tranf_2_3,Glyco_transf_64,Glycos_transf_2	71.43	53.455	90.731
TRINITY_DN931_c0_g1_i1	M	SCP / Tpx-1 / Ag5 / PR-1 / Sc7 family of extracellular domains.	PI16	-	7TM_GPCR_Srx,7tm_1,CAP,CBM_14,Hyd_WA,Lectin_C,PA14	151.841	34.711	28.797
TRINITY_DN2952_c0_g1_i9	T	TNF receptor-associated factor	TRAF1	2.3.2.27	TRAF_BIRC3_bd,WSC,zf-C3HC4,zf-C3HC4_2,zf-C3HC4_4,zf-RING_UBOX,zf-TRAF,zf-TRAF_2	102.953	63.814	48.467
TRINITY_DN1416_c0_g1_i12	T	Granulin	GRN	-	Granulin	84.903	41.96	88.283
TRINITY_DN1416_c0_g1_i12	T	Granulin	GRN	-	Granulin	84.903	41.96	88.283
TRINITY_DN2914_c0_g1_i8	O	rRNA processing	UTP11L	-	Ufd2P_core,Utp11	66.235	88.485	60.08
TRINITY_DN2914_c0_g1_i8	J	Belongs to the eukaryotic ribosomal protein eS4 family	RpS4	-	40S_S4_C,KOW,RS4NT,Ribosomal_S4e,S4	66.235	88.485	60.08
TRINITY_DN10258_c0_g1_i10	E	kynurenine-oxoglutarate transaminase	CCBL2	2.6.1.64,2.6.1.7,4.4.1.13	Aminotran_1_2,Aminotran_5,Cys_Met_Meta_PP,DegT_DnrJ_EryC1,HSP70,Methyltrn_RNA_3	79.989	54.869	79.85
TRINITY_DN605_c0_g1_i1	I	Transferase activity, transferring acyl groups other than amino-acyl groups	-	-	Acyl_transf_3	87.575	53.612	73.499
TRINITY_DN7553_c1_g1_i4	F	nucleotidase 1	-	3.6.1.6	Apyrase,SRP14	69.037	61.082	84.389
TRINITY_DN3376_c0_g1_i7	L	serine transport	SERINC3	-	Homeobox,Ku,Ku_C,Ku_N,Ku_PK_bind,Ost5,PWI,Serinc,UPF0197	74.298	59.071	81.006
TRINITY_DN1570_c0_g1_i1	S	TOR signaling	MLST8	-	ANAPC4_WD40,WD40	78.971	70.513	64.763
TRINITY_DN2756_c0_g1_i2	S	hyaluronan metabolic process	-	-	ITI_HC_C,VIT,VWA,VWA_2,VWA_3	69.81	81.766	61.781
TRINITY_DN1789_c0_g1_i8	IQ	negative regulation of metalloendopeptidase activity	RECK	-	Kazal_1,Kazal_2,Pacifastin_I,THAP,adh_short,adh_short_C2	49.434	71.048	92.175
TRINITY_DN6658_c0_g1_i3	T	protein serine/threonine phosphatase activity	-	3.1.3.16	PP2C,Proteasome	79.211	65.803	67.56
TRINITY_DN6658_c0_g1_i3	W	plexin domain-containing protein	-	-	-	79.211	65.803	67.56
TRINITY_DN6273_c0_g1_i10	GM	NmrA-like family	-	-	Epimerase,NAD_binding_10,NmrA	60.223	34.102	118.078
TRINITY_DN7722_c0_g1_i2	T	ephrin receptor activity	-	2.7.10.1	EphA2_TM,Ephrin_lbd,Ephrin_rec_like,GCC2_GCC3,Pkinase,Pkinase_Tyr,SAM_1,SAM_2,fn3	83.312	56.139	72.381
TRINITY_DN22560_c0_g1_i1	J	structural constituent of ribosome	RPL35A	-	Ribosomal_L35Ae	137.779	11.592	62.456
TRINITY_DN3392_c0_g1_i4	VW	endothelial regulator	KCP	-	C8,Exo_endo_phos_2,TIL,TILa,Tyrosinase,VWC,VWD	84.174	25.949	101.647
TRINITY_DN6073_c0_g3_i1	A	ribosomal small subunit assembly	RRP7A	-	RRM_1,RRP7	80.026	70.566	61.128
TRINITY_DN7508_c0_g1_i1	C	isocitrate dehydrogenase (NADP+) activity	IDH1	1.1.1.42	Iso_dh	75.221	70.343	65.948
TRINITY_DN6245_c0_g1_i3	T	Protein kinase C iota	aPKC	2.7.11.13	C1_1,Kinase-like,PB1,Pkinase,Pkinase_C,Pkinase_Tyr	75.495	60.875	75.127
TRINITY_DN3814_c0_g1_i5	TZ	adenylate cyclase binding	CAP1	-	CAP_C,CAP_N,TBCC	0	148.23	63.237
TRINITY_DN7209_c0_g1_i2	U	vesicle fusion with Golgi apparatus	BET1	-	-	77.513	65.737	68.069
TRINITY_DN6472_c0_g1_i1	Z	Arp2/3 complex-mediated actin nucleation	ARPC5	-	P16-Arc	54.52	99.059	57.709
TRINITY_DN6472_c0_g1_i1	S	WD repeat domain 13	WDR13	-	ANAPC4_WD40,WD40	54.52	99.059	57.709
TRINITY_DN328_c0_g1_i3	U	clathrin binding	AP4B1	-	Adaptin_N,B2-adapt-app_C,Cnd1,HEAT,HEAT_2	120.626	32.62	57.967
TRINITY_DN328_c0_g1_i3	-	-	-	-	-	120.626	32.62	57.967
TRINITY_DN96337_c1_g1_i1	T	phosducin-like	PDCL	-	Phosducin,Thioredoxin	70.723	75.65	64.772
TRINITY_DN520_c1_g1_i1	G	pyruvate kinase activity	PKM	2.7.1.40	Homeobox,HpcH_HpaI,PK,PK_C,SGL	74.041	66.509	70.333
TRINITY_DN3466_c0_g1_i16	U	intracellular chloride channel activity	ANO4	-	Anoct_dimer,Anoctamin,PRA1	69.641	85.266	55.811
TRINITY_DN9128_c0_g2_i1	O	threonine-type endopeptidase activity	PSMA4	3.4.25.1	Cytochrom_B561,Proteasome,Proteasome_A_N,zf-U11-48K	68.344	67.433	73.969
TRINITY_DN1621_c5_g1_i1	T	positive regulation of oligodendrocyte differentiation	PTPRA	3.1.3.48	DSPc,EGF,EGF_CA,MAM,Mucin2_WxxW,Ricin_B_lectin,Sushi,Y_phosphatase,Y_phosphatase3,fn3,hEGF	72.99	66.802	69.943
TRINITY_DN2708_c0_g1_i2	Q	histone demethylase activity (H3-monomethyl-K4 specific)	-	1.5.3.14,1.5.3.16	Amino_oxidase,DAO,FAD_binding_2,HI0933_like,NAD_binding_8	82.632	59.119	67.899
TRINITY_DN3681_c1_g1_i3	I	dolichyl monophosphate biosynthetic process	DOLK	2.7.1.108	-	75.285	57.909	76.12
TRINITY_DN1230_c0_g1_i2	S	Mannose-6-phosphate receptor	-	-	ATG27,Man-6-P_recep	0	156.579	52.727
TRINITY_DN6635_c0_g1_i3	A	RNA splicing, via transesterification reactions with bulged adenosine as nucleophile	SF3B2	-	BIR,DUF382,Ion_trans,PSP,SAP	67.861	83.367	57.817
TRINITY_DN53097_c0_g1_i5	O	protein C-terminal leucine carboxyl O-methyltransferase activity	LCMT1	2.1.1.233	DUF1077,LCM	72.808	69.836	66.268
TRINITY_DN6297_c0_g1_i1	U	regulation of cyclin-dependent protein serine/threonine kinase activity	CCNY	-	CLU,CLU_N,Cyclin,Cyclin_N,PITH,Spy1,Vps35	83.397	55.504	69.58
TRINITY_DN925_c0_g1_i3	J	regulation of mRNA cap binding	EIF4G3	-	Dsh_C,MA3,MIF4G,W2,eIF_4G1,zf-B_box,zf-C3HC4,zf-C3HC4_2,zf-C3HC4_3,zf-RING_2,zf-RING_5,zf-RING_UBOX	71.321	51.774	84.844
TRINITY_DN5646_c2_g2_i2	I	phospholipase	-	3.1.4.11	C2,EF-hand_like,PH_12,PI-PLC-X,PI-PLC-Y	72.878	82.053	52.794
TRINITY_DN2147_c0_g1_i7	E	regulation of proline transport	SLC36A4	-	AA_permease_2,Aa_trans,DDE_1,SET,Trp_Tyr_perm	73.834	55.24	76.995
TRINITY_DN44_c0_g1_i4	E	betaine-homocysteine S-methyltransferase activity	-	2.1.1.5	HECT,S-methyl_trans	66.819	61.047	77.76
TRINITY_DN12568_c0_g1_i1	K	Domain present in PSD-95, Dlg, and ZO-1/2.	-	-	LSM,PDZ,PDZ_2	63.69	76.384	64.983
TRINITY_DN1366_c0_g1_i5	S	GPALPP motifs containing 1	GPALPP1	-	BEN,DUF3752	63.45	80.804	60.649
TRINITY_DN9084_c0_g1_i2	J	ribosomal protein S35	MRPS35	-	MRP-S28	71.103	71.725	61.723
TRINITY_DN2784_c0_g1_i2	T	GTPase activator activity	ARHGAP42	-	BAR,BAR_3,IMD,Neur_chan_LBD,PH,RhoGAP,SH3_1,SH3_2,SH3_9,TCTP	62.309	59.851	81.827
TRINITY_DN5020_c0_g1_i6	S	5'-nucleotidase activity	NT5C3B	3.1.3.5	HAD,UMPH-1	100.301	70.136	33.52
TRINITY_DN7368_c0_g1_i12	W	integrin	-	-	FG-GAP,Integrin_alpha2,VCBS	48.69	68.928	86.083
TRINITY_DN30207_c0_g1_i1	S	UDP-N-acetylglucosamine transferase subunit ALG13 homolog	Alg13	2.4.1.141	Glyco_tran_28_C,Glyco_trans_1_3	74.78	83.01	45.909
TRINITY_DN3537_c0_g1_i2	T	camp-dependent protein kinase catalytic subunit	Pka-C1	2.7.11.11	Kinase-like,Pkinase,Pkinase_Tyr,fn3	68.87	82.089	52.512
TRINITY_DN6348_c1_g1_i1	K	Max-like protein X	MLX	-	HLH,Polyketide_cyc	70.253	64.411	68.784
TRINITY_DN9551_c0_g1_i1	S	Belongs to the CRISP family	PI16	-	CAP	76.783	10.935	115.453
TRINITY_DN2985_c0_g3_i1	G	fumarylacetoacetase activity	FAH	3.7.1.2	FAA_hydrolase,FAA_hydrolase_N	52.173	85.39	65.501
TRINITY_DN42216_c0_g1_i3	S	tyrosinase	TYR	1.14.18.1	Tyrosinase	46.969	69.253	86.786
TRINITY_DN2189_c0_g1_i3	Z	actin filament network formation	-	-	CAMSAP_CH,CH,EF-hand_5	126.071	57.117	19.538
TRINITY_DN1315_c1_g1_i2	E	DBH-like monooxygenase protein 1	MOXD1	1.14.17.1	CDH-cyt,Clat_adaptor_s,Cu2_monoox_C,Cu2_monooxygen,DOMON	61.21	63.551	77.584
TRINITY_DN5297_c0_g1_i1	T	8-hydroxy-dADP phosphatase activity	NUDT18	3.6.1.58	Laps,NUDIX	67.776	69.499	64.992
TRINITY_DN5297_c0_g1_i1	O	Belongs to the heat shock protein 70 family	HSPA5	-	ALAD,HSP70,MreB_Mbl	67.776	69.499	64.992
TRINITY_DN5297_c0_g1_i1	Z	RNA polymerase II sequence-specific DNA-binding transcription factor binding	IFRD1	-	DUF1397,IFRD,IFRD_C	67.776	69.499	64.992
TRINITY_DN2564_c2_g1_i1	O	Meningioma expressed antigen 5 (hyaluronidase)	-	2.3.1.48,3.2.1.169	Acetyltransf_1,NAGidase	72.159	60.069	70.029
TRINITY_DN75254_c0_g1_i2	S	Notch receptor processing	APH1A	-	Aph-1,Ig_3,Troponin,V-set,ig	72.026	62.408	67.658
TRINITY_DN1416_c0_g1_i6	T	Granulin	GRN	-	Granulin	34.004	98.733	69.154
TRINITY_DN8963_c0_g2_i2	O	unfolded protein binding	HSP90AB1	-	HATPase_c,HATPase_c_3,HSP90	62.959	58.838	80.023
TRINITY_DN10391_c0_g1_i6	T	peroxidase activity	-	1.11.1.7	An_peroxidase,Collagen,DUF4550,I-set,Ig_2,Ig_3,LRR_1,LRR_5,LRR_8,ig	74.277	63.728	63.708
TRINITY_DN1810_c1_g1_i2	S	zinc ion binding	-	-	zf-3CxxC,zf-3CxxC_2	78.701	59.014	63.792
TRINITY_DN5457_c0_g1_i4	TZ	LIM and senescent cell antigen-like-containing domain protein	LIMS2	-	LIM,Ribosomal_L35Ae	76.131	60.105	65.216
TRINITY_DN808_c2_g1_i6	P	Belongs to the major facilitator superfamily. Sugar transporter (TC 2.A.1.1) family	-	-	MFS_1,MFS_2,Sugar_tr	75.76	58.416	67.232
TRINITY_DN11740_c0_g1_i5	O	Homocysteine-responsive endoplasmic reticulum-resident ubiquitin-like domain member	HERPUD1	-	ADK,DUF2407,Rad60-SLD_2,ubiquitin	74.458	61.527	65.336
TRINITY_DN23414_c0_g1_i5	S	cell cycle associated protein	CAPRIN1	-	C1q,Caprin-1_C	69.448	47.632	84.128
TRINITY_DN20046_c0_g2_i1	S	Arp2/3 complex-mediated actin nucleation	WASHC1	-	WASH_WAHD,WH2	70.333	61.738	68.965
TRINITY_DN1315_c1_g1_i1	E	DBH-like monooxygenase protein 1	MOXD1	1.14.17.1	CDH-cyt,Clat_adaptor_s,Cu2_monoox_C,Cu2_monooxygen,DOMON	50.811	67.006	83.192
TRINITY_DN32390_c0_g1_i5	IO	palmitoyl-(protein) hydrolase activity	PPT2	3.1.2.22	Abhydrolase_1,Abhydrolase_5,Abhydrolase_6,DUF676,EGF,EMI,Lipase_2,PGAP1,Palm_thioest	52.939	57.903	90.152
TRINITY_DN6273_c0_g1_i1	GM	NmrA-like family	-	-	Epimerase,NAD_binding_10,NmrA	50.313	62.439	87.872
TRINITY_DN3580_c0_g2_i5	S	Scavenger receptor	-	-	Beta_helix,Herpes_UL45,Lectin_C,NosD,SRCR,SRCR_2,UL45	59.907	60.925	79.21
TRINITY_DN2664_c0_g1_i2	L	helicase	DDX11	2.7.11.1,3.6.4.13	DEAD_2,Helicase_C_2,IU_nuc_hydro,Pkinase,RVT_1	0	129.586	70.054
TRINITY_DN2664_c0_g1_i2	I	acyl-CoA synthetase bubblegum family member	ACSBG2	3.4.19.3,6.2.1.3	AMP-binding,Peptidase_C15	0	129.586	70.054
TRINITY_DN4862_c0_g2_i2	V	negative regulation of epithelium regeneration	DUSP10	3.1.3.16,3.1.3.48	DSPc,PTPlike_phytase,Rhodanese,Y_phosphatase	68.408	67.124	63.967
TRINITY_DN5321_c0_g1_i5	E	glycine biosynthetic process from serine	SHMT2	2.1.2.1	Aminotran_1_2,SHMT	44.99	63.436	90.867
TRINITY_DN422_c0_g1_i24	S	tyrosinase	TYR	1.14.18.1	Tyrosinase	130.915	27.226	40.993
TRINITY_DN1946_c0_g1_i1	U	Signal recognition particle 19	SRP19	-	SRP19	84.978	51.014	63.134
TRINITY_DN81738_c0_g1_i6	A	cerebral cortex regionalization	TRA2B	-	Abhydrolase_1,Abhydrolase_5,Abhydrolase_6,Hydrolase_4,RRM_1,RRM_5,RRM_6	70.552	73.922	54.239
TRINITY_DN81738_c0_g1_i6	O	protein disulfide isomerase family A, member 5	-	5.3.4.1	AhpC-TSA,DSS1_SEM1,OST3_OST6,PAP_assoc,Thioredoxin,Thioredoxin_2,Thioredoxin_7	70.552	73.922	54.239
TRINITY_DN2189_c0_g1_i6	Z	actin filament network formation	-	-	CAMSAP_CH,CH,EF-hand_5	33.31	80.452	84.788
TRINITY_DN13755_c0_g1_i6	J	translation initiation factor activity	EIF3M	-	PCI	67.65	66.223	64.545
TRINITY_DN13755_c0_g1_i6	Q	NADP-retinol dehydrogenase activity	-	1.1.1.300	Epimerase,KR,adh_short,adh_short_C2	67.65	66.223	64.545
TRINITY_DN27732_c0_g1_i2	-	-	-	-	PAN_1	39.14	60.759	98.473
TRINITY_DN27732_c0_g1_i2	U	vesicle-mediated transport	SFT2D1	-	CathepsinC_exc,Galactosyl_T,Got1	39.14	60.759	98.473
TRINITY_DN1940_c0_g1_i2	S	acetylesterase activity	SIAE	3.1.1.53	DUF303,SASA	69.211	50.435	78.235
TRINITY_DN3549_c0_g1_i1	S	Rap protein signal transduction	RAP2C	-	Arf,GTP_EFTU,MMR_HSR1,Ras,Roc	52.336	78.452	67.036
TRINITY_DN9118_c0_g1_i5	A	ribonuclease T2 activity	RNASET2	3.1.27.1	Ribonuclease_T2	67.49	60.938	69.268
TRINITY_DN9372_c0_g1_i1	H	cell redox homeostasis	TXNDC15	4.2.1.96	7TM_GPCR_Srx,7tm_1,Pterin_4a,Thioredoxin	65.081	67.003	65.186
TRINITY_DN1672_c0_g1_i12	A	pre-mRNA 3'-splice site binding	U2AF2	-	ANTH,CCDC106,ENTH,RRM_1,RRM_5,RRM_6,Transformer	61.054	82.183	53.975
TRINITY_DN1672_c0_g1_i12	A	pre-mRNA 3'-splice site binding	U2AF2	-	ANTH,CCDC106,ENTH,RRM_1,RRM_5,RRM_6,Transformer	61.054	82.183	53.975
TRINITY_DN4898_c0_g1_i7	G	Transketolase	TKT	2.2.1.1	DXP_synthase_N,E1_dh,TPP_enzyme_C,Transket_pyr,Transketolase_C,Transketolase_N,XFP_N	92.922	23.805	80.35
TRINITY_DN17306_c0_g1_i1	K	RNA polymerase II transcriptional preinitiation complex assembly	GTF2A2	-	TFIIA_gamma_C,TFIIA_gamma_N	85.233	51.99	59.683
TRINITY_DN19330_c0_g1_i4	S	carbohydrate binding	EMC7	-	DUF2012	94.624	44.067	58.138
TRINITY_DN2137_c5_g1_i1	T	protein-lysine 6-oxidase activity	-	-	Lysyl_oxidase,SRCR	60.664	59.431	76.586
TRINITY_DN10664_c0_g1_i2	O	dipeptidyl-peptidase activity	DPP7	3.4.14.2,3.4.16.2	Abhydrolase_1,Glyco_hydro_47,Hydrolase_4,MFS_1,Peptidase_S28,Peptidase_S37,ShK	99.976	53.3	43.026
TRINITY_DN5596_c0_g2_i1	U	TBC1 domain family member	TBC1D10B	-	ACT_7,Auts2,RabGAP-TBC	71.115	54.336	70.833
TRINITY_DN2456_c2_g1_i1	-	-	FAM78A	-	GVQW	69.224	49.279	77.647
TRINITY_DN8066_c0_g1_i7	U	RAB10, member RAS oncogene family	RAB10	-	AAA,Arf,Gtr1_RagA,MMR_HSR1,Ras,Roc,SRPRB	59.546	73.452	63.094
TRINITY_DN2410_c0_g1_i7	G	Galactose mutarotase-like	-	3.2.1.20	Gal_mutarotas_2,Glyco_hydro_31,NtCtMGAM_N,Trefoil	72.887	55.898	67.218
TRINITY_DN251_c0_g1_i4	U	multivesicular body-lysosome fusion	Vps24	-	MafB19-deam,Snf7,dCMP_cyt_deam_1	69.705	58.294	67.76
TRINITY_DN251_c0_g1_i4	U	process utilizing autophagic mechanism	RAB24	-	Arf,Death,Gtr1_RagA,MMR_HSR1,MafB19-deam,Ras,Roc,dCMP_cyt_deam_1	69.705	58.294	67.76
[truncated: 796 more rows]

## Sheet: Most_expressed
Transcript_isoform	COG	best_og_desc	Preferred name	EC	PFAMs	Abundance 2019	Abundance 2020	Abundance 2021
[truncated: 12 more rows]
